# Supplementary material for: The antifungal peptide AnAFP from Aspergillus niger promotes nutrient mobilization through autophagic recycling during asexual development
Source: Front Microbiol. 2025 Jan 24;15:1490293. doi: 10.3389/fmicb.2024.1490293 (PMC11802824; doi:10.3389/fmicb.2024.1490293)
Supplement: Supplementary file 3 [file Data_Sheet_1.zip]

Archive with 6 entries (6 files):
- Additional File 6 ( Code for image processing ).pdf
- Additional File 1 ( Supplementary Figures S1-S17 ).pdf
- Additional File 2 ( Table 1 ).xlsx
- Additional File 3 ( Table 2 ).xlsx
- Additional File 4 ( Table 3 ).xlsx
- Additional File 5 ( Table 4 ).xls
