# Supplementary material for: The antifungal peptide AnAFP from Aspergillus niger promotes nutrient mobilization through autophagic recycling during asexual development
Source: Front Microbiol. 2025 Jan 24;15:1490293. doi: 10.3389/fmicb.2024.1490293 (PMC11802824; doi:10.3389/fmicb.2024.1490293)
Supplement: Supplementary file 3 [file Data_Sheet_1.zip › Additional File 2 ( Table 1 ).xlsx]

## Sheet: DGE_Results_0_5_Dox (1615)
		Additional File 2_DGE_AnAFP
	Genes Differentially expressed in STS4.10 (0 vs 5 Dox; 1615)									Syntenic Orthologs found in A. niger CBS513.88 via FungiDB (1501)
Nr.		baseMean	log2FoldChange	lfcSE	stat	pvalue	padj	log2(-padj)		Input Ortholog(s)	Gene ID	Product Description	baseMean	log2FoldChange	lfcSE	stat	pvalue	padj	log2(-padj)	Gene Name or Symbol
1	ATCC64974_100170	490.684	-0.740327	0.240649	-3.07638	0.00209533	0.0196399	1.70686		ATCC64974_23300	An01g00200	3-oxoadipate CoA transferase	633.292	1.3789	0.427683	3.22412	0.0012636	0.0139612	1.85508	N/A
2	ATCC64974_100300	194.365	1.42234	0.479865	2.96404	0.00303632	0.0253234	1.59648		ATCC64974_23200	An01g00310	Ortholog of A. niger CBS 513.88 : An15g02540, An13g03420, An08g08360, An15g04200, An12g09890, An02g10090, An18g01500 and A. oryzae RIB40 : AO090003001172, AO090010000569	9.68924	-3.40302	1.12354	-3.02884	0.00245497	0.0219998	1.65758	N/A
3	ATCC64974_100320	2015.19	2.25217	0.779216	2.89031	0.00384863	0.0300064	1.52279		ATCC64974_23160	An01g00370	Pepsin family secreted protease	4727.16	-1.90615	0.690197	-2.76174	0.00574943	0.0399677	1.39829	pepAb
4	ATCC64974_100340	1469.76	-0.553262	0.187702	-2.94756	0.00320293	0.0262928	1.58016		ATCC64974_23060	An01g00480	Has domain(s) with predicted RNA binding, RNA-directed DNA polymerase activity and role in RNA-dependent DNA replication	57.1299	-2.72504	0.614405	-4.43525	9.1967e-06	0.000442396	3.35419	N/A
5	ATCC64974_100380	182.665	1.02474	0.298401	3.43411	0.000594493	0.00840866	2.07527		ATCC64974_23000	An01g00530	Extracellular acidic protease	53126.7	7.40432	2.18041	3.39584	0.000684183	0.00924146	2.03426	pepB
6	ATCC64974_100460	450.392	-1.84327	0.382732	-4.81609	1.46396e-06	0.000124412	3.90514		ATCC64974_22990	An01g00550	Ortholog of A. nidulans FGSC A4 : AN9377, A. fumigatus Af293 : Afu3g02940, A. oryzae RIB40 : AO090120000006, Aspergillus wentii : Aspwe1_0112345 and Aspergillus sydowii : Aspsy1_0163833	40.206	2.86038	0.814072	3.51367	0.000441967	0.0068707	2.163	N/A
7	ATCC64974_100470	284.216	-1.43886	0.36393	-3.95368	7.6957e-05	0.00199697	2.69963		ATCC64974_22980	An01g00560	Putative signal peptidase complex subunit	214.665	1.08376	0.403883	2.68336	0.00728866	0.0472535	1.32557	N/A
8	ATCC64974_100500	114.89	1.02943	0.342459	3.006	0.00264711	0.0230728	1.6369		ATCC64974_22790	An01g00780	Secreted endo-1,4-xylanase	346.275	1.40594	0.421774	3.33339	0.000857959	0.0108285	1.96543	xynB
9	ATCC64974_10070	20.2146	-4.4296	1.4475	-3.06018	0.00221204	0.020406	1.69024		ATCC64974_22530	An01g01090	Ortholog(s) have transcription coactivator activity, role in cellular response to drug and cytosol, nucleus localization	264.879	1.03234	0.250644	4.11877	3.80897e-05	0.0012215	2.91311	N/A
10	ATCC64974_100780	17145.9	1.81524	0.66744	2.7197	0.00653413	0.0436379	1.36014		ATCC64974_22110	An01g01245	Has domain(s) with predicted role in transmembrane transport and integral component of membrane localization	32.1439	3.63566	1.01461	3.5833	0.000339281	0.00570956	2.2434	N/A
11	ATCC64974_100870	585.579	1.77783	0.42244	4.20847	2.57104e-05	0.000929768	3.03163		ATCC64974_22050	An01g01320	Alpha-galactosidase	9.32229	5.19992	1.85859	2.79777	0.0051457	0.036851	1.43355	N/A
12	ATCC64974_100900	579.386	-1.08801	0.3848	-2.82746	0.00469191	0.0342261	1.46564		ATCC64974_22030	An01g01340	Has domain(s) with predicted catalytic activity	170.407	2.37775	0.817377	2.909	0.00362589	0.0288206	1.5403	N/A
13	ATCC64974_101000	596.835	-1.51472	0.451762	-3.35291	0.000799665	0.0103788	1.98385		ATCC64974_21950	An01g01420	Ortholog of A. nidulans FGSC A4 : AN6458, A. fumigatus Af293 : Afu3g07420, A. niger CBS 513.88 : An02g10960, An12g05390 and A. oryzae RIB40 : AO090020000161, AO090005000921, AO090003001427	90.2329	2.85969	0.788389	3.62726	0.000286445	0.00507147	2.29487	N/A
14	ATCC64974_101160	301.117	-1.03486	0.260205	-3.97711	6.97585e-05	0.0018721	2.72767		ATCC64974_21930	An01g01430	Ortholog(s) have extracellular region localization	790.277	1.87204	0.660784	2.83305	0.00461056	0.0339484	1.46918	N/A
15	ATCC64974_101230	31.9911	4.51043	1.39881	3.22448	0.001262	0.0139586	1.85516		ATCC64974_21830	An01g01540	Putative alpha,alpha-trehalase	1476.53	-1.8196	0.478184	-3.80523	0.00014167	0.00308049	2.51138	treA
16	ATCC64974_10130	21.8955	-1.91926	0.60082	-3.19441	0.00140118	0.0150097	1.82363		ATCC64974_21820	An01g01550	Catalase	3677.53	-2.4082	0.870058	-2.76787	0.00564245	0.0394348	1.40412	catB
17	ATCC64974_101340	2301.6	-0.67403	0.221269	-3.0462	0.00231755	0.0210084	1.67761		ATCC64974_21700	An01g01720	Ortholog(s) have RNA polymerase II core promoter proximal region sequence-specific DNA binding, cysteine-type peptidase activity, double-stranded DNA binding, mRNA binding, single-stranded DNA binding activity	945.203	2.63838	0.919967	2.86791	0.00413191	0.0315185	1.50143	N/A
18	ATCC64974_101460	345.202	-0.925555	0.298422	-3.1015	0.00192543	0.0185943	1.73062		ATCC64974_21690	An01g01740	Has domain(s) with predicted calcium ion binding activity	135.021	3.43028	0.902827	3.79949	0.000144995	0.00313276	2.50407	N/A
19	ATCC64974_101530	425.6	-1.29983	0.43835	-2.96528	0.0030241	0.0252785	1.59725		ATCC64974_21680	An01g01750	Sedolisin family secreted protease	11255.5	3.93075	0.842715	4.66438	3.09542e-06	0.000209053	3.67974	N/A
20	ATCC64974_101540	479.604	-0.891637	0.312777	-2.85071	0.00436222	0.0328067	1.48404		ATCC64974_21640	An01g01820	Putative catalase	254.985	-2.45503	0.685637	-3.58066	0.00034273	0.00574861	2.24044	catR
21	ATCC64974_10180	11534.9	1.96723	0.591277	3.32709	0.000877594	0.0109156	1.96195		ATCC64974_21600	An01g01870	Avicelase III	323.524	-1.41854	0.479608	-2.9577	0.00309947	0.0257607	1.58904	eglC
22	ATCC64974_101870	905.846	-0.885192	0.305444	-2.89805	0.00375486	0.0295692	1.52916		ATCC64974_21570	An01g01920	N-acetyl-betaglucosaminidase	1033.35	9.01474	2.09222	4.30869	1.64226e-05	0.00068379	3.16508	N/A
23	ATCC64974_101900	1236.12	-0.852873	0.28134	-3.03147	0.00243366	0.0218858	1.65984		ATCC64974_21550	An01g01940	Ortholog(s) have Golgi apparatus, cell division site, cell tip localization	103.941	-3.186	0.657288	-4.8472	1.25218e-06	0.000110084	3.95828	N/A
24	ATCC64974_101920	153.445	1.4675	0.407319	3.60284	0.000314764	0.00538584	2.26875		ATCC64974_21540	An01g01950	Has domain(s) with predicted metal ion transmembrane transporter activity, role in metal ion transport, transmembrane transport and membrane localization	1401.31	2.687	0.890233	3.01831	0.00254186	0.0224821	1.64816	N/A
25	ATCC64974_101960	111.298	-3.87657	1.10224	-3.51698	0.000436488	0.00681669	2.16643		ATCC64974_21400	An01g02050	Has domain(s) with predicted RNA polymerase II transcription factor activity, sequence-specific DNA binding, zinc ion binding activity, role in regulation of transcription, DNA-templated and nucleus localization	100.592	2.43046	0.729259	3.33278	0.000859824	0.0108387	1.96502	N/A
26	ATCC64974_101970	912.672	-4.35234	1.10322	-3.94511	7.97635e-05	0.00204996	2.68825		ATCC64974_21390	An01g02060	Ortholog(s) have role in cellular response to drug, secondary metabolite biosynthetic process	26.8607	3.95033	1.2885	3.06583	0.00217064	0.0201589	1.69553	N/A
27	ATCC64974_101980	275.088	-3.18334	0.955483	-3.33166	0.000863305	0.0108691	1.96381		ATCC64974_21380	An01g02070	Has domain(s) with predicted metalloendopeptidase activity, zinc ion binding activity and extracellular space localization	12.483	-2.1794	0.797497	-2.7328	0.00627986	0.0424964	1.37165	mep
28	ATCC64974_102100	102.042	-1.62611	0.574467	-2.83064	0.00464549	0.0341298	1.46687		ATCC64974_21340	An01g02110	Ortholog of A. nidulans FGSC A4 : AN0073, A. fumigatus Af293 : Afu5g12302, A. oryzae RIB40 : AO090120000347, Aspergillus wentii : Aspwe1_0170763 and Aspergillus sydowii : Aspsy1_0195064	571.552	-0.904903	0.241588	-3.74565	0.000179925	0.00362646	2.44052	N/A
29	ATCC64974_102140	1194.45	2.32244	0.688921	3.37112	0.00074863	0.00990211	2.00427		ATCC64974_21200	An01g02250	Has domain(s) with predicted ATP binding, nucleoside-triphosphatase activity, nucleotide binding activity	181.12	-4.03204	0.870391	-4.63245	3.61368e-06	0.000233242	3.63219	N/A
30	ATCC64974_102160	509.678	-1.19329	0.430155	-2.77409	0.00553556	0.0389322	1.40969		ATCC64974_21190	An01g02260	Ortholog of Aspergillus tubingensis : Asptu1_0167102, Aspergillus brasiliensis : Aspbr1_0193848, Aspergillus kawachii : Aspka1_0181968 and Aspergillus acidus : Aspfo1_0276378	72.5734	-3.73038	0.899417	-4.14756	3.36043e-05	0.0011236	2.94939	N/A
31	ATCC64974_102170	108.004	-2.34091	0.385269	-6.07604	1.23189e-09	6.97933e-07	6.15619		ATCC64974_21180	An01g02280	protein of unknown function	1503.09	-1.22525	0.433024	-2.82952	0.00466175	0.0341625	1.46645	N/A
32	ATCC64974_102180	82.3318	-1.03726	0.314018	-3.30317	0.000955985	0.0114966	1.93943		ATCC64974_21110	An01g02370	Ortholog(s) have sequence-specific DNA binding activity and role in cellular iron ion homeostasis, negative regulation of iron ion transport, siderophore biosynthetic process	918.777	-0.754285	0.215478	-3.50052	0.00046435	0.00711027	2.14811	sreA
33	ATCC64974_102240	18.6389	-2.78957	0.950267	-2.93557	0.00332938	0.0271191	1.56673		ATCC64974_20960	An01g02700	Ortholog of A. nidulans FGSC A4 : AN4045, A. fumigatus Af293 : Afu1g03910, A. oryzae RIB40 : AO090003000959, Aspergillus wentii : Aspwe1_0169355 and Aspergillus sydowii : Aspsy1_0148783	270.831	0.748647	0.277469	2.69813	0.00697305	0.0457307	1.33979	N/A
34	ATCC64974_102280	3292.87	1.59779	0.411108	3.88653	0.000101687	0.00244001	2.61261		ATCC64974_20870	An01g02830	Ortholog(s) have thiosulfate sulfurtransferase activity and endoplasmic reticulum, mitochondrial outer membrane localization	427.518	0.964211	0.351521	2.74296	0.00608872	0.041701	1.37985	N/A
35	ATCC64974_102410	673.959	-1.59277	0.387077	-4.11488	3.87385e-05	0.00123096	2.90975		ATCC64974_20710	An01g03000	Has domain(s) with predicted CoA-transferase activity and role in ketone body catabolic process, metabolic process	110.869	2.06074	0.625284	3.29568	0.000981825	0.0116834	1.93243	N/A
36	ATCC64974_102420	338.542	2.42768	0.49556	4.89887	9.639e-07	8.95513e-05	4.04793		ATCC64974_20700	An01g03010	Ortholog of A. nidulans FGSC A4 : AN11533, A. fumigatus Af293 : Afu8g06974, Neosartorya fischeri NRRL 181 : NFIA_099710, Aspergillus kawachii : Aspka1_0178966 and Aspergillus versicolor : Aspve1_0122429	20.3558	7.83892	2.33233	3.36099	0.000776646	0.0101934	1.99168	N/A
37	ATCC64974_102440	880.716	0.802845	0.284095	2.82597	0.00471376	0.0343364	1.46425		ATCC64974_20620	An01g03100	Putative vacuolar Ca2+/H+ exchanger	1882.53	-1.45166	0.363604	-3.99241	6.54055e-05	0.00180272	2.74407	N/A
38	ATCC64974_10260	2583.51	0.697956	0.224797	3.10483	0.00190391	0.018489	1.73309		ATCC64974_20590	An01g03130	Ortholog of A. fumigatus Af293 : Afu1g04300, A. oryzae RIB40 : AO090003000919, AO090701000446, Aspergillus wentii : Aspwe1_0025379 and Aspergillus terreus NIH2624 : ATET_06531	2145.84	2.35178	0.611657	3.84493	0.000120585	0.00276322	2.55858	N/A
39	ATCC64974_102650	85.4944	-3.56078	0.748899	-4.75469	1.98753e-06	0.000152654	3.81629		ATCC64974_20560	An01g03170	Has domain(s) with predicted hydrolase activity	266.564	-0.933602	0.322646	-2.89358	0.00380881	0.0298497	1.52506	N/A
40	ATCC64974_102680	11500.8	4.88027	1.04342	4.67716	2.90868e-06	0.000199079	3.70097		ATCC64974_20550	An01g03180	Ortholog(s) have role in cellular response to biotic stimulus, cellular response to starvation and filamentous growth of a population of unicellular organisms in response to biotic stimulus, more	611.446	-0.733418	0.230195	-3.18607	0.00144222	0.0153046	1.81518	N/A
41	ATCC64974_102740	164.352	-1.51088	0.356678	-4.23597	2.27562e-05	0.000869169	3.0609		ATCC64974_20530	An01g03210	Has domain(s) with predicted oxidoreductase activity and role in metabolic process	28.3752	-1.84169	0.626815	-2.93816	0.00330163	0.026936	1.56967	N/A
42	ATCC64974_102760	66.0813	-4.42903	0.901354	-4.91375	8.93498e-07	8.51579e-05	4.06977		ATCC64974_20490	An01g03250	Ortholog(s) have plasma membrane localization	235.434	1.43927	0.525186	2.74049	0.0061348	0.0418512	1.37829	N/A
43	ATCC64974_102810	21997.4	1.95043	0.693471	2.81257	0.0049148	0.0354965	1.44981		ATCC64974_20450	An01g03300	Ortholog of Aspergillus carbonarius ITEM 5010 : Acar5010_054822	386.818	-1.37336	0.428859	-3.20236	0.00136306	0.0147563	1.83102	N/A
44	ATCC64974_102970	305.698	1.95102	0.65623	2.97307	0.00294833	0.0248891	1.60399		ATCC64974_20380	An01g03370	Has domain(s) with predicted GTP binding, guanyl-nucleotide exchange factor activity, role in regulation of small GTPase mediated signal transduction, small GTPase mediated signal transduction and intracellular localization	822.641	-1.69827	0.370071	-4.58904	4.45296e-06	0.000271924	3.56555	N/A
45	ATCC64974_103070	2291.56	-1.22731	0.349072	-3.51591	0.000438246	0.00683369	2.16534		ATCC64974_20350	An01g03410	Ortholog(s) have mitochondrion localization	243.909	0.835989	0.31132	2.68531	0.00724635	0.047099	1.32699	N/A
46	ATCC64974_10310	117.778	-1.33557	0.470308	-2.83978	0.00451452	0.0335073	1.47486		ATCC64974_20170	An01g03630	Ortholog of S. cerevisiae : STB6, A. nidulans FGSC A4 : AN0430, A. fumigatus Af293 : Afu1g04480, A. oryzae RIB40 : AO090003000868 and Aspergillus wentii : Aspwe1_0103827	211.235	-0.980108	0.31643	-3.09739	0.00195231	0.018765	1.72665	N/A
47	ATCC64974_103210	467.717	-1.03211	0.295165	-3.49672	0.000471013	0.00717996	2.14388		ATCC64974_20160	An01g03640	Ortholog(s) have protein transporter activity, unfolded protein binding activity and role in protein import into mitochondrial inner membrane, protein import into mitochondrial outer membrane	298.805	0.802717	0.27199	2.95128	0.00316463	0.0260902	1.58352	N/A
48	ATCC64974_103230	823.825	1.00971	0.253967	3.97575	7.01584e-05	0.00187366	2.72731		ATCC64974_19990	An01g03900	Has domain(s) with predicted ATP binding, ATPase activity, ATPase activity, coupled to transmembrane movement of substances, nucleoside-triphosphatase activity, nucleotide binding activity and role in transport	41.2345	-2.51656	0.784301	-3.20866	0.00133355	0.0145622	1.83677	N/A
49	ATCC64974_103340	140.56	-1.81156	0.290853	-6.22845	4.71085e-10	4.80412e-07	6.31839		ATCC64974_19790	An01g04300	Ortholog(s) have cytoplasm localization	552.331	-1.12018	0.213092	-5.25677	1.46606e-07	2.37316e-05	4.62467	N/A
50	ATCC64974_103460	362.458	-1.26861	0.41382	-3.06561	0.0021723	0.0201589	1.69553		ATCC64974_19540	An01g04640	Putative topoisomerase I	790.278	-0.641375	0.199458	-3.21558	0.0013018	0.0143212	1.84402	top1
51	ATCC64974_103470	367.627	-1.28702	0.34339	-3.74797	0.00017827	0.00362	2.44129		ATCC64974_19490	An01g04690	Ortholog(s) have adenine nucleotide transmembrane transporter activity, role in ATP transport, fatty acid beta-oxidation, peroxisome organization and glyoxysome, integral component of peroxisomal membrane localization	235.927	2.03027	0.605609	3.35244	0.000801039	0.0103799	1.98381	antA
52	ATCC64974_103480	5974.1	-0.475294	0.157956	-3.00903	0.00262082	0.0229444	1.63932		ATCC64974_19410	An01g04830	Myb-like DNA-binding protein	430.853	2.33774	0.58179	4.01819	5.86478e-05	0.00167532	2.7759	flbD
53	ATCC64974_103630	203.385	-1.72584	0.413901	-4.1697	3.04998e-05	0.00105436	2.97701		ATCC64974_19320	An01g04990	Ortholog(s) have role in negative regulation of cellular response to oxidative stress	346.044	-1.21474	0.281472	-4.31568	1.59114e-05	0.000673296	3.17179	N/A
54	ATCC64974_103640	2869.8	-1.47532	0.315365	-4.67814	2.89488e-06	0.000199079	3.70097		ATCC64974_19310	An01g05030	Has domain(s) with predicted transferase activity, transferring phosphorus-containing groups activity	1167.25	2.39113	0.804512	2.97215	0.00295723	0.0249238	1.60339	N/A
55	ATCC64974_103690	507.158	-1.10155	0.397317	-2.77246	0.00556341	0.0390741	1.40811		ATCC64974_19210	An01g05180	Ortholog(s) have cytosol localization	2089.74	-0.805065	0.21398	-3.76233	0.000168336	0.00348243	2.45812	N/A
56	ATCC64974_10370	539.249	-1.01096	0.21238	-4.76013	1.93469e-06	0.000151769	3.81882		ATCC64974_19180	An01g05200	Ortholog(s) have endoplasmic reticulum localization	432.717	1.06346	0.33595	3.16553	0.00154802	0.0160271	1.79515	N/A
57	ATCC64974_103810	479.246	-1.04354	0.31739	-3.28788	0.00100946	0.0118736	1.92542		ATCC64974_19050	An01g05350	Ortholog(s) have RNA binding activity, role in mRNA polyadenylation, pre-mRNA cleavage required for polyadenylation, response to drug and cytosol, mRNA cleavage and polyadenylation specificity factor complex localization	346.143	1.09692	0.408423	2.68574	0.00723694	0.0470979	1.327	N/A
58	ATCC64974_103820	96.3207	-1.75541	0.635448	-2.76248	0.00573645	0.0399047	1.39898		ATCC64974_19030	An01g05370	Ortholog of A. nidulans FGSC A4 : AN0301, A. fumigatus Af293 : Afu1g02770, A. oryzae RIB40 : AO090005000817, Aspergillus wentii : Aspwe1_0169626 and Aspergillus sydowii : Aspsy1_0144698	4554.75	2.91208	0.933462	3.11966	0.00181062	0.0178749	1.74776	N/A
59	ATCC64974_103890	274.23	-5.7264	1.67655	-3.41559	0.00063643	0.0087707	2.05697		ATCC64974_18740	An01g05760	Ortholog(s) have polyubiquitin binding activity	501.446	0.676113	0.246715	2.74046	0.00613527	0.0418512	1.37829	N/A
60	ATCC64974_10390	99.9425	1.07104	0.380777	2.81277	0.0049117	0.0354965	1.44981		ATCC64974_18670	An01g05830	Has domain(s) with predicted role in transmembrane transport and integral component of membrane localization	262.274	-3.3641	0.657166	-5.1191	3.06993e-07	3.86508e-05	4.41284	N/A
61	ATCC64974_103980	928.265	2.81507	0.938853	2.99841	0.0027139	0.0234495	1.62987		ATCC64974_18650	An01g05840	protein of unknown function	620.259	-0.665557	0.219963	-3.02576	0.00248005	0.0221062	1.65549	N/A
62	ATCC64974_103990	194.053	1.89709	0.376999	5.03208	4.85184e-07	5.43726e-05	4.26462		ATCC64974_18640	An01g05850	Ortholog of A. nidulans FGSC A4 : AN0335, A. fumigatus Af293 : Afu1g02330, A. oryzae RIB40 : AO090005000867, Aspergillus wentii : Aspwe1_0103633 and Aspergillus sydowii : Aspsy1_0633416	533.148	1.64367	0.5166	3.18171	0.00146408	0.0154722	1.81045	N/A
63	ATCC64974_10400	573.506	1.3384	0.312028	4.28935	1.79196e-05	0.000725174	3.13956		ATCC64974_18630	An01g05860	Ortholog of A. fumigatus Af293 : Afu1g02320, A. oryzae RIB40 : AO090005000868, Aspergillus wentii : Aspwe1_0169669, Aspergillus sydowii : Aspsy1_0027907 and Aspergillus terreus NIH2624 : ATET_04861	61.985	2.5374	0.808315	3.13913	0.00169453	0.0171665	1.76532	N/A
64	ATCC64974_104110	193.893	-1.6396	0.477502	-3.4337	0.000595413	0.00841	2.0752		ATCC64974_18580	An01g05960	Ortholog(s) have carbohydrate binding activity	4824.19	-2.59224	0.587351	-4.41345	1.01735e-05	0.000475915	3.32247	N/A
65	ATCC64974_104220	165.323	1.28754	0.450082	2.86068	0.00422735	0.0320524	1.49414		ATCC64974_18470	An01g06080	Ortholog(s) have ATPase activity, coupled activity, role in positive regulation of protein-pyridoxal-5-phosphate linkage, protein refolding and mitochondrial matrix localization	1014.34	1.94061	0.597808	3.24622	0.0011695	0.0132024	1.87935	N/A
66	ATCC64974_104400	30.2948	-2.25921	0.557703	-4.05092	5.10157e-05	0.00153017	2.81526		ATCC64974_18310	An01g06280	Ortholog(s) have role in hyphal growth, response to cold, response to heat, response to oxidative stress, response to salt stress, sporocarp development involved in sexual reproduction	364.787	1.40225	0.231933	6.04595	1.48531e-09	7.97221e-07	6.09842	N/A
67	ATCC64974_104490	289.552	-1.55101	0.470417	-3.2971	0.000976891	0.0116655	1.9331		ATCC64974_18280	An01g06330	protein of unknown function	506.058	-2.59219	0.516354	-5.02018	5.16229e-07	5.66075e-05	4.24713	N/A
68	ATCC64974_104800	65.3048	-3.1733	0.795384	-3.98965	6.61712e-05	0.0018189	2.74019		ATCC64974_18160	An01g06460	protein of unknown function	790.522	-0.583507	0.171583	-3.40072	0.000672074	0.00915062	2.03855	N/A
69	ATCC64974_104840	2015.39	-1.46159	0.473042	-3.08977	0.00200309	0.0190993	1.71898		ATCC64974_18110	An01g06530	Has domain(s) with predicted branched-chain-amino-acid transaminase activity, catalytic activity and role in branched-chain amino acid metabolic process, metabolic process	184.554	2.17671	0.762658	2.85411	0.00431576	0.0325307	1.48771	N/A
70	ATCC64974_104870	629.547	-0.605752	0.209336	-2.89368	0.00380758	0.0298497	1.52506		ATCC64974_18080	An01g06570	Ortholog of A. nidulans FGSC A4 : AN7245, A. niger CBS 513.88 : An06g00030, A. oryzae RIB40 : AO090023000010, AO090026000177 and Aspergillus wentii : Aspwe1_0032389, Aspwe1_0041672	170.916	-1.50002	0.325486	-4.60857	4.05443e-06	0.000249283	3.60331	N/A
71	ATCC64974_104970	71.0369	-1.72887	0.415154	-4.16439	3.12182e-05	0.00107546	2.9684		ATCC64974_18020	An01g06660	Has domain(s) with predicted heme binding activity	46.3615	1.61668	0.571528	2.8287	0.00467378	0.0341891	1.46611	N/A
72	ATCC64974_105050	429.485	-1.1863	0.412183	-2.87809	0.00400088	0.0308108	1.5113		ATCC64974_17970	An01g06760	Ortholog of Aspergillus niger ATCC 1015 : 36015-mRNA	68.303	1.74985	0.418087	4.18537	2.84701e-05	0.00100117	2.99949	N/A
73	ATCC64974_10520	625.965	-1.0167	0.266167	-3.81979	0.000133565	0.00294826	2.53043		ATCC64974_17930	An01g06800	Has domain(s) with predicted hydrolase activity, acting on carbon-nitrogen (but not peptide) bonds, in linear amides activity, role in ceramide metabolic process and integral component of membrane localization	34.0629	-2.00895	0.672595	-2.98686	0.00281855	0.0241026	1.61794	N/A
74	ATCC64974_105210	162.155	-1.4261	0.470657	-3.03002	0.00244541	0.0219334	1.65889		ATCC64974_17760	An01g06990	Ortholog of A. nidulans FGSC A4 : AN10694, A. fumigatus Af293 : Afu4g11740, Neosartorya fischeri NRRL 181 : NFIA_104480, Aspergillus wentii : Aspwe1_0166620 and Aspergillus versicolor : Aspve1_0042220	556.799	-1.12098	0.310143	-3.61439	0.00030105	0.00525704	2.27926	N/A
75	ATCC64974_105240	549.84	0.678904	0.228166	2.97549	0.00292525	0.0248184	1.60523		ATCC64974_17720	An01g07030	Ortholog(s) have extracellular region localization	216.908	-1.39037	0.398836	-3.48607	0.000490171	0.00731884	2.13556	N/A
76	ATCC64974_105290	305.616	-1.00868	0.269192	-3.74708	0.000178905	0.00362	2.44129		ATCC64974_17660	An01g07100	Ortholog of A. nidulans FGSC A4 : AN10695	873.881	1.45943	0.426216	3.42416	0.000616711	0.00862718	2.06413	N/A
77	ATCC64974_105310	108.758	-2.18192	0.659883	-3.30652	0.000944623	0.0114138	1.94257		ATCC64974_17660	An01g07110	protein of unknown function	873.881	1.45943	0.426216	3.42416	0.000616711	0.00862718	2.06413	N/A
78	ATCC64974_105330	283.034	1.27674	0.361916	3.52773	0.000419144	0.00660027	2.18044		ATCC64974_17650	An01g07120	Has domain(s) with predicted catalytic activity, hydrolase activity	529.776	-2.58792	0.732103	-3.53491	0.000407909	0.00648963	2.18778	N/A
79	ATCC64974_105570	83.7982	-4.14145	1.47525	-2.80728	0.00499615	0.0359821	1.44391		ATCC64974_17620	An01g07150	Has domain(s) with predicted role in transmembrane transport and integral component of membrane localization	650.428	-1.54148	0.507031	-3.04021	0.00236414	0.0213736	1.67012	N/A
80	ATCC64974_105600	315.406	0.941999	0.21416	4.39858	1.0896e-05	0.000502794	3.29861		ATCC64974_17520	An01g07250	Putative DNA-directed RNA polymerase II ABC10 alpha	328.391	1.09154	0.373394	2.92329	0.00346358	0.0278921	1.55452	N/A
81	ATCC64974_105730	280.74	0.93506	0.302796	3.08809	0.00201447	0.0191817	1.71711		ATCC64974_17470	An01g07300	Gluconokinase	447.908	-1.69087	0.449187	-3.7643	0.000167016	0.0034689	2.45981	N/A
82	ATCC64974_105780	2959.12	2.17191	0.644134	3.37183	0.000746707	0.0098895	2.00483		ATCC64974_17290	An01g07530	Has domain(s) with predicted role in transmembrane transport and integral component of membrane localization	297.802	2.31152	0.683013	3.38429	0.000713625	0.00952559	2.02111	N/A
83	ATCC64974_10580	280.466	1.39016	0.513202	2.7088	0.00675278	0.0447756	1.34896		ATCC64974_17280	An01g07550	Has domain(s) with predicted zinc ion binding activity	123.544	-1.26992	0.440431	-2.88337	0.0039345	0.0305077	1.51559	N/A
84	ATCC64974_10590	3647.72	4.35194	1.46153	2.97766	0.00290463	0.0247051	1.60721		ATCC64974_17230	An01g07625	Ortholog of A. nidulans FGSC A4 : AN3661, A. fumigatus Af293 : Afu4g12320, Aspergillus wentii : Aspwe1_0102265, Aspwe1_0177914 and Aspergillus sydowii : Aspsy1_0154367	88.3995	2.15519	0.648072	3.32554	0.00088249	0.0109618	1.96012	N/A
85	ATCC64974_105970	548.368	-0.825805	0.195565	-4.22267	2.41428e-05	0.000894099	3.04861		ATCC64974_17220	An01g07640	Ortholog(s) have dihydroceramidase activity, role in ceramide biosynthetic process, ceramide catabolic process and endoplasmic reticulum, fungal-type vacuole membrane localization	511.038	1.48784	0.444725	3.34553	0.000821246	0.0105343	1.9774	N/A
86	ATCC64974_106050	740.193	-1.34278	0.48848	-2.74889	0.00597983	0.0411209	1.38594		ATCC64974_17070	An01g07850	Ortholog(s) have role in DNA strand elongation involved in mitotic DNA replication, double-strand break repair via break-induced replication, mitotic DNA replication initiation	116.548	-1.52564	0.554477	-2.75149	0.0059324	0.0409325	1.38793	N/A
87	ATCC64974_106060	508.463	-1.07071	0.259306	-4.12915	3.64113e-05	0.00119014	2.9244		ATCC64974_17060	An01g07860	Ortholog(s) have Golgi apparatus, endoplasmic reticulum, fungal-type vacuole membrane localization	6921.73	-2.21512	0.416407	-5.3196	1.03993e-07	1.76753e-05	4.75263	N/A
88	ATCC64974_106300	1882.21	-2.42232	0.472295	-5.12884	2.91536e-07	3.7634e-05	4.42442		ATCC64974_17010	An01g07930	protein of unknown function	233.978	-2.05788	0.514124	-4.0027	6.2624e-05	0.00174016	2.75941	N/A
89	ATCC64974_106310	1289.76	2.56152	0.941508	2.72065	0.00651533	0.0435694	1.36082		ATCC64974_16940	An01g08010	Ortholog(s) have role in cellular iron ion homeostasis and fungal-type vacuole membrane localization	592.717	2.36775	0.887279	2.66855	0.00761799	0.0487991	1.31159	cccA
90	ATCC64974_106330	233.59	-1.11088	0.404335	-2.74743	0.00600649	0.0412486	1.38459		ATCC64974_16890	An01g08060	Has domain(s) with predicted DNA binding, RNA polymerase II transcription factor activity, sequence-specific DNA binding, zinc ion binding activity and role in regulation of transcription, DNA-templated, transcription, DNA-templated	261.272	-1.02536	0.369154	-2.77761	0.00547604	0.0386201	1.41319	N/A
91	ATCC64974_10640	1621.4	-2.12963	0.499824	-4.26077	2.03723e-05	0.000800053	3.09688		ATCC64974_16800	An01g08170	Protein similar to DNA repair endonuclease RAD1 of S. pombe	124.4	1.08724	0.401894	2.70529	0.00682442	0.045104	1.34578	N/A
92	ATCC64974_106420	4173.09	-0.953792	0.342063	-2.78835	0.00529777	0.0376755	1.42394		ATCC64974_16630	An01g08430	Ortholog(s) have mitochondrion localization	7960.02	2.08475	0.606572	3.43694	0.000588324	0.00835617	2.07799	N/A
93	ATCC64974_106470	2700.93	-1.19725	0.324703	-3.68721	0.000226728	0.00429772	2.36676		ATCC64974_16600	An01g08460	Ortholog(s) have alpha-1,6-mannosyltransferase activity, role in dolichol-linked oligosaccharide biosynthetic process, protein glycosylation and endoplasmic reticulum localization	154.263	1.86559	0.494823	3.77022	0.000163107	0.00341553	2.46654	N/A
94	ATCC64974_106620	606.044	1.66878	0.504642	3.30686	0.000943479	0.0114138	1.94257		ATCC64974_16590	An01g08465	Ortholog(s) have role in ER to Golgi vesicle-mediated transport and ER to Golgi transport vesicle, endoplasmic reticulum membrane, integral component of Golgi membrane localization	158.748	0.881345	0.29696	2.96789	0.00299848	0.0251642	1.59922	N/A
95	ATCC64974_106680	786.633	0.870547	0.313026	2.78106	0.0054181	0.038344	1.4163		ATCC64974_16510	An01g08560	Ortholog of A. nidulans FGSC A4 : AN3582, A. fumigatus Af293 : Afu4g12980, Aspergillus wentii : Aspwe1_0047266, Aspergillus sydowii : Aspsy1_0032701 and Aspergillus terreus NIH2624 : ATET_03180	656.502	-1.54089	0.372478	-4.13685	3.52111e-05	0.00116208	2.93476	N/A
96	ATCC64974_10670	269.011	-1.38295	0.302062	-4.57838	4.68595e-06	0.000282354	3.54921		ATCC64974_16460	An01g08610	Mitochondrial citrate lyase	323.686	0.802943	0.275452	2.915	0.00355691	0.0284497	1.54592	N/A
97	ATCC64974_106820	292.096	2.17296	0.526606	4.12635	3.68573e-05	0.00119704	2.92189		ATCC64974_16450	An01g08620	Ortholog(s) have role in vesicle-mediated transport and endoplasmic reticulum, integral component of Golgi membrane localization	341.195	1.01491	0.325401	3.11894	0.00181503	0.017901	1.74712	tvp23
98	ATCC64974_106890	298.759	1.13996	0.415028	2.74671	0.00601968	0.0413114	1.38393		ATCC64974_16440	An01g08630	Has domain(s) with predicted UDP-N-acetylmuramate dehydrogenase activity, flavin adenine dinucleotide binding, oxidoreductase activity, acting on CH-OH group of donors activity and role in oxidation-reduction process	71.5175	2.23698	0.819006	2.73134	0.00630781	0.0425725	1.37087	N/A
99	ATCC64974_106910	202.183	-1.89532	0.472099	-4.01467	5.95282e-05	0.0016863	2.77306		ATCC64974_16280	An01g08800	Glutamine synthetase	7992.26	-1.06018	0.383098	-2.76738	0.00565094	0.0394365	1.4041	glnA
100	ATCC64974_10700	258.196	1.79462	0.614486	2.92053	0.00349436	0.0280685	1.55178		ATCC64974_16140	An01g08960	Putative multicopper oxidase	9.23755	-4.75191	1.52293	-3.12024	0.00180702	0.0178739	1.74778	mcoH
101	ATCC64974_107070	387.686	-1.68412	0.402767	-4.18137	2.89753e-05	0.00101543	2.99335		ATCC64974_16100	An01g09000	Ortholog(s) have cytoplasm, nucleus localization	360.66	-1.07049	0.25404	-4.21387	2.51034e-05	0.000914302	3.03891	N/A
102	ATCC64974_107210	2460.75	-0.753615	0.235098	-3.20554	0.0013481	0.014641	1.83443		ATCC64974_16090	An01g09010	Ortholog of A. nidulans FGSC A4 : AN1946, A. fumigatus Af293 : Afu4g13300, A. oryzae RIB40 : AO090009000247, Aspergillus wentii : Aspwe1_0208317 and Aspergillus sydowii : Aspsy1_0138807	22.606	1.98513	0.633477	3.13371	0.00172613	0.0173088	1.76173	N/A
103	ATCC64974_10730	3595.93	1.97032	0.65073	3.02785	0.00246299	0.0220329	1.65693		ATCC64974_16080	An01g09020	Has domain(s) with predicted hydrolase activity	1649.48	2.62027	0.855192	3.06396	0.0021843	0.020206	1.69452	N/A
104	ATCC64974_107330	348.847	-1.81215	0.530121	-3.41837	0.00062997	0.00871692	2.05964		ATCC64974_16030	An01g09090	Ortholog of A. nidulans FGSC A4 : AN1952, A. fumigatus Af293 : Afu4g13380, Aspergillus wentii : Aspwe1_0022581, Aspergillus sydowii : Aspsy1_0142528 and Aspergillus terreus NIH2624 : ATET_03221	5291.88	2.22401	0.781704	2.84508	0.00443997	0.033147	1.47956	N/A
105	ATCC64974_107350	406.518	-0.66749	0.227754	-2.93075	0.00338147	0.0275158	1.56042		ATCC64974_15860	An01g09300	Has domain(s) with predicted cation transmembrane transporter activity, potassium ion transmembrane transporter activity and role in cation transport, potassium ion transmembrane transport, transmembrane transport	1186.31	-1.51089	0.324463	-4.65659	3.21482e-06	0.000214279	3.66902	N/A
106	ATCC64974_10760	250.446	-1.01528	0.361476	-2.8087	0.00497421	0.0358653	1.44533		ATCC64974_15850	An01g09310	Has domain(s) with predicted oxidoreductase activity and role in metabolic process	453.727	1.69745	0.510746	3.32348	0.000889018	0.0110125	1.95812	N/A
107	ATCC64974_107690	845.028	-1.30319	0.386753	-3.36956	0.000752888	0.00994553	2.00237		ATCC64974_15680	An01g09550	Ortholog(s) have cytoplasm localization	68.6876	-2.57794	0.768225	-3.3557	0.000791636	0.0103634	1.9845	N/A
108	ATCC64974_107720	1145.71	2.87135	0.645208	4.45027	8.57623e-06	0.00042043	3.37631		ATCC64974_15670	An01g09560	Has domain(s) with predicted oxidoreductase activity and role in oxidation-reduction process	111.927	-2.37808	0.601435	-3.954	7.68556e-05	0.00199697	2.69963	N/A
109	ATCC64974_107730	513.371	2.89487	0.728149	3.97566	7.01842e-05	0.00187366	2.72731		ATCC64974_15530	An01g09760	Has domain(s) with predicted electron carrier activity, heme binding, iron ion binding, monooxygenase activity, oxidoreductase activity, acting on paired donors, with incorporation or reduction of molecular oxygen activity	26.0565	-1.60266	0.529599	-3.02618	0.00247666	0.0220971	1.65567	N/A
110	ATCC64974_107740	91.5044	-2.07988	0.514979	-4.03877	5.37324e-05	0.00157461	2.80283		ATCC64974_15490	An01g09810	Galactosyltransferase	80.8983	-2.57666	0.770667	-3.34342	0.000827525	0.0105621	1.97625	N/A
111	ATCC64974_107790	411.388	1.01955	0.289034	3.52744	0.000419596	0.00660027	2.18044		ATCC64974_15420	An01g09890	Ortholog(s) have GTPase activity, role in Golgi to plasma membrane protein transport, protein localization to organelle and Golgi apparatus, nuclear outer membrane-endoplasmic reticulum membrane network localization	280.568	1.04798	0.329904	3.17663	0.00148996	0.0156484	1.80553	N/A
112	ATCC64974_107940	680.363	-1.43151	0.418738	-3.41864	0.000629353	0.00871692	2.05964		ATCC64974_15380	An01g09930	Has domain(s) with predicted 2 iron, 2 sulfur cluster binding, 2-methylcitrate dehydratase activity and role in propionate catabolic process, propionate catabolic process, 2-methylcitrate cycle	46.5522	-3.07403	1.06028	-2.89927	0.00374033	0.0294989	1.53019	N/A
113	ATCC64974_107950	807.845	0.762504	0.162733	4.68561	2.79127e-06	0.000194968	3.71004		ATCC64974_15300	An01g10020	Ortholog of A. nidulans FGSC A4 : AN0639, A. fumigatus Af293 : Afu1g16860, Neosartorya fischeri NRRL 181 : NFIA_008500, Aspergillus wentii : Aspwe1_0027440 and Aspergillus versicolor : Aspve1_0252372	61.6481	-1.62285	0.383494	-4.23175	2.31877e-05	0.000878442	3.05629	N/A
114	ATCC64974_107990	1799.84	-0.723636	0.212621	-3.4034	0.000665522	0.00910304	2.04081		ATCC64974_15290	An01g10030	Sphinganine hydroxylase	1513.39	-0.651988	0.215647	-3.02341	0.00249946	0.0222034	1.65358	basA
115	ATCC64974_108060	170.004	1.02337	0.312064	3.27936	0.00104042	0.0121538	1.91529		ATCC64974_15190	An01g10190	Ortholog(s) have mitochondrion, plasma membrane localization	234.16	1.36341	0.342471	3.98109	6.85992e-05	0.00185073	2.73266	N/A
116	ATCC64974_108180	30.0033	2.58673	0.885041	2.92272	0.00346988	0.0279068	1.55429		ATCC64974_15110	An01g10320	Ortholog of A. nidulans FGSC A4 : AN0983, A. oryzae RIB40 : AO090005001019, Neosartorya fischeri NRRL 181 : NFIA_008660, Aspergillus wentii : Aspwe1_0476338 and Aspergillus versicolor : Aspve1_0277552	178.689	-0.948172	0.305142	-3.10731	0.00188795	0.018383	1.73558	N/A
117	ATCC64974_108200	221.375	-1.10185	0.381102	-2.89123	0.00383736	0.0299427	1.52371		ATCC64974_15080	An01g10360	Ortholog(s) have role in cellular response to drug	3359.54	-3.89539	0.652833	-5.96689	2.41811e-09	1.07217e-06	5.96974	N/A
118	ATCC64974_108220	950.703	-1.20445	0.270831	-4.44722	8.69883e-06	0.00042043	3.37631		ATCC64974_15010	An01g10580	Putative RNase T2	781.674	2.24264	0.566712	3.95729	7.58043e-05	0.00197712	2.70397	N/A
119	ATCC64974_108230	149.879	-1.54517	0.581807	-2.65582	0.00791152	0.0499653	1.30133		ATCC64974_14990	An01g10610	Has domain(s) with predicted oxidoreductase activity and role in metabolic process	244.209	1.50826	0.504227	2.99123	0.00277854	0.0238314	1.62285	N/A
120	ATCC64974_108270	506.13	-2.28502	0.408633	-5.59186	2.24656e-08	6.54583e-06	5.18404		ATCC64974_14860	An01g10750	Ortholog(s) have mitochondrion localization	410.928	0.924425	0.283792	3.25741	0.00112435	0.01284	1.89143	N/A
121	ATCC64974_108280	1009.8	-2.07146	0.458652	-4.5164	6.2901e-06	0.000335845	3.47386		ATCC64974_14830	An01g10790	protein of unknown function	257.658	5.14941	1.18038	4.36249	1.2859e-05	0.000582826	3.23446	conJ
122	ATCC64974_108320	2711.29	-1.29681	0.261417	-4.96068	7.0247e-07	7.02332e-05	4.15346		ATCC64974_14650	An01g10980	Ortholog(s) have cytosol localization	459.704	-0.723563	0.267601	-2.70389	0.00685332	0.0452071	1.34479	N/A
123	ATCC64974_108330	239.576	-1.03983	0.312897	-3.32323	0.000889809	0.0110125	1.95812		ATCC64974_14630	An01g11000	Ortholog of A. nidulans FGSC A4 : AN0934, A. fumigatus Af293 : Afu1g16200, A. oryzae RIB40 : AO090005001089, Aspergillus wentii : Aspwe1_0171659 and Aspergillus sydowii : Aspsy1_0053430	127.58	-1.07117	0.360839	-2.96854	0.0029922	0.0251355	1.59971	N/A
124	ATCC64974_108340	226.949	-1.36583	0.449447	-3.03892	0.0023743	0.0214465	1.66864		ATCC64974_14610	An01g11070	Ortholog of A. nidulans FGSC A4 : AN8354, AN9181, AN8970, A. fumigatus Af293 : Afu1g12440, Afu1g12460, Afu6g00230 and A. niger CBS 513.88 : An12g03270, An10g01010, An11g04060, An16g00990	20.8887	-5.15488	1.54939	-3.32705	0.000877704	0.0109156	1.96195	N/A
125	ATCC64974_108430	476.08	4.80434	1.06984	4.49071	7.09863e-06	0.000367471	3.43478		ATCC64974_14600	An01g11080	Ortholog(s) have MAP kinase kinase activity, MAP-kinase scaffold activity, non-membrane spanning protein tyrosine kinase activity	903.734	-0.511842	0.165104	-3.10012	0.00193445	0.0186637	1.729	pbsA
126	ATCC64974_108440	205.916	4.1014	0.897832	4.56812	4.9212e-06	0.000291781	3.53494		ATCC64974_14550	An01g11150	Ortholog(s) have cytosol, nucleus localization	307.75	-0.638263	0.234661	-2.71994	0.00652947	0.0436354	1.36016	N/A
127	ATCC64974_10850	3124.34	2.04656	0.763586	2.68019	0.00735794	0.0474913	1.32339		ATCC64974_14230	An01g11520	Polygalacturonase, one of two in A. niger	53.0814	1.67944	0.496022	3.38581	0.000709689	0.00949792	2.02237	pgaI
128	ATCC64974_108580	1049.68	0.845979	0.312466	2.70742	0.00678074	0.0449318	1.34745		ATCC64974_14150	An01g11610	Has domain(s) with predicted hydrolase activity and role in metabolic process	39.5962	4.56012	1.03116	4.42233	9.76416e-06	0.000460995	3.3363	N/A
129	ATCC64974_108670	442.397	-1.2247	0.289871	-4.22497	2.38974e-05	0.000889435	3.05089		ATCC64974_14110	An01g11640	Has domain(s) with predicted ammonium transmembrane transporter activity, role in ammonium transmembrane transport, ammonium transport and membrane localization	103.923	-1.40517	0.37498	-3.74732	0.000178735	0.00362	2.44129	N/A
130	ATCC64974_108680	468.783	-2.59931	0.519919	-4.99944	5.74959e-07	6.10774e-05	4.21412		ATCC64974_14100	An01g11650	5-formyltetrahydrofolate deformylase	208.062	-1.39808	0.470192	-2.97343	0.00294495	0.0248891	1.60399	N/A
131	ATCC64974_10870	358.286	-2.40813	0.595848	-4.04151	5.31081e-05	0.00156737	2.80483		ATCC64974_14050	An01g11720	Ortholog(s) have role in wybutosine biosynthetic process and endoplasmic reticulum localization	395.89	-0.881637	0.28083	-3.1394	0.00169294	0.0171665	1.76532	N/A
132	ATCC64974_108810	784.117	-1.26407	0.340323	-3.71431	0.000203756	0.00398829	2.39921		ATCC64974_13990	An01g11790	Ortholog(s) have role in (-)-microperfuranone biosynthetic process, terrequinone A biosynthetic process	15.1438	-1.94348	0.683422	-2.84374	0.00445871	0.0332382	1.47836	micA
133	ATCC64974_108830	611.408	-1.42216	0.321325	-4.42592	9.60302e-06	0.000455496	3.34152		ATCC64974_13940	An01g11840	Ortholog of A. nidulans FGSC A4 : AN7889, AN4657, A. fumigatus Af293 : Afu1g00920, Afu2g02370, Afu2g05115, Afu3g06425 and A. niger CBS 513.88 : An07g04250, An05g02120, An12g06960, An03g03340	148.85	-2.2742	0.436273	-5.2128	1.86014e-07	2.74923e-05	4.56079	N/A
134	ATCC64974_108860	2018.07	-1.48452	0.26995	-5.49924	3.8143e-08	8.45614e-06	5.07283		ATCC64974_13850	An01g11930	Histidinol-phosphate aminotransferase	181.52	-1.36629	0.422331	-3.23511	0.00121595	0.0135819	1.86704	N/A
135	ATCC64974_109010	2599.93	-1.26145	0.423026	-2.98197	0.00286402	0.0244412	1.61188		ATCC64974_13800	An01g11990	Ortholog of A. nidulans FGSC A4 : AN0754, A. fumigatus Af293 : Afu1g14150, A. oryzae RIB40 : AO090012000447, Neosartorya fischeri NRRL 181 : NFIA_011270 and Aspergillus wentii : Aspwe1_0040208	863.29	1.02418	0.269681	3.79773	0.000146025	0.00313308	2.50403	N/A
136	ATCC64974_109110	1510.05	-1.23714	0.284475	-4.34886	1.36849e-05	0.000613532	3.21216		ATCC64974_13560	An01g12240	Ortholog of A. nidulans FGSC A4 : AN2423, AN0736, A. fumigatus Af293 : Afu1g14230, Afu2g13800, A. niger CBS 513.88 : An02g05360 and A. oryzae RIB40 : AO090026000195	607.583	2.03973	0.43223	4.71909	2.36904e-06	0.000173809	3.75993	N/A
137	ATCC64974_10920	296.827	1.74343	0.572285	3.04644	0.00231571	0.0210084	1.67761		ATCC64974_13450	An01g12390	Has domain(s) with predicted oxidoreductase activity and role in oxidation-reduction process	559.396	-1.2287	0.451963	-2.71858	0.00655634	0.0437575	1.35895	N/A
138	ATCC64974_10930	769.389	4.01106	0.945653	4.24158	2.21956e-05	0.000860649	3.06517		ATCC64974_13360	An01g12480	Has domain(s) with predicted metal ion transmembrane transporter activity, role in metal ion transport, transmembrane transport and membrane localization	82.1841	-1.57251	0.406309	-3.87023	0.000108732	0.00256679	2.59061	N/A
139	ATCC64974_109320	3723.69	1.56151	0.515181	3.031	0.00243744	0.0219005	1.65955		ATCC64974_13350	An01g12490	Ortholog(s) have NADPH dehydrogenase activity, role in spore germination and mitochondrial inner membrane localization	663.443	-1.04182	0.373313	-2.79075	0.00525854	0.0375011	1.42596	N/A
140	ATCC64974_109390	56.0986	-1.9915	0.50581	-3.93724	8.24241e-05	0.0020806	2.68181		ATCC64974_13340	An01g12500	Putative amidase/acetamidase	249.731	2.48853	0.794262	3.13313	0.0017295	0.0173097	1.76171	N/A
141	ATCC64974_109560	108.712	1.30334	0.457778	2.8471	0.00441192	0.0330586	1.48072		ATCC64974_13310	An01g12550	Mannosyl-oligosaccharide 1,2-alpha-mannosidase	10934.8	1.67124	0.525794	3.17851	0.00148033	0.0155837	1.80733	msdS
142	ATCC64974_109610	457.878	-3.01446	0.83228	-3.62192	0.000292419	0.00515041	2.28816		ATCC64974_13190	An01g12720	Putative ubiquitin-protein ligase	773.881	-0.835968	0.287698	-2.90571	0.00366417	0.0290315	1.53713	hrdC
143	ATCC64974_109620	585.199	-2.65164	0.673032	-3.93984	8.15351e-05	0.00206326	2.68545		ATCC64974_13060	An01g12960	Ortholog(s) have butyryl-CoA dehydrogenase activity and role in fatty acid beta-oxidation using acyl-CoA dehydrogenase	2091.27	1.62319	0.514925	3.15229	0.00161997	0.0166035	1.7798	scdA
144	ATCC64974_109650	653.08	1.35276	0.446418	3.03026	0.00244343	0.0219334	1.65889		ATCC64974_13000	An01g13040	Has domain(s) with predicted aminopeptidase activity, manganese ion binding activity and role in cellular process	1673.99	-1.77624	0.515537	-3.44542	0.000570176	0.00818965	2.08673	N/A
145	ATCC64974_109730	311.028	-8.18286	2.29173	-3.5706	0.00035616	0.00592515	2.2273		ATCC64974_12990	An01g13060	Ortholog of Aspergillus acidus : Aspfo1_0128974	2333.19	-2.28268	0.704045	-3.24224	0.00118594	0.0133262	1.8753	N/A
146	ATCC64974_109740	112.133	-8.15529	2.56874	-3.17482	0.00149931	0.0156981	1.80415		ATCC64974_12850	An01g13240	Ortholog of A. nidulans FGSC A4 : AN6081, AN0849, A. fumigatus Af293 : Afu1g15080, Afu2g09190, A. niger CBS 513.88 : An12g04840 and A. oryzae RIB40 : AO090005001220, AO090011000776	329.372	-1.94046	0.524912	-3.69673	0.000218391	0.00419426	2.37734	N/A
147	ATCC64974_109750	202.636	-9.28075	1.90948	-4.86035	1.17178e-06	0.000106694	3.97186		ATCC64974_12820	An01g13270	Ortholog of A. nidulans FGSC A4 : AN0854, A. fumigatus Af293 : Afu1g15110, A. oryzae RIB40 : AO090005001214, Neosartorya fischeri NRRL 181 : NFIA_010310 and Aspergillus wentii : Aspwe1_0051140	227.62	-1.27204	0.310397	-4.09809	4.16565e-05	0.00130311	2.88502	N/A
148	ATCC64974_109760	47.1322	-6.50643	1.63687	-3.97491	7.04056e-05	0.00187466	2.72708		ATCC64974_12770	An01g13350	Ortholog(s) have ATPase activity, misfolded protein binding activity, role in cellular response to misfolded protein, protein refolding, protein unfolding and cytosol, nuclear envelope localization	2049.69	-1.34237	0.432712	-3.10223	0.00192066	0.0185658	1.73129	N/A
149	ATCC64974_109770	123.976	-8.81499	2.75627	-3.19815	0.0013831	0.0148785	1.82744		ATCC64974_12760	An01g13370	Ortholog of A. nidulans FGSC A4 : AN0860, A. fumigatus Af293 : Afu1g15260, A. oryzae RIB40 : AO090103000449, AO090005001207, Aspergillus wentii : Aspwe1_0111296 and Aspergillus sydowii : Aspsy1_0273264	272.318	-2.36241	0.673864	-3.50576	0.000455307	0.00701213	2.15415	N/A
150	ATCC64974_109780	15.7439	-5.39888	1.64024	-3.29151	0.000996511	0.0117621	1.92952		ATCC64974_12670	An01g13490	Ortholog(s) have acyl-CoA hydrolase activity, role in fatty acid beta-oxidation and glyoxysome, mitochondrion localization	253.871	1.04581	0.322244	3.24539	0.00117291	0.0132024	1.87935	N/A
151	ATCC64974_109790	559.805	-5.82227	1.01482	-5.73723	9.62347e-09	3.06688e-06	5.5133		ATCC64974_12610	An01g13560	Ortholog(s) have polynucleotide adenylyltransferase activity and role in mRNA polyadenylation, nuclear-transcribed mRNA catabolic process, meiosis-specific transcripts	631.503	-0.93169	0.337263	-2.76251	0.00573596	0.0399047	1.39898	N/A
152	ATCC64974_109800	390.013	-3.75621	0.784857	-4.78585	1.70264e-06	0.000141167	3.85027		ATCC64974_12610	An01g13570	Has domain(s) with predicted polynucleotide adenylyltransferase activity and role in RNA polyadenylation	631.503	-0.93169	0.337263	-2.76251	0.00573596	0.0399047	1.39898	N/A
153	ATCC64974_109910	4957.04	-0.727142	0.195893	-3.71194	0.000205679	0.00401822	2.39597		ATCC64974_12510	An01g13650	Ortholog of A. nidulans FGSC A4 : AN10133, A. fumigatus Af293 : Afu1g15380, Aspergillus wentii : Aspwe1_0482639 and Aspergillus sydowii : Aspsy1_0191721	544.082	-1.31067	0.473562	-2.76768	0.00564569	0.0394348	1.40412	N/A
154	ATCC64974_109970	1044.14	-0.735298	0.252916	-2.90728	0.00364582	0.0289114	1.53893		ATCC64974_12470	An01g13690	Ortholog(s) have peroxisome matrix targeting signal-2 binding activity, role in fatty acid metabolic process, protein import into peroxisome matrix, docking and cytosol, nucleus, peroxisome localization	678.801	-0.908832	0.341135	-2.66415	0.0077184	0.0491644	1.30835	pex7
155	ATCC64974_1100	277.48	2.07277	0.448611	4.62041	3.82981e-06	0.000241089	3.61782		ATCC64974_12460	An01g13700	Has domain(s) with predicted nucleic acid binding, zinc ion binding activity	74.4037	-1.69398	0.5029	-3.36843	0.000755967	0.00996339	2.00159	N/A
156	ATCC64974_110050	1611.57	1.85074	0.556049	3.32837	0.000873563	0.0109156	1.96195		ATCC64974_12130	An01g14090	Ortholog(s) have DNA binding, bending, RNA polymerase III type 1 promoter sequence-specific DNA binding, RNA polymerase III type 2 promoter sequence-specific DNA binding and phosphatase activity, more	335.376	1.17255	0.390928	2.99941	0.00270505	0.0234178	1.63045	N/A
157	ATCC64974_110130	1448.81	-0.797709	0.216322	-3.68761	0.000226373	0.00429772	2.36676		ATCC64974_12060	An01g14180	Ortholog(s) have U1 snRNP binding activity, role in ascospore formation, sporocarp development involved in sexual reproduction and nucleus localization	656.666	-0.723918	0.212743	-3.40278	0.000667028	0.00910622	2.04066	N/A
158	ATCC64974_110210	1004.63	-0.683085	0.250156	-2.73064	0.00632122	0.0426348	1.37024		ATCC64974_12050	An01g14200	Sphingolipid alpha-hydroxylase	2693.45	-1.2037	0.305421	-3.9411	8.11077e-05	0.00206326	2.68545	N/A
159	ATCC64974_110220	387.794	1.12738	0.278565	4.04709	5.18588e-05	0.00154185	2.81196		ATCC64974_12040	An01g14210	Has domain(s) with predicted catalytic activity, orotidine-5'-phosphate decarboxylase activity and role in 'de novo' pyrimidine nucleobase biosynthetic process, metabolic process	694.696	-1.52195	0.333532	-4.56313	5.03956e-06	0.000292759	3.53349	N/A
160	ATCC64974_110250	877.171	-1.35779	0.339067	-4.00449	6.21521e-05	0.00173177	2.76151		ATCC64974_12010	An01g14280	Ortholog of A. nidulans FGSC A4 : AN0923, A. fumigatus Af293 : Afu1g15870, A. oryzae RIB40 : AO090005001113, Aspergillus sydowii : Aspsy1_0053441 and Aspergillus glaucus : Aspgl1_0063899	800.698	-1.1399	0.336476	-3.38775	0.000704672	0.00945559	2.02431	N/A
161	ATCC64974_110330	243.126	-1.8178	0.652766	-2.78477	0.00535656	0.0379951	1.42027		ATCC64974_11940	An01g14390	Ortholog of A. nidulans FGSC A4 : AN10921, A. fumigatus Af293 : Afu3g07460, Neosartorya fischeri NRRL 181 : NFIA_069710 and Aspergillus niger ATCC 1015 : 119074-mRNA	86.5155	-1.5264	0.479681	-3.18211	0.00146205	0.0154668	1.8106	N/A
162	ATCC64974_110490	2913.42	-2.35428	0.565943	-4.15993	3.18344e-05	0.00108578	2.96426		ATCC64974_11920	An01g14420	Has domain(s) with predicted catalytic activity	467.174	-0.715701	0.242077	-2.9565	0.00311156	0.0258192	1.58806	N/A
163	ATCC64974_110500	92.7801	-4.25096	0.950397	-4.47283	7.71916e-06	0.000387783	3.41141		ATCC64974_11830	An01g14520	Has domain(s) with predicted UDP-N-acetylmuramate dehydrogenase activity, flavin adenine dinucleotide binding, oxidoreductase activity and role in oxidation-reduction process	153.921	1.22202	0.410556	2.9765	0.00291563	0.0247574	1.6063	N/A
164	ATCC64974_110510	43.4534	-5.29743	1.04954	-5.0474	4.47867e-07	5.11816e-05	4.29089		ATCC64974_11680	An01g14690	Has domain(s) with predicted role in transmembrane transport and integral component of membrane localization	396.971	1.49926	0.500786	2.99381	0.00275515	0.0236906	1.62542	N/A
165	ATCC64974_110520	33.0321	-4.44304	1.057	-4.20345	2.62874e-05	0.000943941	3.02505		ATCC64974_11600	An01g14780	Has domain(s) with predicted oxidoreductase activity, transferase activity, transferring acyl groups other than amino-acyl groups, zinc ion binding activity and role in oxidation-reduction process	12.9096	2.40108	0.901008	2.66488	0.00770156	0.0491492	1.30848	N/A
166	ATCC64974_110530	415.465	-2.6786	0.766956	-3.49251	0.000478498	0.00723161	2.14077		ATCC64974_11570	An01g14810	Ortholog of A. nidulans FGSC A4 : AN4260, AN5290, AN1561, AN1493, AN7323, A. fumigatus Af293 : Afu7g00970, Afu7g03970, Afu8g04890 and A. niger CBS 513.88 : An16g07920	49.866	-3.98209	1.34749	-2.95519	0.00312476	0.0259076	1.58657	N/A
167	ATCC64974_110560	909.56	1.78203	0.28278	6.30183	2.94158e-10	3.74978e-07	6.42599		ATCC64974_11560	An01g14820	Ortholog of A. nidulans FGSC A4 : AN7322, Aspergillus wentii : Aspwe1_0093592, Aspergillus versicolor : Aspve1_0038743, Aspergillus niger ATCC 1015 : 172038-mRNA and Aspergillus zonatus : Aspzo1_0169404	11.5832	-7.44162	2.45815	-3.02733	0.00246727	0.0220519	1.65655	N/A
168	ATCC64974_110570	334.535	-1.74039	0.531879	-3.27216	0.00106729	0.0123684	1.90769		ATCC64974_11540	An01g14860	Has domain(s) with predicted catalytic activity and role in metabolic process	3.34722	5.94449	1.90417	3.12182	0.00179736	0.0178302	1.74884	N/A
169	ATCC64974_110730	9.49431	-7.89661	2.11425	-3.73495	0.000187751	0.00372928	2.42838		ATCC64974_11460	An01g14940	Nonhemolytic phospholipase C	1126.53	3.67999	0.884003	4.16288	3.14265e-05	0.00107546	2.9684	N/A
170	ATCC64974_110850	354.448	2.78367	0.768753	3.62102	0.00029344	0.00515586	2.2877		ATCC64974_11370	An01g15020	Has domain(s) with predicted O-methyltransferase activity	15.0264	-4.20152	1.5365	-2.73448	0.00624781	0.0423928	1.37271	aunE
171	ATCC64974_1110	512.874	1.53029	0.566737	2.70019	0.00693008	0.0455074	1.34192		ATCC64974_59060	An02g00080	Formaldehyde dehydrogenase (glutathione)	5020.24	4.97028	1.59937	3.10764	0.00188587	0.018383	1.73558	N/A
172	ATCC64974_111040	5722.94	1.99202	0.729198	2.7318	0.00629891	0.0425688	1.37091		ATCC64974_59070	An02g00090	Putative prolidase	5249.02	4.4905	1.49807	2.99752	0.00272185	0.0234636	1.62961	N/A
173	ATCC64974_111060	298.32	0.974711	0.360962	2.70032	0.00692735	0.0455074	1.34192		ATCC64974_59100	An02g00120	protein of unknown function	1210.92	1.44807	0.503831	2.87413	0.00405146	0.0310653	1.50773	N/A
174	ATCC64974_111180	135.675	-1.34629	0.376121	-3.57941	0.000344377	0.00576675	2.23907		ATCC64974_59210	An02g00230	Ortholog(s) have dioxygenase activity and role in austinol biosynthetic process, dehydroaustinol biosynthetic process, verruculogen biosynthetic process	35.1736	-1.98087	0.737385	-2.68635	0.00722384	0.0470426	1.32751	N/A
175	ATCC64974_111210	2423.88	-0.974885	0.312676	-3.11787	0.00182163	0.0179142	1.7468		ATCC64974_59510	An02g00610	Has domain(s) with predicted catalytic activity, hydrolase activity, hydrolyzing O-glycosyl compounds activity and role in carbohydrate metabolic process	417.579	-1.73393	0.423086	-4.0983	4.16187e-05	0.00130311	2.88502	N/A
176	ATCC64974_111340	283.652	-2.36277	0.634456	-3.72408	0.000196026	0.00387418	2.41182		ATCC64974_59520	An02g00660	Ortholog of A. nidulans FGSC A4 : AN2391, A. fumigatus Af293 : Afu2g14510, A. niger CBS 513.88 : An07g03040 and A. oryzae RIB40 : AO090023000055, AO090026000077, AO090020000644	763.581	-0.739442	0.262524	-2.81666	0.00485252	0.0351044	1.45464	N/A
177	ATCC64974_111350	36.9177	4.369	1.43198	3.05103	0.00228061	0.0208402	1.6811		ATCC64974_59570	An02g00730	Ortholog(s) have cutinase activity, triglyceride lipase activity and role in cellular carbohydrate catabolic process, triglyceride catabolic process	505.851	5.34563	1.06393	5.02441	5.0497e-07	5.59748e-05	4.25201	N/A
178	ATCC64974_111490	218.748	-1.52713	0.555048	-2.75135	0.00593504	0.0409325	1.38793		ATCC64974_59580	An02g00740	Ortholog(s) have extracellular region localization	47.2783	3.03707	0.860555	3.5292	0.000416813	0.00658361	2.18154	N/A
179	ATCC64974_11150	67.1708	3.06655	0.8941	3.42977	0.000604104	0.00849745	2.07071		ATCC64974_59650	An02g00870	Has domain(s) with predicted sequence-specific DNA binding, transcription factor activity, sequence-specific DNA binding activity and role in regulation of transcription, DNA-templated	119.556	-1.4594	0.465205	-3.13711	0.00170621	0.0172221	1.76391	N/A
180	ATCC64974_111570	47.3712	-2.25301	0.697527	-3.23	0.0012379	0.0137368	1.86211		ATCC64974_59660	An02g00880	Has domain(s) with predicted zinc ion binding activity	350.893	-1.36601	0.495027	-2.75946	0.00578966	0.04022	1.39556	N/A
181	ATCC64974_111600	219.794	-2.44578	0.613756	-3.98495	6.74952e-05	0.0018289	2.73781		ATCC64974_59680	An02g00910	Ortholog of A. nidulans FGSC A4 : AN10301, A. fumigatus Af293 : Afu2g14340, A. niger CBS 513.88 : An08g01260, A. oryzae RIB40 : AO090103000486 and Aspergillus wentii : Aspwe1_0072512, Aspwe1_0148005	37.7371	-1.74956	0.612293	-2.8574	0.00427128	0.0322895	1.49094	N/A
182	ATCC64974_111610	751.655	-1.19687	0.447767	-2.67298	0.00751796	0.0483406	1.31569		ATCC64974_59710	An02g00950	Ortholog of Aspergillus wentii : Aspwe1_0171014, Aspergillus versicolor : Aspve1_0031571, Aspergillus niger ATCC 1015 : 36651-mRNA and Aspergillus zonatus : Aspzo1_0147596	7.83178	-4.84769	1.75904	-2.75588	0.0058535	0.040553	1.39198	N/A
183	ATCC64974_111660	5.08939	6.40103	1.91434	3.34373	0.000826612	0.0105621	1.97625		ATCC64974_59730	An02g00970	Has domain(s) with predicted carbon-sulfur lyase activity and role in metabolic process	318.181	-1.35392	0.478345	-2.83042	0.00464869	0.0341298	1.46687	N/A
184	ATCC64974_111810	34.7843	-1.38305	0.479571	-2.88394	0.00392736	0.0304804	1.51598		ATCC64974_59740	An02g00980	Has domain(s) with predicted hydrolase activity and role in cellular metabolic process	1321.79	-1.79927	0.465038	-3.86908	0.000109246	0.00256703	2.59057	N/A
185	ATCC64974_11220	22524.8	5.13621	1.52006	3.37896	0.000727606	0.00967421	2.01438		ATCC64974_59770	An02g01022	protein of unknown function	475.747	-1.53652	0.418715	-3.6696	0.00024293	0.00446378	2.3503	N/A
186	ATCC64974_11230	1351.65	4.20325	0.975545	4.30862	1.64276e-05	0.00068379	3.16508		ATCC64974_59920	An02g01220	Ortholog of A. nidulans FGSC A4 : AN6342, A. fumigatus Af293 : Afu2g14260, A. oryzae RIB40 : AO090023000107, Aspergillus wentii : Aspwe1_0045565 and Aspergillus sydowii : Aspsy1_0031691	257.161	0.928028	0.307179	3.02113	0.0025183	0.0223124	1.65145	N/A
187	ATCC64974_11240	178.663	2.65859	0.636512	4.17681	2.95622e-05	0.00102893	2.98762		ATCC64974_60040	An02g01350	Ortholog of A. oryzae RIB40 : AO090023000560, Aspergillus tubingensis : Asptu1_0053358, Aspergillus flavus NRRL 3357 : AFL2T_04398 and Aspergillus kawachii : Aspka1_0172721	22.3663	-2.63866	0.71947	-3.6675	0.000244936	0.00448448	2.34829	N/A
188	ATCC64974_11370	15.0264	-4.20152	1.5365	-2.73448	0.00624781	0.0423928	1.37271		ATCC64974_60150	An02g01480	MFS multidrug transporter	828.035	-2.67814	0.862719	-3.1043	0.00190728	0.018489	1.73309	N/A
189	ATCC64974_1140	69.8923	-2.63494	0.681568	-3.866	0.000110637	0.00258779	2.58707		ATCC64974_60200	An02g01530	Ortholog of A. nidulans FGSC A4 : AN6271, A. fumigatus Af293 : Afu2g12600, A. oryzae RIB40 : AO090026000355, Aspergillus wentii : Aspwe1_0175672 and Aspergillus sydowii : Aspsy1_0152443	444.462	-1.20818	0.450845	-2.67982	0.00736618	0.0475144	1.32317	N/A
190	ATCC64974_11460	1126.53	3.67999	0.884003	4.16288	3.14265e-05	0.00107546	2.9684		ATCC64974_60230	An02g01560	G-protein coupled receptor	98.1189	-1.92347	0.422943	-4.54782	5.42037e-06	0.000305397	3.51513	gprD
191	ATCC64974_1150	107.396	-1.34389	0.336998	-3.98784	6.66787e-05	0.00182793	2.73804		ATCC64974_60300	An02g01620	Ortholog of A. nidulans FGSC A4 : AN6264, A. fumigatus Af293 : Afu2g12910, A. oryzae RIB40 : AO090026000343, Aspergillus wentii : Aspwe1_0117790 and Aspergillus sydowii : Aspsy1_0151049	2183.03	-1.29561	0.268482	-4.8257	1.39514e-06	0.00011956	3.92241	N/A
192	ATCC64974_11540	3.34722	5.94449	1.90417	3.12182	0.00179736	0.0178302	1.74884		ATCC64974_60310	An02g01630	Has domain(s) with predicted ATP binding, nucleoside-triphosphatase activity, nucleotide binding activity	359.789	-1.2038	0.330344	-3.64408	0.000268355	0.00480963	2.31789	N/A
193	ATCC64974_11560	11.5832	-7.44162	2.45815	-3.02733	0.00246727	0.0220519	1.65655		ATCC64974_60410	An02g01730	Ortholog(s) have dicarboxylic acid transmembrane transporter activity, role in dicarboxylic acid transport and mitochondrial envelope, plasma membrane localization	60.3122	1.82243	0.381906	4.77193	1.82472e-06	0.000145379	3.8375	N/A
194	ATCC64974_11570	49.866	-3.98209	1.34749	-2.95519	0.00312476	0.0259076	1.58657		ATCC64974_60420	An02g01740	Ortholog(s) have phenylalanine-tRNA ligase activity, role in mitochondrial phenylalanyl-tRNA aminoacylation and mitochondrion localization	279.811	-1.22491	0.334492	-3.662	0.000250256	0.00453348	2.34357	N/A
195	ATCC64974_1160	1100.85	3.96755	1.07145	3.70296	0.000213101	0.00413943	2.38306		ATCC64974_60480	An02g01810	Ortholog of A. nidulans FGSC A4 : AN6247, A. fumigatus Af293 : Afu2g13100, A. oryzae RIB40 : AO090026000266, Aspergillus wentii : Aspwe1_0663686 and Aspergillus sydowii : Aspsy1_0058211	1134.85	-0.640435	0.238788	-2.68203	0.00731777	0.0473519	1.32466	N/A
196	ATCC64974_11600	12.9096	2.40108	0.901008	2.66488	0.00770156	0.0491492	1.30848		ATCC64974_60510	An02g01870	Ortholog(s) have mitochondrion localization	1548.02	1.42804	0.282365	5.05744	4.24931e-07	4.92437e-05	4.30765	N/A
197	ATCC64974_11680	396.971	1.49926	0.500786	2.99381	0.00275515	0.0236906	1.62542		ATCC64974_60550	An02g01950	Ortholog(s) have role in Hulle cell development, ascospore formation, cellular response to light stimulus, conidiophore development, conidium formation and hyphal growth, more	606.089	-0.666427	0.213314	-3.12416	0.00178313	0.0177409	1.75102	imeB
198	ATCC64974_11710	220.722	-4.26898	0.922131	-4.62948	3.66592e-06	0.000234292	3.63024		ATCC64974_60590	An02g02000	Has domain(s) with predicted role in response to stress	956.847	-0.665566	0.225595	-2.95027	0.00317494	0.0260902	1.58352	N/A
199	ATCC64974_11830	153.921	1.22202	0.410556	2.9765	0.00291563	0.0247574	1.6063		ATCC64974_60750	An02g02240	Ortholog(s) have sequence-specific DNA binding activity and role in sporocarp development involved in sexual reproduction	316.088	0.627641	0.217263	2.88886	0.00386647	0.0300764	1.52177	N/A
200	ATCC64974_11890	6.81419	-5.8959	2.21344	-2.66368	0.00772913	0.0492021	1.30802		ATCC64974_60850	An02g02340	putative chitin synthase	6572.33	-1.00756	0.193659	-5.20276	1.96353e-07	2.86058e-05	4.54355	chsL
201	ATCC64974_11920	467.174	-0.715701	0.242077	-2.9565	0.00311156	0.0258192	1.58806		ATCC64974_60860	An02g02360	putative chitin synthase	1940.59	-0.935656	0.299032	-3.12895	0.0017543	0.0174881	1.75726	chsM
202	ATCC64974_11940	86.5155	-1.5264	0.479681	-3.18211	0.00146205	0.0154668	1.8106		ATCC64974_60890	An02g02390	Ortholog of A. nidulans FGSC A4 : AN10799, A. fumigatus Af293 : Afu2g13480, A. oryzae RIB40 : AO090026000326, Aspergillus wentii : Aspwe1_0045443 and Aspergillus sydowii : Aspsy1_0151451	348.185	-0.886313	0.270249	-3.27962	0.00103947	0.0121538	1.91529	N/A
203	ATCC64974_12010	800.698	-1.1399	0.336476	-3.38775	0.000704672	0.00945559	2.02431		ATCC64974_60900	An02g02410	Has domain(s) with predicted RNA binding activity	1749.79	-0.78771	0.24806	-3.17548	0.00149587	0.0156782	1.8047	N/A
204	ATCC64974_12040	694.696	-1.52195	0.333532	-4.56313	5.03956e-06	0.000292759	3.53349		ATCC64974_61030	An02g02650	Has domain(s) with predicted role in intracellular transport	506.489	-0.98482	0.255908	-3.84834	0.000118923	0.00274384	2.56164	N/A
205	ATCC64974_12050	2693.45	-1.2037	0.305421	-3.9411	8.11077e-05	0.00206326	2.68545		ATCC64974_61080	An02g02710	Has domain(s) with predicted zinc ion binding activity	1007.07	-0.714928	0.198187	-3.60734	0.000309358	0.00534717	2.27188	N/A
206	ATCC64974_12060	656.666	-0.723918	0.212743	-3.40278	0.000667028	0.00910622	2.04066		ATCC64974_61120	An02g02750	Glutathione peroxidase	323.882	1.78903	0.520632	3.43627	0.000589784	0.00836526	2.07752	catC
207	ATCC64974_1210	222.138	2.36955	0.735786	3.22044	0.00127994	0.0141223	1.8501		ATCC64974_61300	An02g02940	Has domain(s) with predicted ubiquitin-protein transferase activity, role in protein ubiquitination and ubiquitin ligase complex localization	228.434	-0.958311	0.329826	-2.9055	0.00366666	0.0290315	1.53713	N/A
208	ATCC64974_12130	335.376	1.17255	0.390928	2.99941	0.00270505	0.0234178	1.63045		ATCC64974_61390	An02g03100	Putative methyltransferase	29.0385	1.82306	0.657921	2.77094	0.00558942	0.0392298	1.40638	MT-II
209	ATCC64974_1230	32.4685	-6.14479	1.57179	-3.90944	9.25121e-05	0.00226244	2.64542		ATCC64974_61480	An02g03200	Ortholog of A. nidulans FGSC A4 : AN9274, A. fumigatus Af293 : Afu3g14810, A. niger CBS 513.88 : An04g09720, An04g08110, A. oryzae RIB40 : AO090103000427 and Aspergillus wentii : Aspwe1_0110739	124.41	-2.89967	0.807162	-3.59243	0.000327612	0.0055614	2.25482	N/A
210	ATCC64974_12460	74.4037	-1.69398	0.5029	-3.36843	0.000755967	0.00996339	2.00159		ATCC64974_61490	An02g03210	Ortholog of A. nidulans FGSC A4 : AN5891, A. fumigatus Af293 : Afu2g11210, A. oryzae RIB40 : AO090026000529, Neosartorya fischeri NRRL 181 : NFIA_086490 and Aspergillus clavatus NRRL 1 : ACLA_070170	1163.04	-0.476837	0.177749	-2.68264	0.0073043	0.0472948	1.32519	N/A
211	ATCC64974_12470	678.801	-0.908832	0.341135	-2.66415	0.0077184	0.0491644	1.30835		ATCC64974_61530	An02g03250	Ortholog(s) have 3-isopropylmalate dehydratase activity, role in leucine biosynthetic process and cytosol localization	482.549	2.21292	0.578649	3.82428	0.000131153	0.00292669	2.53362	luA
212	ATCC64974_12510	544.082	-1.31067	0.473562	-2.76768	0.00564569	0.0394348	1.40412		ATCC64974_61550	An02g03270	Methylenetetrahydrofolate reductase (NADPH)	528.62	-1.64378	0.49704	-3.30714	0.000942549	0.0114138	1.94257	metF
213	ATCC64974_12610	631.503	-0.93169	0.337263	-2.76251	0.00573596	0.0399047	1.39898		ATCC64974_61600	An02g03320	3-ketoacyl-CoA thiolase	404.044	1.86879	0.689498	2.71037	0.0067209	0.0446513	1.35017	N/A
214	ATCC64974_12670	253.871	1.04581	0.322244	3.24539	0.00117291	0.0132024	1.87935		ATCC64974_61640	An02g03380	Ortholog of A. nidulans FGSC A4 : AN1127, AN7386, A. fumigatus Af293 : Afu1g11740, A. niger CBS 513.88 : An08g03700 and A. oryzae RIB40 : AO090026000507	1305.07	-1.70904	0.424433	-4.02664	5.65784e-05	0.00162991	2.78784	N/A
215	ATCC64974_12760	272.318	-2.36241	0.673864	-3.50576	0.000455307	0.00701213	2.15415		ATCC64974_61650	An02g03390	Ortholog(s) have gamma-tubulin binding activity and role in cytoplasmic microtubule organization, establishment or maintenance of cell polarity regulating cell shape, microtubule anchoring at spindle pole body, mitotic spindle assembly	186.205	-1.09321	0.30876	-3.54065	0.000399146	0.00643753	2.19128	gcpB
216	ATCC64974_12770	2049.69	-1.34237	0.432712	-3.10223	0.00192066	0.0185658	1.73129		ATCC64974_61680	An02g03420	Has domain(s) with predicted RNA polymerase II transcription factor activity, sequence-specific DNA binding, zinc ion binding activity, role in regulation of transcription, DNA-templated and nucleus localization	139.906	-0.82974	0.272424	-3.04577	0.00232088	0.0210199	1.67737	N/A
217	ATCC64974_12820	227.62	-1.27204	0.310397	-4.09809	4.16565e-05	0.00130311	2.88502		ATCC64974_61700	An02g03460	Ortholog(s) have role in endocytosis, establishment or maintenance of actin cytoskeleton polarity, vacuole organization and integral component of Golgi membrane localization	865.893	0.832577	0.238238	3.49472	0.000474551	0.00721233	2.14192	N/A
218	ATCC64974_12850	329.372	-1.94046	0.524912	-3.69673	0.000218391	0.00419426	2.37734		ATCC64974_61730	An02g03490	Has domain(s) with predicted oxidoreductase activity and role in oxidation-reduction process	122.483	1.01474	0.300462	3.37726	0.000732114	0.00972149	2.01227	N/A
219	ATCC64974_1290	48.0541	-1.27387	0.427874	-2.9772	0.00290892	0.0247209	1.60693		ATCC64974_61760	An02g03540	Ortholog(s) have fructose:proton symporter activity, high-affinity hydrogen:glucose symporter activity, mannose transmembrane transporter activity	7417.65	-2.27843	0.460179	-4.95119	7.37606e-07	7.23279e-05	4.14069	mstE
220	ATCC64974_12990	2333.19	-2.28268	0.704045	-3.24224	0.00118594	0.0133262	1.8753		ATCC64974_61830	An02g03640	Has domain(s) with predicted coenzyme binding, oxidoreductase activity, oxidoreductase activity, acting on the CH-OH group of donors, NAD or NADP as acceptor, phosphogluconate dehydrogenase (decarboxylating) activity	224.367	0.815017	0.293828	2.7738	0.00554066	0.0389412	1.40959	N/A
221	ATCC64974_13000	1673.99	-1.77624	0.515537	-3.44542	0.000570176	0.00818965	2.08673		ATCC64974_61950	An02g03740	Has domain(s) with predicted ATP binding, protein kinase activity, transferase activity, transferring phosphorus-containing groups activity and role in protein phosphorylation	1140.4	-0.925144	0.318507	-2.90463	0.00367692	0.0290902	1.53625	N/A
222	ATCC64974_13060	2091.27	1.62319	0.514925	3.15229	0.00161997	0.0166035	1.7798		ATCC64974_61970	An02g03760	Ortholog(s) have ATP-dependent peptidase activity, role in chaperone-mediated protein complex assembly, misfolded or incompletely synthesized protein catabolic process and mitochondrial matrix localization	556.515	-1.02115	0.219797	-4.64588	3.38634e-06	0.0002242	3.64936	pim1
223	ATCC64974_13190	773.881	-0.835968	0.287698	-2.90571	0.00366417	0.0290315	1.53713		ATCC64974_62090	An02g03970	Ortholog of Aspergillus tubingensis : Asptu1_0039120, Aspergillus brasiliensis : Aspbr1_0038812, Aspergillus kawachii : Aspka1_0172517 and Aspergillus acidus : Aspfo1_0039023	84.7174	-3.92335	0.995157	-3.94244	8.06564e-05	0.00206326	2.68545	N/A
224	ATCC64974_13310	10934.8	1.67124	0.525794	3.17851	0.00148033	0.0155837	1.80733		ATCC64974_62100	An02g03980	Putative beta-glucanase	269.371	-1.67238	0.437676	-3.82104	0.000132892	0.00294617	2.53074	kslA
225	ATCC64974_13340	249.731	2.48853	0.794262	3.13313	0.0017295	0.0173097	1.76171		ATCC64974_62200	An02g04080	Ortholog(s) have cytosol, nucleus localization	351.848	0.828009	0.292176	2.83394	0.00459784	0.0338853	1.46999	N/A
226	ATCC64974_13350	663.443	-1.04182	0.373313	-2.79075	0.00525854	0.0375011	1.42596		ATCC64974_62260	An02g04140	protein of unknown function	393.031	-0.609352	0.217314	-2.80401	0.00504709	0.0362466	1.44073	N/A
227	ATCC64974_13360	82.1841	-1.57251	0.406309	-3.87023	0.000108732	0.00256679	2.59061		ATCC64974_62260	An02g04150	protein of unknown function	393.031	-0.609352	0.217314	-2.80401	0.00504709	0.0362466	1.44073	N/A
228	ATCC64974_13450	559.396	-1.2287	0.451963	-2.71858	0.00655634	0.0437575	1.35895		ATCC64974_62280	An02g04170	Ortholog of A. nidulans FGSC A4 : AN10785, A. fumigatus Af293 : Afu2g12100, A. oryzae RIB40 : AO090026000436, Aspergillus wentii : Aspwe1_0659662 and Aspergillus sydowii : Aspsy1_0151797	403.862	0.952882	0.303843	3.1361	0.00171209	0.0172221	1.76391	N/A
229	ATCC64974_13560	607.583	2.03973	0.43223	4.71909	2.36904e-06	0.000173809	3.75993		ATCC64974_62440	An02g04330	Ortholog(s) have copper ion binding activity, role in aerobic respiration, protein complex assembly and mitochondrial inner membrane, mitochondrial intermembrane space, mitochondrial ribosome, plasma membrane localization	198.763	-0.775415	0.26313	-2.94689	0.0032099	0.0262928	1.58016	N/A
230	ATCC64974_13800	863.29	1.02418	0.269681	3.79773	0.000146025	0.00313308	2.50403		ATCC64974_62620	An02g04555	Ortholog of A. nidulans FGSC A4 : AN6285, A. fumigatus Af293 : Afu2g12420, Aspergillus wentii : Aspwe1_0661381, Aspergillus sydowii : Aspsy1_0089680 and Aspergillus carbonarius ITEM 5010 : Acar5010_001248	304.428	0.905518	0.325494	2.78198	0.00540285	0.0382627	1.41722	N/A
231	ATCC64974_13850	181.52	-1.36629	0.422331	-3.23511	0.00121595	0.0135819	1.86704		ATCC64974_58680	An02g04690	Serine-type carboxypeptidase Y family secreted neutral protease	7234.5	2.40373	0.792403	3.03346	0.00241765	0.021761	1.66232	N/A
232	ATCC64974_13940	148.85	-2.2742	0.436273	-5.2128	1.86014e-07	2.74923e-05	4.56079		ATCC64974_58570	An02g04860	Ortholog(s) have endoplasmic reticulum, plasma membrane localization	876.873	0.876115	0.25351	3.45595	0.000548365	0.00799182	2.09735	cbr1
233	ATCC64974_13990	15.1438	-1.94348	0.683422	-2.84374	0.00445871	0.0332382	1.47836		ATCC64974_58490	An02g04980	Ortholog(s) have ATP-dependent DNA helicase activity, ATP-dependent DNA/RNA helicase activity, ATP-dependent RNA helicase activity, mRNA binding activity	171.046	0.771629	0.234662	3.28825	0.00100811	0.0118715	1.9255	dbp9
234	ATCC64974_14010	25.8168	-5.25844	1.70414	-3.08569	0.00203077	0.0193009	1.71442		ATCC64974_58210	An02g05420	Putative C2H2 transcription factor	1573.15	2.39025	0.692106	3.45359	0.000553181	0.00803062	2.09525	flbC
235	ATCC64974_14050	395.89	-0.881637	0.28083	-3.1394	0.00169294	0.0171665	1.76532		ATCC64974_58160	An02g05480	Has domain(s) with predicted acid-amino acid ligase activity	858.232	-1.65286	0.51864	-3.18692	0.00143798	0.0152798	1.81588	N/A
236	ATCC64974_14100	208.062	-1.39808	0.470192	-2.97343	0.00294495	0.0248891	1.60399		ATCC64974_58110	An02g05560	2,3-Dihydroxybenzoate carboxylyase	211.088	3.49694	1.1024	3.17211	0.00151337	0.0157644	1.80232	N/A
237	ATCC64974_14110	103.923	-1.40517	0.37498	-3.74732	0.000178735	0.00362	2.44129		ATCC64974_58080	An02g05610	Ortholog(s) have pyruvate dehydrogenase (acetyl-transferring) kinase activity, role in carbon utilization, peptidyl-serine phosphorylation and mitochondrion localization	552.959	1.25405	0.384243	3.26369	0.0010997	0.012615	1.89911	N/A
238	ATCC64974_14150	39.5962	4.56012	1.03116	4.42233	9.76416e-06	0.000460995	3.3363		ATCC64974_58070	An02g05620	Has domain(s) with predicted identical protein binding, serine-type endopeptidase activity and role in negative regulation of catalytic activity	5642.85	1.25767	0.245586	5.1211	3.03765e-07	3.86508e-05	4.41284	N/A
239	ATCC64974_14160	22.2159	4.05115	0.860112	4.71003	2.47684e-06	0.000176635	3.75292		ATCC64974_57960	An02g05750	Ortholog of A. nidulans FGSC A4 : AN6328, A. fumigatus Af293 : Afu2g13512, A. oryzae RIB40 : AO090026000262, Aspergillus wentii : Aspwe1_0163563 and Aspergillus sydowii : Aspsy1_0997059	1188.1	-0.896126	0.311412	-2.87762	0.00400686	0.0308108	1.5113	N/A
240	ATCC64974_14230	53.0814	1.67944	0.496022	3.38581	0.000709689	0.00949792	2.02237		ATCC64974_57950	An02g05760	Ortholog of A. fumigatus Af293 : Afu2g13500, A. oryzae RIB40 : AO090026000263, Neosartorya fischeri NRRL 181 : NFIA_088700, Aspergillus wentii : Aspwe1_0045445 and Aspergillus versicolor : Aspve1_0130095	1964.82	-1.17172	0.36207	-3.23616	0.00121151	0.0135491	1.86809	N/A
241	ATCC64974_14510	29.6474	-1.36655	0.47193	-2.89567	0.00378354	0.029749	1.52653		ATCC64974_57850	An02g05920	Ortholog(s) have fungal-type vacuole localization	167.485	1.69141	0.605884	2.79164	0.0052441	0.0374505	1.42654	N/A
242	ATCC64974_14550	307.75	-0.638263	0.234661	-2.71994	0.00652947	0.0436354	1.36016		ATCC64974_57770	An02g06060	Has domain(s) with predicted nucleic acid binding activity	1176.55	-1.79623	0.450524	-3.98698	6.69207e-05	0.0018289	2.73781	N/A
243	ATCC64974_14600	903.734	-0.511842	0.165104	-3.10012	0.00193445	0.0186637	1.729		ATCC64974_57760	An02g06070	Has domain(s) with predicted ATP-dependent peptidase activity, zinc ion binding activity and role in proteolysis	285.33	-1.62976	0.345069	-4.72301	2.32385e-06	0.000172982	3.762	N/A
244	ATCC64974_14610	20.8887	-5.15488	1.54939	-3.32705	0.000877704	0.0109156	1.96195		ATCC64974_57750	An02g06080	Ortholog(s) have TORC2 complex, cell division site, cytosol, nucleus localization	481.756	-0.966985	0.275517	-3.50971	0.0004486	0.00693155	2.15917	N/A
245	ATCC64974_14630	127.58	-1.07117	0.360839	-2.96854	0.0029922	0.0251355	1.59971		ATCC64974_57740	An02g06090	Has domain(s) with predicted carbohydrate binding, catalytic activity, role in carbohydrate catabolic process and integral component of membrane localization	3336.96	-1.20261	0.31057	-3.87226	0.000107831	0.00255141	2.59322	N/A
246	ATCC64974_14650	459.704	-0.723563	0.267601	-2.70389	0.00685332	0.0452071	1.34479		ATCC64974_57550	An02g06400	Ortholog(s) have GTP binding, GTPase activity	1393.86	0.537935	0.201906	2.66429	0.00771508	0.0491644	1.30835	rabA
247	ATCC64974_14830	257.658	5.14941	1.18038	4.36249	1.2859e-05	0.000582826	3.23446		ATCC64974_57520	An02g06440	Ortholog(s) have phospholipid-translocating ATPase activity and role in cellular response to drug, fatty acid transport, phospholipid translocation, sphingoid metabolic process	406.611	-2.06213	0.668353	-3.08538	0.00203289	0.019303	1.71438	N/A
248	ATCC64974_14860	410.928	0.924425	0.283792	3.25741	0.00112435	0.01284	1.89143		ATCC64974_57430	An02g06560	Ortholog(s) have glutathione peroxidase activity, glutathione transferase activity	1692.61	-1.02861	0.273077	-3.76674	0.000165392	0.00344217	2.46317	gstA
249	ATCC64974_1490	97.608	-2.17111	0.502579	-4.31993	1.56079e-05	0.000668778	3.17472		ATCC64974_57410	An02g06580	Ortholog(s) have fungal-type vacuole localization	151.488	1.36308	0.478527	2.84849	0.00439278	0.0329676	1.48191	N/A
250	ATCC64974_14990	244.209	1.50826	0.504227	2.99123	0.00277854	0.0238314	1.62285		ATCC64974_57380	An02g06610	Ortholog(s) have Golgi apparatus localization	600.978	-0.774085	0.258854	-2.99043	0.00278582	0.0238738	1.62208	N/A
251	ATCC64974_1500	127.101	-2.19272	0.489661	-4.47803	7.53341e-06	0.000382218	3.41769		ATCC64974_57350	An02g06660	Ortholog(s) have role in asexual sporulation resulting in formation of a cellular spore, cellular response to heat and cell septum, cell surface localization	6417.5	-0.979091	0.189969	-5.15395	2.55052e-07	3.50461e-05	4.45536	midA
252	ATCC64974_15010	781.674	2.24264	0.566712	3.95729	7.58043e-05	0.00197712	2.70397		ATCC64974_57230	An02g06810	Ortholog(s) have RNA binding activity, role in tRNA modification and cytoplasm, nucleus localization	607.084	-1.75884	0.353153	-4.98039	6.34569e-07	6.5367e-05	4.18464	N/A
253	ATCC64974_15080	3359.54	-3.89539	0.652833	-5.96689	2.41811e-09	1.07217e-06	5.96974		ATCC64974_57220	An02g06820	Pyruvate decarboxylase	14239.3	-2.92429	0.568567	-5.14326	2.70014e-07	3.53026e-05	4.45219	pdcA
254	ATCC64974_15110	178.689	-0.948172	0.305142	-3.10731	0.00188795	0.018383	1.73558		ATCC64974_57210	An02g06830	Ortholog(s) have MAP kinase kinase kinase activity, MAP kinase kinase kinase kinase activity, structural constituent of cell wall activity	591.298	-1.21453	0.337493	-3.59867	0.000319844	0.00546361	2.26252	bck1
255	ATCC64974_15190	234.16	1.36341	0.342471	3.98109	6.85992e-05	0.00185073	2.73266		ATCC64974_57080	An02g07000	Ortholog(s) have role in asexual spore wall assembly, asexual sporulation resulting in formation of a cellular spore and positive regulation of asexual sporulation resulting in formation of a cellular spore, more	404.666	-2.35269	0.396929	-5.92724	3.0806e-09	1.26929e-06	5.89644	ace2
256	ATCC64974_15290	1513.39	-0.651988	0.215647	-3.02341	0.00249946	0.0222034	1.65358		ATCC64974_57000	An02g07080	Ortholog(s) have role in purine nucleobase catabolic process and cytosol, nucleus localization	776.312	1.57225	0.45744	3.43707	0.000588047	0.00835617	2.07799	uaX
257	ATCC64974_15300	61.6481	-1.62285	0.383494	-4.23175	2.31877e-05	0.000878442	3.05629		ATCC64974_56970	An02g07130	Has domain(s) with predicted structural constituent of ribosome activity, role in translation and ribosome localization	1021.27	-2.26421	0.504757	-4.48574	7.26613e-06	0.000374243	3.42685	N/A
258	ATCC64974_15380	46.5522	-3.07403	1.06028	-2.89927	0.00374033	0.0294989	1.53019		ATCC64974_56750	An02g07410	Ortholog of A. nidulans FGSC A4 : AN2884, A. fumigatus Af293 : Afu3g11620, Aspergillus wentii : Aspwe1_0736090, Aspergillus sydowii : Aspsy1_0776302 and Aspergillus terreus NIH2624 : ATET_04698	366.141	-1.25173	0.441389	-2.83588	0.00456989	0.0337464	1.47177	N/A
259	ATCC64974_15420	280.568	1.04798	0.329904	3.17663	0.00148996	0.0156484	1.80553		ATCC64974_56720	An02g07440	Ortholog of A. nidulans FGSC A4 : AN4122, AN2881, AN10123, AN0867, A. fumigatus Af293 : Afu1g13860, Afu1g15180, Afu3g11650 and A. niger CBS 513.88 : An08g07010, An01g13480	566.047	2.50155	0.824202	3.03512	0.0024044	0.0216609	1.66432	N/A
260	ATCC64974_15490	80.8983	-2.57666	0.770667	-3.34342	0.000827525	0.0105621	1.97625		ATCC64974_56560	An02g07610	Has domain(s) with predicted substrate-specific transmembrane transporter activity, transmembrane transporter activity, role in transmembrane transport and integral component of membrane, membrane localization	3577.34	2.27344	0.841588	2.70137	0.00690555	0.0454341	1.34262	N/A
261	ATCC64974_1550	119.453	-1.26731	0.295331	-4.29114	1.77758e-05	0.000722222	3.14133		ATCC64974_56470	An02g07710	Putative d-galacturonic acid reductase	259.57	-1.93516	0.317825	-6.08874	1.13801e-09	6.97933e-07	6.15619	gaaA
262	ATCC64974_15530	26.0565	-1.60266	0.529599	-3.02618	0.00247666	0.0220971	1.65567		ATCC64974_56460	An02g07720	Putative 2-keto-3-deoxy-l-galactonate aldolase	356.877	-1.49328	0.316724	-4.71478	2.41977e-06	0.000175013	3.75693	gaaC
263	ATCC64974_1560	181.453	-2.78581	0.4662	-5.97556	2.29297e-09	1.06289e-06	5.97351		ATCC64974_56230	An02g07940	Ortholog of A. nidulans FGSC A4 : AN1725, AN5027, A. fumigatus Af293 : Afu2g14400, Afu3g12130 and A. niger CBS 513.88 : An11g08400, An12g01310, An02g00780	115.58	-1.83545	0.682625	-2.68881	0.00717062	0.0467558	1.33016	N/A
264	ATCC64974_15670	111.927	-2.37808	0.601435	-3.954	7.68556e-05	0.00199697	2.69963		ATCC64974_55930	An02g08000	Ortholog(s) have role in MAPK cascade involved in ascospore formation, MAPK cascade involved in conjugation with cellular fusion and mitotic cell cycle arrest in response to pheromone, more	964.162	-0.92996	0.313933	-2.96228	0.00305367	0.0254215	1.5948	N/A
265	ATCC64974_15680	68.6876	-2.57794	0.768225	-3.3557	0.000791636	0.0103634	1.9845		ATCC64974_56030	An02g08110	Ortholog(s) have glutathione peroxidase activity, phospholipid-hydroperoxide glutathione peroxidase activity, thioredoxin peroxidase activity	1337.88	1.09115	0.308532	3.53659	0.000405334	0.006479	2.18849	gpxA
266	ATCC64974_1580	20.4822	2.46871	0.801588	3.07978	0.00207156	0.0194901	1.71019		ATCC64974_56050	An02g08130	Ortholog of A. nidulans FGSC A4 : AN2844, A. fumigatus Af293 : Afu3g12255, A. oryzae RIB40 : AO090003000790, Neosartorya fischeri NRRL 181 : NFIA_065040 and Aspergillus versicolor : Aspve1_0080524	41.3151	-2.4746	0.819452	-3.01982	0.00252924	0.02239	1.64995	N/A
267	ATCC64974_15810	997.023	-1.33254	0.415575	-3.20648	0.00134368	0.0146193	1.83507		ATCC64974_56120	An02g08210	Ortholog of A. nidulans FGSC A4 : AN3356, AN0718, AN5052, AN5040, A. fumigatus Af293 : Afu1g14460, Afu3g01980, Afu3g12180, Afu8g06010 and A. niger CBS 513.88 : An14g06110, An18g00110, An02g00290, An02g13100, An06g00330	110.859	-1.50434	0.315365	-4.77016	1.84084e-06	0.000145526	3.83706	N/A
268	ATCC64974_15850	453.727	1.69745	0.510746	3.32348	0.000889018	0.0110125	1.95812		ATCC64974_55910	An02g08300	protein of unknown function	2238.59	-2.41805	0.863985	-2.79872	0.00513059	0.0368011	1.43414	N/A
269	ATCC64974_15860	1186.31	-1.51089	0.324463	-4.65659	3.21482e-06	0.000214279	3.66902		ATCC64974_55870	An02g08340	Has domain(s) with predicted amino acid transmembrane transporter activity, role in amino acid transmembrane transport and membrane localization	164.513	-2.65858	0.663671	-4.00586	6.17913e-05	0.0017307	2.76178	N/A
270	ATCC64974_160	380.395	0.704033	0.209899	3.35415	0.000796089	0.0103788	1.98385		ATCC64974_55810	An02g08410	Has domain(s) with predicted intracellular localization	242.488	-1.70052	0.363079	-4.68361	2.81866e-06	0.000195542	3.70876	N/A
271	ATCC64974_16030	5291.88	2.22401	0.781704	2.84508	0.00443997	0.033147	1.47956		ATCC64974_55720	An02g08520	Allantoicase	2644.54	2.00755	0.692001	2.90108	0.00371884	0.029399	1.53167	N/A
272	ATCC64974_16080	1649.48	2.62027	0.855192	3.06396	0.0021843	0.020206	1.69452		ATCC64974_55620	An02g08630	Ortholog(s) have protein serine/threonine kinase activity, role in fungal-type cell wall organization or biogenesis, hyphal growth, response to oxidative stress and cytoplasm localization	387.948	-1.00623	0.249335	-4.03564	5.44534e-05	0.00158662	2.79953	N/A
273	ATCC64974_16090	22.606	1.98513	0.633477	3.13371	0.00172613	0.0173088	1.76173		ATCC64974_55610	An02g08640	Ortholog of Aspergillus tubingensis : Asptu1_0169069, Aspergillus brasiliensis : Aspbr1_0051651, Aspergillus kawachii : Aspka1_0174883 and Aspergillus acidus : Aspfo1_0058128	47.7771	-1.63224	0.597269	-2.73283	0.00627919	0.0424964	1.37165	N/A
274	ATCC64974_16100	360.66	-1.07049	0.25404	-4.21387	2.51034e-05	0.000914302	3.03891		ATCC64974_55390	An02g08870	Has domain(s) with predicted intracellular localization	651.848	0.650515	0.228908	2.84182	0.00448567	0.0333418	1.47701	N/A
275	ATCC64974_16140	9.23755	-4.75191	1.52293	-3.12024	0.00180702	0.0178739	1.74778		ATCC64974_55350	An02g08900	Ortholog(s) have protein transmembrane transporter activity and role in chaperone-mediated protein complex assembly, mitochondrial respiratory chain complex III assembly, protein insertion into mitochondrial membrane from inner side	411.095	-1.15186	0.288949	-3.98638	6.70888e-05	0.0018289	2.73781	N/A
276	ATCC64974_16280	7992.26	-1.06018	0.383098	-2.76738	0.00565094	0.0394365	1.4041		ATCC64974_55190	An02g09060	Has domain(s) with predicted ATP binding, protein kinase activity and role in protein phosphorylation	237.92	-2.21056	0.684124	-3.23122	0.00123261	0.013693	1.8635	N/A
277	ATCC64974_16440	71.5175	2.23698	0.819006	2.73134	0.00630781	0.0425725	1.37087		ATCC64974_55180	An02g09070	Ortholog of A. nidulans FGSC A4 : AN3182, A. fumigatus Af293 : Afu3g13220, A. oryzae RIB40 : AO090012000811, Neosartorya fischeri NRRL 181 : NFIA_064130 and Aspergillus wentii : Aspwe1_0170074	26.4764	-2.15566	0.730636	-2.95039	0.00317368	0.0260902	1.58352	N/A
278	ATCC64974_16450	341.195	1.01491	0.325401	3.11894	0.00181503	0.017901	1.74712		ATCC64974_54890	An02g09440	Ortholog of A. nidulans FGSC A4 : AN8767, A. fumigatus Af293 : Afu3g02830, Afu8g02140, A. niger CBS 513.88 : An10g00890, An04g07720 and A. oryzae RIB40 : AO090011000172, AO090023000667	386.814	-1.50095	0.334731	-4.48405	7.32394e-06	0.000375324	3.42559	N/A
279	ATCC64974_16460	323.686	0.802943	0.275452	2.915	0.00355691	0.0284497	1.54592		ATCC64974_54880	An02g09460	Ortholog(s) have phosphatidylinositol-3-phosphate binding activity and role in Golgi to endosome transport, Golgi to vacuole transport, vacuole inheritance, vesicle docking involved in exocytosis, vesicle fusion	543.977	-0.740664	0.257986	-2.87095	0.00409242	0.0313322	1.50401	N/A
280	ATCC64974_16510	656.502	-1.54089	0.372478	-4.13685	3.52111e-05	0.00116208	2.93476		ATCC64974_54780	An02g09720	Ortholog(s) have glutamate-cysteine ligase activity, role in cellular response to cadmium ion, detoxification of cadmium ion, glutathione biosynthetic process, phytochelatin biosynthetic process and cytosol, nucleus localization	445.116	-0.854392	0.267463	-3.19443	0.00140107	0.0150097	1.82363	N/A
281	ATCC64974_16590	158.748	0.881345	0.29696	2.96789	0.00299848	0.0251642	1.59922		ATCC64974_54750	An02g09780	Ortholog(s) have role in conidium formation, negative regulation of conidium formation	786.29	-0.93211	0.232434	-4.01022	6.06624e-05	0.00171367	2.76607	sfgA
282	ATCC64974_1660	619.709	1.74631	0.515601	3.38694	0.000706759	0.00947113	2.0236		ATCC64974_54720	An02g09830	Ortholog of A. nidulans FGSC A4 : AN8116, A. fumigatus Af293 : Afu5g02770, A. oryzae RIB40 : AO090102000396, Aspergillus wentii : Aspwe1_0029998 and Aspergillus sydowii : Aspsy1_0050460	509.452	-1.23597	0.392483	-3.14911	0.00163768	0.0167681	1.77552	N/A
283	ATCC64974_16600	154.263	1.86559	0.494823	3.77022	0.000163107	0.00341553	2.46654		ATCC64974_54370	An02g10320	Ortholog(s) have thiamine pyrophosphate binding activity, role in hyphal growth, thiamine biosynthetic process and cytosol, nucleus localization	9741.09	-2.8969	0.734325	-3.94499	7.98035e-05	0.00204996	2.68825	nmt1
284	ATCC64974_16630	7960.02	2.08475	0.606572	3.43694	0.000588324	0.00835617	2.07799		ATCC64974_54280	An02g10420	Ortholog of A. nidulans FGSC A4 : AN8020, AN0195, A. fumigatus Af293 : Afu5g02380, A. niger CBS 513.88 : An03g04900 and A. oryzae RIB40 : AO090001000067, AO090102000350	39.1997	-1.19724	0.428937	-2.79117	0.00525179	0.0374792	1.42621	N/A
285	ATCC64974_1670	113.339	0.85082	0.268021	3.17445	0.0015012	0.0157018	1.80405		ATCC64974_54230	An02g10480	Has domain(s) with predicted peroxidase activity	521.17	-1.93717	0.528996	-3.66197	0.00025028	0.00453348	2.34357	N/A
286	ATCC64974_16800	124.4	1.08724	0.401894	2.70529	0.00682442	0.045104	1.34578		ATCC64974_54130	An02g10670	Mitochondrial enzyme D-lactate ferricytochrome c oxidoreductase	573.663	1.89263	0.38216	4.95246	7.32799e-07	7.23279e-05	4.14069	N/A
287	ATCC64974_16890	261.272	-1.02536	0.369154	-2.77761	0.00547604	0.0386201	1.41319		ATCC64974_54110	An02g10690	Ortholog(s) have role in asexual sporulation resulting in formation of a cellular spore and diterpenoid biosynthetic process, more	252.453	-1.29617	0.303872	-4.26551	1.99445e-05	0.000791418	3.10159	N/A
288	ATCC64974_16940	592.717	2.36775	0.887279	2.66855	0.00761799	0.0487991	1.31159		ATCC64974_54050	An02g10760	Ortholog(s) have ATPase activity, DNA/DNA annealing activity, role in mitotic chromosome condensation and cytosol, nuclear condensin complex localization	1433.22	-1.40505	0.348361	-4.03332	5.49938e-05	0.0015978	2.79648	N/A
289	ATCC64974_17010	233.978	-2.05788	0.514124	-4.0027	6.2624e-05	0.00174016	2.75941		ATCC64974_53860	An02g11000	Squalene synthase	9.0153	6.031	1.81115	3.32993	0.000868676	0.0109156	1.96195	N/A
290	ATCC64974_17060	6921.73	-2.21512	0.416407	-5.3196	1.03993e-07	1.76753e-05	4.75263		ATCC64974_53850	An02g11030	Has domain(s) with predicted catalytic activity, pyridoxal phosphate binding activity and role in biosynthetic process	21.2657	4.61844	1.27817	3.61332	0.000302296	0.00526474	2.27862	N/A
291	ATCC64974_17070	116.548	-1.52564	0.554477	-2.75149	0.0059324	0.0409325	1.38793		ATCC64974_53830	An02g11060	Ortholog of A. nidulans FGSC A4 : AN5387, A. fumigatus Af293 : Afu6g00360, A. niger CBS 513.88 : An13g01480, An18g00050 and A. oryzae RIB40 : AO090023000455, AO090003001393, AO090001000640	28.2962	1.67602	0.570204	2.93934	0.00328914	0.0268772	1.57062	N/A
292	ATCC64974_17180	274.631	-2.08001	0.408137	-5.09635	3.46265e-07	4.30636e-05	4.36589		ATCC64974_53800	An02g11120	Has domain(s) with predicted role in transmembrane transport	62.696	2.24242	0.725399	3.0913	0.00199285	0.0190469	1.72018	N/A
293	ATCC64974_17220	511.038	1.48784	0.444725	3.34553	0.000821246	0.0105343	1.9774		ATCC64974_53800	An02g11130	Has domain(s) with predicted role in transmembrane transport	62.696	2.24242	0.725399	3.0913	0.00199285	0.0190469	1.72018	N/A
294	ATCC64974_17230	88.3995	2.15519	0.648072	3.32554	0.00088249	0.0109618	1.96012		ATCC64974_53750	An02g11180	Ortholog(s) have fibrinogen binding activity	1659.2	2.42279	0.734496	3.29857	0.000971772	0.0116316	1.93436	N/A
295	ATCC64974_17280	123.544	-1.26992	0.440431	-2.88337	0.0039345	0.0305077	1.51559		ATCC64974_53690	An02g11270	Ortholog of A. nidulans FGSC A4 : AN2957, A. fumigatus Af293 : Afu4g14680, A. oryzae RIB40 : AO090038000089, Aspergillus wentii : Aspwe1_0296046 and Aspergillus sydowii : Aspsy1_0198433	159.763	2.3503	0.788414	2.98105	0.00287266	0.0244945	1.61093	N/A
296	ATCC64974_17290	297.802	2.31152	0.683013	3.38429	0.000713625	0.00952559	2.02111		ATCC64974_53650	An02g11320	Ortholog(s) have UDP-N-acetylglucosamine 4-epimerase activity, UDP-glucose 4-epimerase activity and role in galactose metabolic process	729.948	-1.66635	0.567007	-2.93886	0.00329426	0.0268974	1.57029	uge3
297	ATCC64974_1740	16.4142	-6.88544	2.36288	-2.914	0.00356826	0.0285181	1.54488		ATCC64974_53630	An02g11360	Ortholog of A. nidulans FGSC A4 : AN2953, A. fumigatus Af293 : Afu3g07890, A. oryzae RIB40 : AO090005001486, Aspergillus wentii : Aspwe1_0041944 and Aspergillus sydowii : Aspsy1_0056308	1906.5	-1.27594	0.38751	-3.29267	0.000992404	0.0117408	1.9303	N/A
298	ATCC64974_17470	447.908	-1.69087	0.449187	-3.7643	0.000167016	0.0034689	2.45981		ATCC64974_53610	An02g11400	protein of unknown function	1182.33	-2.1706	0.524472	-4.13864	3.49377e-05	0.0011568	2.93674	N/A
299	ATCC64974_17520	328.391	1.09154	0.373394	2.92329	0.00346358	0.0278921	1.55452		ATCC64974_53610	An02g11410	Has domain(s) with predicted role in biosynthetic process	1182.33	-2.1706	0.524472	-4.13864	3.49377e-05	0.0011568	2.93674	N/A
300	ATCC64974_17620	650.428	-1.54148	0.507031	-3.04021	0.00236414	0.0213736	1.67012		ATCC64974_53500	An02g11550	Ortholog of A. fumigatus Af293 : Afu3g08060, A. oryzae RIB40 : AO090005001473, Aspergillus versicolor : Aspve1_0038696 and Aspergillus clavatus NRRL 1 : ACLA_036020	203.655	4.59434	1.61468	2.84535	0.00443621	0.0331432	1.47961	N/A
301	ATCC64974_17650	529.776	-2.58792	0.732103	-3.53491	0.000407909	0.00648963	2.18778		ATCC64974_53490	An02g11560	Ortholog(s) have role in secondary metabolite biosynthetic process	32.551	3.82382	1.30739	2.92477	0.00344707	0.0278552	1.55509	N/A
302	ATCC64974_17660	873.881	1.45943	0.426216	3.42416	0.000616711	0.00862718	2.06413		ATCC64974_53460	An02g11590	Ortholog(s) have mitotic spindle pole body localization	232.021	-1.24511	0.351692	-3.54034	0.000399619	0.00643753	2.19128	mps1
303	ATCC64974_17720	216.908	-1.39037	0.398836	-3.48607	0.000490171	0.00731884	2.13556		ATCC64974_53410	An02g11660	Ortholog(s) have mitochondrion localization	158.931	1.16893	0.377309	3.09809	0.00194775	0.0187565	1.72685	N/A
304	ATCC64974_17760	556.799	-1.12098	0.310143	-3.61439	0.00030105	0.00525704	2.27926		ATCC64974_53270	An02g11890	Ortholog of A. nidulans FGSC A4 : AN10868, A. niger CBS 513.88 : An14g01330, An14g01620 and A. oryzae RIB40 : AO090012000045, AO090011000315, AO090701000905	253.735	-1.22232	0.427139	-2.86165	0.00421438	0.0320256	1.4945	N/A
305	ATCC64974_17930	34.0629	-2.00895	0.672595	-2.98686	0.00281855	0.0241026	1.61794		ATCC64974_53120	An02g12040	Ortholog(s) have cytosol, nucleus localization	354.463	-1.32678	0.294681	-4.50244	6.71792e-06	0.000353141	3.45205	N/A
306	ATCC64974_17970	68.303	1.74985	0.418087	4.18537	2.84701e-05	0.00100117	2.99949		ATCC64974_53110	An02g12050	Ortholog(s) have role in vacuolar proton-transporting V-type ATPase complex assembly and endoplasmic reticulum membrane localization	131.442	1.3258	0.290649	4.56151	5.07866e-06	0.000292759	3.53349	N/A
307	ATCC64974_180	2345.51	-1.377	0.318224	-4.32714	1.51058e-05	0.000652752	3.18525		ATCC64974_53070	An02g12090	Ortholog of A. nidulans FGSC A4 : AN2979, A. fumigatus Af293 : Afu3g08450, A. oryzae RIB40 : AO090005001429, Aspergillus wentii : Aspwe1_0551961 and Aspergillus sydowii : Aspsy1_0056256	1966.71	-1.34736	0.246066	-5.47561	4.36015e-08	9.4606e-06	5.02408	N/A
308	ATCC64974_18020	46.3615	1.61668	0.571528	2.8287	0.00467378	0.0341891	1.46611		ATCC64974_52980	An02g12260	Ortholog(s) have gamma-glutamylcyclotransferase activity, role in glutathione catabolic process and cytosol, nucleus localization	177.46	1.22747	0.346748	3.53994	0.000400215	0.00643753	2.19128	N/A
309	ATCC64974_18080	170.916	-1.50002	0.325486	-4.60857	4.05443e-06	0.000249283	3.60331		ATCC64974_52850	An02g12430	NADP+-specific isocitrate dehydrogenase	1133.52	1.26639	0.372253	3.40196	0.000669036	0.00912143	2.03994	icdA
310	ATCC64974_18110	184.554	2.17671	0.762658	2.85411	0.00431576	0.0325307	1.48771		ATCC64974_52820	An02g12450	Putative exopolygalacturonase/exoxylogalacturonan hydrolase	49.6653	-3.07247	0.714126	-4.30243	1.68939e-05	0.000697504	3.15645	pgxC
311	ATCC64974_18160	790.522	-0.583507	0.171583	-3.40072	0.000672074	0.00915062	2.03855		ATCC64974_52730	An02g12510	Has domain(s) with predicted cation-transporting ATPase activity, metal ion binding, nucleotide binding activity, role in cation transport and integral component of membrane localization	19677.2	1.29542	0.429462	3.01638	0.00255812	0.0225867	1.64615	N/A
312	ATCC64974_18280	506.058	-2.59219	0.516354	-5.02018	5.16229e-07	5.66075e-05	4.24713		ATCC64974_52650	An02g12680	Has domain(s) with predicted hydrolase activity, hydrolase activity, acting on carbon-nitrogen (but not peptide) bonds, in linear amidines, metallopeptidase activity and role in metabolic process, proteolysis	7.64203	5.64938	1.63753	3.44995	0.000560698	0.00807628	2.09279	N/A
313	ATCC64974_18310	364.787	1.40225	0.231933	6.04595	1.48531e-09	7.97221e-07	6.09842		ATCC64974_52570	An02g12830	Has domain(s) with predicted DNA binding, zinc ion binding activity, role in transcription, DNA-templated and nucleus localization	34.5191	2.2601	0.691047	3.27054	0.00107341	0.0124253	1.90569	N/A
314	ATCC64974_18470	1014.34	1.94061	0.597808	3.24622	0.0011695	0.0132024	1.87935		ATCC64974_52530	An02g12900	Ortholog of A. nidulans FGSC A4 : AN11765, A. fumigatus Af293 : Afu3g07625, A. niger CBS 513.88 : An12g02680, An04g10150 and A. oryzae RIB40 : AO090020000130, AO090023000386	323.6	1.87157	0.558475	3.35122	0.000804578	0.0104005	1.98295	N/A
315	ATCC64974_18580	4824.19	-2.59224	0.587351	-4.41345	1.01735e-05	0.000475915	3.32247		ATCC64974_52340	An02g13190	Ortholog of A. nidulans FGSC A4 : AN10603, A. fumigatus Af293 : Afu3g07510, A. oryzae RIB40 : AO090020000145, Neosartorya fischeri NRRL 181 : NFIA_069680 and Aspergillus wentii : Aspwe1_0029255	384.199	-1.1648	0.31865	-3.65543	0.000256748	0.00464241	2.33326	N/A
316	ATCC64974_1860	1642.18	1.41495	0.523261	2.70409	0.0068491	0.0452071	1.34479		ATCC64974_52240	An02g13270	3-hydroxybenzoate 4-hydroxylase	567.222	2.1255	0.707803	3.00295	0.00267377	0.0232258	1.63403	N/A
317	ATCC64974_18630	61.985	2.5374	0.808315	3.13913	0.00169453	0.0171665	1.76532		ATCC64974_52190	An02g13320	Has domain(s) with predicted catalytic activity and role in metabolic process	20.3702	2.44405	0.762272	3.20627	0.00134466	0.0146193	1.83507	N/A
318	ATCC64974_18640	533.148	1.64367	0.5166	3.18171	0.00146408	0.0154722	1.81045		ATCC64974_52170	An02g13340	Ortholog of Aspergillus tubingensis : Asptu1_0055375, Aspergillus brasiliensis : Aspbr1_0118048, Aspergillus kawachii : Aspka1_0174533 and Aspergillus niger ATCC 1015 : 132003-mRNA	106.422	2.00292	0.573248	3.494	0.000475848	0.00722128	2.14139	N/A
319	ATCC64974_18650	620.259	-0.665557	0.219963	-3.02576	0.00248005	0.0221062	1.65549		ATCC64974_52110	An02g13400	Ortholog of A. nidulans FGSC A4 : AN12127, A. fumigatus Af293 : Afu3g07310, A. oryzae RIB40 : AO090020000191, Aspergillus wentii : Aspwe1_0173528 and Aspergillus sydowii : Aspsy1_0043134, Aspsy1_0833750	844.206	-1.29114	0.454272	-2.84221	0.00448014	0.0333249	1.47723	N/A
320	ATCC64974_18670	262.274	-3.3641	0.657166	-5.1191	3.06993e-07	3.86508e-05	4.41284		ATCC64974_52000	An02g13490	Ortholog of Aspergillus tubingensis : Asptu1_0145813, Aspergillus brasiliensis : Aspbr1_0116369, Aspergillus kawachii : Aspka1_0174514 and Aspergillus acidus : Aspfo1_0068417	64.2106	-2.27466	0.509839	-4.46152	8.13816e-06	0.000404844	3.39271	norA
321	ATCC64974_18740	501.446	0.676113	0.246715	2.74046	0.00613527	0.0418512	1.37829		ATCC64974_51970	An02g13510	Ortholog(s) have phosphopantothenate--cysteine ligase activity, role in acetyl-CoA biosynthetic process from pantothenate, coenzyme A biosynthetic process and CoA-synthesizing protein complex, cytosol, nucleus localization	399.519	-0.834753	0.205819	-4.05575	4.9973e-05	0.00151224	2.82038	N/A
322	ATCC64974_1880	38183.3	2.7097	0.814172	3.32816	0.000874206	0.0109156	1.96195		ATCC64974_51960	An02g13520	Has domain(s) with predicted transferase activity, transferring glycosyl groups activity and membrane localization	324.432	-1.94348	0.467482	-4.15733	3.21983e-05	0.00109089	2.96222	N/A
323	ATCC64974_190	1557.31	-0.808947	0.235116	-3.44063	0.000580365	0.00830245	2.08079		ATCC64974_51870	An02g13620	Ortholog of A. nidulans FGSC A4 : AN4816, A. oryzae RIB40 : AO090020000221, Aspergillus versicolor : Aspve1_0128410, Aspergillus niger ATCC 1015 : 47169-mRNA and Aspergillus sydowii : Aspsy1_0029739	76.1845	3.38829	0.881357	3.8444	0.000120847	0.00276322	2.55858	N/A
324	ATCC64974_19030	4554.75	2.91208	0.933462	3.11966	0.00181062	0.0178749	1.74776		ATCC64974_51770	An02g13740	Putative Gly-X carboxypeptidase precursor	628.919	1.6185	0.473218	3.4202	0.000625757	0.00870596	2.06018	N/A
325	ATCC64974_19050	346.143	1.09692	0.408423	2.68574	0.00723694	0.0470979	1.327		ATCC64974_51760	An02g13750	Ortholog(s) have extracellular region localization	5678.33	3.87701	0.674257	5.75005	8.92188e-09	2.93501e-06	5.53239	gtaA
326	ATCC64974_19180	432.717	1.06346	0.33595	3.16553	0.00154802	0.0160271	1.79515		ATCC64974_51660	An02g13860	Ortholog of A. nidulans FGSC A4 : AN7496, A. fumigatus Af293 : Afu2g05520, A. oryzae RIB40 : AO090001000663, Aspergillus wentii : Aspwe1_0121457 and Aspergillus sydowii : Aspsy1_0058467	988.617	-1.49324	0.248251	-6.01503	1.79853e-09	9.17071e-07	6.0376	N/A
327	ATCC64974_19210	2089.74	-0.805065	0.21398	-3.76233	0.000168336	0.00348243	2.45812		ATCC64974_51380	An02g14270	Ortholog of A. nidulans FGSC A4 : AN7453, A. fumigatus Af293 : Afu2g05990, Aspergillus wentii : Aspwe1_0032863, Aspergillus sydowii : Aspsy1_0090031 and Aspergillus terreus NIH2624 : ATET_06789	273.592	-0.957991	0.28567	-3.35349	0.000797988	0.0103788	1.98385	N/A
328	ATCC64974_19310	1167.25	2.39113	0.804512	2.97215	0.00295723	0.0249238	1.60339		ATCC64974_51320	An02g14340	Ortholog(s) have U3 snoRNA binding, U4 snRNA binding activity and role in mRNA splicing, via spliceosome, maturation of SSU-rRNA from tricistronic rRNA transcript (SSU-rRNA, 5.8S rRNA, LSU-rRNA)	735.589	0.726919	0.271569	2.67674	0.00743423	0.0478928	1.31973	N/A
329	ATCC64974_19320	346.044	-1.21474	0.281472	-4.31568	1.59114e-05	0.000673296	3.17179		ATCC64974_51260	An02g14400	Ortholog(s) have role in CVT pathway, establishment of cell polarity, filamentous growth of a population of unicellular organisms, pexophagy, retrograde transport, vesicle recycling within Golgi	105.647	1.2323	0.304934	4.0412	5.31781e-05	0.00156737	2.80483	swoP
330	ATCC64974_19410	430.853	2.33774	0.58179	4.01819	5.86478e-05	0.00167532	2.7759		ATCC64974_51250	An02g14410	Putative ammonium transport protein	698.119	-2.9041	1.05506	-2.75254	0.0059134	0.0408847	1.38844	meaA
331	ATCC64974_19490	235.927	2.03027	0.605609	3.35244	0.000801039	0.0103799	1.98381		ATCC64974_51210	An02g14490	Ortholog(s) have RNA polymerase II regulatory region sequence-specific DNA binding, protein heterodimerization activity, transcriptional repressor activity, RNA polymerase II core promoter proximal region sequence-specific binding activity	725.071	-0.873301	0.302222	-2.8896	0.00385735	0.0300514	1.52214	acuK
332	ATCC64974_1950	183.624	5.62612	1.10475	5.09269	3.53027e-07	4.33755e-05	4.36276		ATCC64974_51110	An02g14620	Ortholog(s) have cell division site, cell tip, cytosol, nucleus localization	598.033	-1.19267	0.309848	-3.84922	0.000118493	0.00274012	2.56223	N/A
333	ATCC64974_19540	790.278	-0.641375	0.199458	-3.21558	0.0013018	0.0143212	1.84402		ATCC64974_51040,ATCC64974_51050	An02g14685	Has domain(s) with predicted nucleic acid binding, nucleotide binding activity	#N/A	#N/A	#N/A	#N/A	#N/A	#N/A	#N/A	N/A
334	ATCC64974_19790	552.331	-1.12018	0.213092	-5.25677	1.46606e-07	2.37316e-05	4.62467		ATCC64974_51020	An02g14720	Has domain(s) with predicted role in transmembrane transport and integral component of membrane localization	256.306	2.91124	0.79998	3.63914	0.000273551	0.00487315	2.31219	N/A
335	ATCC64974_1980	981.378	1.60712	0.507367	3.16756	0.00153722	0.0159834	1.79633		ATCC64974_50980	An02g14760	Ortholog of A. nidulans FGSC A4 : AN7433, A. fumigatus Af293 : Afu2g06120, Aspergillus wentii : Aspwe1_0110312, Aspergillus sydowii : Aspsy1_0153514 and Aspergillus terreus NIH2624 : ATET_05606	295.345	-1.64803	0.581545	-2.83388	0.00459868	0.0338853	1.46999	N/A
336	ATCC64974_19990	41.2345	-2.51656	0.784301	-3.20866	0.00133355	0.0145622	1.83677		ATCC64974_50850	An02g14920	Ortholog(s) have rRNA (uridine-2'-O-)-methyltransferase activity, role in rRNA methylation and mitochondrion localization	274.326	0.786348	0.284105	2.76781	0.00564352	0.0394348	1.40412	N/A
337	ATCC64974_20160	298.805	0.802717	0.27199	2.95128	0.00316463	0.0260902	1.58352		ATCC64974_82560	An03g00130	Has domain(s) with predicted flavin adenine dinucleotide binding, oxidoreductase activity, acting on CH-OH group of donors activity and role in oxidation-reduction process	698.296	-1.7883	0.602941	-2.96596	0.00301739	0.0252431	1.59786	N/A
338	ATCC64974_20170	211.235	-0.980108	0.31643	-3.09739	0.00195231	0.018765	1.72665		ATCC64974_82980	An03g00660	Taurine dioxygenase	247.355	-2.63305	0.649709	-4.05266	5.0639e-05	0.00152786	2.81592	tauD
339	ATCC64974_2020	696.23	-2.00457	0.545226	-3.67658	0.000236379	0.00439889	2.35666		ATCC64974_83010	An03g00730	Amine oxidase	699.505	2.06769	0.646057	3.20048	0.00137199	0.014819	1.82918	N/A
340	ATCC64974_20350	243.909	0.835989	0.31132	2.68531	0.00724635	0.047099	1.32699		ATCC64974_83050	An03g00790	Has domain(s) with predicted RNA binding, ribonuclease III activity and role in RNA processing	792.547	-1.95748	0.547139	-3.57766	0.000346687	0.00578643	2.23759	N/A
341	ATCC64974_20380	822.641	-1.69827	0.370071	-4.58904	4.45296e-06	0.000271924	3.56555		ATCC64974_83130	An03g00910	Has domain(s) with predicted FMN binding, catalytic activity, oxidoreductase activity and role in oxidation-reduction process	23.2915	4.74102	1.4559	3.25643	0.00112823	0.0128699	1.89043	N/A
342	ATCC64974_2040	1527.7	1.52567	0.44567	3.42332	0.000618607	0.00864186	2.06339		ATCC64974_83140	An03g00920	Has domain(s) with predicted catalytic activity, coenzyme binding activity and role in cellular metabolic process	37.097	6.26981	1.37462	4.56112	5.08804e-06	0.000292759	3.53349	N/A
343	ATCC64974_20450	386.818	-1.37336	0.428859	-3.20236	0.00136306	0.0147563	1.83102		ATCC64974_83230	An03g01060	Ortholog of A. oryzae RIB40 : AO090038000117, Aspergillus niger ATCC 1015 : 45767-mRNA, Aspergillus terreus NIH2624 : ATET_05722 and Aspergillus brasiliensis : Aspbr1_0198840	60.0972	-6.84287	1.57367	-4.34834	1.37169e-05	0.000613532	3.21216	N/A
344	ATCC64974_20490	235.434	1.43927	0.525186	2.74049	0.0061348	0.0418512	1.37829		ATCC64974_83280	An03g01140	Oxalate decarboxylase	510.655	1.40636	0.508884	2.76362	0.00571647	0.0398201	1.3999	N/A
345	ATCC64974_20530	28.3752	-1.84169	0.626815	-2.93816	0.00330163	0.026936	1.56967		ATCC64974_83380	An03g01290	Ortholog(s) have extracellular region localization	429.736	2.62043	0.564191	4.64458	3.40763e-06	0.0002242	3.64936	N/A
346	ATCC64974_20550	611.446	-0.733418	0.230195	-3.18607	0.00144222	0.0153046	1.81518		ATCC64974_83390	An03g01300	Ortholog of A. nidulans FGSC A4 : AN8943, A. fumigatus Af293 : Afu2g00900, Afu6g11560, A. niger CBS 513.88 : An01g11690 and A. oryzae RIB40 : AO090113000175, AO090023000422	36.1423	1.62714	0.609917	2.6678	0.00763498	0.0488528	1.31111	N/A
347	ATCC64974_20560	266.564	-0.933602	0.322646	-2.89358	0.00380881	0.0298497	1.52506		ATCC64974_83460	An03g01450	Has domain(s) with predicted role in transmembrane transport and integral component of membrane localization	213.196	5.55232	1.1243	4.93847	7.87366e-07	7.57506e-05	4.12061	N/A
348	ATCC64974_20590	2145.84	2.35178	0.611657	3.84493	0.000120585	0.00276322	2.55858		ATCC64974_83470	An03g01460	Ortholog(s) have role in TOR signaling, cellular response to nitrogen starvation, endocrocin biosynthetic process, negative regulation of proline import into cell, positive regulation of L-arginine import into cell	4280.65	4.58657	1.40478	3.26498	0.00109471	0.012586	1.90011	encD
349	ATCC64974_2060	20.2086	-2.54837	0.650029	-3.92039	8.84066e-05	0.0021936	2.65884		ATCC64974_83480	An03g01470	Has domain(s) with predicted role in transmembrane transport and integral component of membrane localization	394.916	4.33218	1.09082	3.9715	7.14225e-05	0.00189679	2.72198	N/A
350	ATCC64974_20620	1882.53	-1.45166	0.363604	-3.99241	6.54055e-05	0.00180272	2.74407		ATCC64974_83490	An03g01480	Has domain(s) with predicted DNA binding, nucleic acid binding, zinc ion binding activity, role in transcription, DNA-templated and nucleus localization	789.331	3.58842	0.7863	4.56369	5.02634e-06	0.000292759	3.53349	N/A
351	ATCC64974_2070	2428.63	-0.861999	0.26956	-3.1978	0.00138481	0.0148812	1.82736		ATCC64974_83510	An03g01520	Has domain(s) with predicted FMN binding, catalytic activity, oxidoreductase activity and role in oxidation-reduction process	1593.03	6.94071	1.6559	4.1915	2.7712e-05	0.000984695	3.0067	N/A
352	ATCC64974_20700	20.3558	7.83892	2.33233	3.36099	0.000776646	0.0101934	1.99168		ATCC64974_83520	An03g01530	Xanthine dehydrogenase	4397.98	3.04523	0.758289	4.01593	5.92125e-05	0.00168203	2.77417	N/A
353	ATCC64974_20710	110.869	2.06074	0.625284	3.29568	0.000981825	0.0116834	1.93243		ATCC64974_83530	An03g01540	Salicylate hydroxylase with a predicted role in salicylic acid degradation	839.148	4.61194	1.59318	2.8948	0.00379398	0.0297852	1.526	N/A
354	ATCC64974_2080	254.298	-3.46428	0.627544	-5.52039	3.38258e-08	8.37382e-06	5.07708		ATCC64974_83540	An03g01550	Has domain(s) with predicted 2,3-dihydro-2,3-dihydroxybenzoate dehydrogenase activity, oxidoreductase activity and role in metabolic process, oxidation-reduction process, siderophore biosynthetic process	1425	4.39426	1.15293	3.81137	0.000138198	0.00302434	2.51937	N/A
355	ATCC64974_20870	427.518	0.964211	0.351521	2.74296	0.00608872	0.041701	1.37985		ATCC64974_83550	An03g01560	Has domain(s) with predicted FAD binding, oxidoreductase activity and role in metabolic process	1169.93	2.82347	0.926742	3.04666	0.00231399	0.0210084	1.67761	N/A
356	ATCC64974_20960	270.831	0.748647	0.277469	2.69813	0.00697305	0.0457307	1.33979		ATCC64974_83660	An03g01700	Ortholog of Aspergillus niger ATCC 1015 : 45728-mRNA and Aspergillus carbonarius ITEM 5010 : Acar5010_172870	85.1404	-1.35186	0.411245	-3.28723	0.0010118	0.0118874	1.92491	N/A
357	ATCC64974_21110	918.777	-0.754285	0.215478	-3.50052	0.00046435	0.00711027	2.14811		ATCC64974_83700	An03g01770	Ortholog of A. nidulans FGSC A4 : AN7941, A. fumigatus Af293 : Afu2g12680, Afu7g00370, Neosartorya fischeri NRRL 181 : NFIA_087830, NFIA_112920 and Aspergillus versicolor : Aspve1_0045447	90.6274	-3.4537	1.28196	-2.69407	0.00705852	0.0461724	1.33562	N/A
358	ATCC64974_21180	1503.09	-1.22525	0.433024	-2.82952	0.00466175	0.0341625	1.46645		ATCC64974_83870	An03g02000	Has domain(s) with predicted DNA binding, RNA polymerase II transcription factor activity, sequence-specific DNA binding, zinc ion binding activity and role in regulation of transcription, DNA-templated, transcription, DNA-templated	114.039	-1.13161	0.330983	-3.41892	0.000628691	0.00871692	2.05964	N/A
359	ATCC64974_21190	72.5734	-3.73038	0.899417	-4.14756	3.36043e-05	0.0011236	2.94939		ATCC64974_83980	An03g02140	Ortholog(s) have RNA polymerase II core promoter proximal region sequence-specific DNA binding, transcription factor activity and sequence-specific DNA binding transcription factor recruiting, more	103.75	2.60594	0.635791	4.09874	4.15399e-05	0.00130311	2.88502	N/A
360	ATCC64974_21200	181.12	-4.03204	0.870391	-4.63245	3.61368e-06	0.000233242	3.63219		ATCC64974_84090	An03g02320	Has domain(s) with predicted FAD binding, oxidoreductase activity and role in metabolic process	86.3376	2.91596	0.805344	3.62076	0.00029374	0.00515586	2.2877	N/A
361	ATCC64974_21340	571.552	-0.904903	0.241588	-3.74565	0.000179925	0.00362646	2.44052		ATCC64974_84100	An03g02330	Uricase	142.239	5.80655	1.24232	4.67396	2.95453e-06	0.000200868	3.69709	N/A
362	ATCC64974_21380	12.483	-2.1794	0.797497	-2.7328	0.00627986	0.0424964	1.37165		ATCC64974_84310	An03g02650	Ortholog of Aspergillus tubingensis : Asptu1_0051342, Aspergillus brasiliensis : Aspbr1_0047091, Aspergillus kawachii : Aspka1_0182597 and Aspergillus acidus : Aspfo1_0049880	65.2346	-1.05699	0.341316	-3.09681	0.00195617	0.0187667	1.72661	N/A
363	ATCC64974_21390	26.8607	3.95033	1.2885	3.06583	0.00217064	0.0201589	1.69553		ATCC64974_84710	An03g03300	Ortholog(s) have plasma membrane localization	386.281	2.09891	0.640027	3.27941	0.00104023	0.0121538	1.91529	N/A
364	ATCC64974_2140	165.668	-1.1127	0.322494	-3.45028	0.000560001	0.00807628	2.09279		ATCC64974_84750	An03g03360	Ortholog(s) have carnitine transmembrane transporter activity, carnitine:acyl carnitine antiporter activity and role in acetate catabolic process, carbon utilization, carnitine transport, fatty acid metabolic process	1079.05	0.995477	0.365044	2.72701	0.00639117	0.0430024	1.36651	acuH
365	ATCC64974_21400	100.592	2.43046	0.729259	3.33278	0.000859824	0.0108387	1.96502		ATCC64974_84770	An03g03390	Ortholog of A. niger CBS 513.88 : An09g01480, Aspergillus tubingensis : Asptu1_0136976, Aspergillus brasiliensis : Aspbr1_0131175 and Aspergillus kawachii : Aspka1_0180425	29.1168	-4.03721	1.28906	-3.13191	0.00173671	0.0173637	1.76036	N/A
366	ATCC64974_21540	1401.31	2.687	0.890233	3.01831	0.00254186	0.0224821	1.64816		ATCC64974_84800	An03g03430	protein of unknown function	26.8597	-2.53645	0.759472	-3.33975	0.00083854	0.0106804	1.97141	N/A
367	ATCC64974_21550	103.941	-3.186	0.657288	-4.8472	1.25218e-06	0.000110084	3.95828		ATCC64974_84820	An03g03460	Ortholog(s) have D-arabinono-1,4-lactone oxidase activity	838.833	-1.04727	0.312355	-3.35282	0.000799934	0.0103788	1.98385	N/A
368	ATCC64974_21570	1033.35	9.01474	2.09222	4.30869	1.64226e-05	0.00068379	3.16508		ATCC64974_84930	An03g03570	Ortholog of Aspergillus carbonarius ITEM 5010 : Acar5010_512068	610.8	1.17587	0.405451	2.90015	0.00372982	0.0294579	1.5308	N/A
369	ATCC64974_2160	1198.41	-0.876495	0.280838	-3.121	0.00180237	0.0178616	1.74808		ATCC64974_84980	An03g03640	Ortholog(s) have FAD binding, sulfide:quinone oxidoreductase activity	2109.15	-2.2434	0.435865	-5.147	2.64678e-07	3.52399e-05	4.45297	N/A
370	ATCC64974_21600	323.524	-1.41854	0.479608	-2.9577	0.00309947	0.0257607	1.58904		ATCC64974_84990	An03g03650	protein of unknown function	371.753	1.30095	0.346981	3.74934	0.000177303	0.00361627	2.44174	N/A
371	ATCC64974_21640	254.985	-2.45503	0.685637	-3.58066	0.00034273	0.00574861	2.24044		ATCC64974_85050	An03g03720	Ortholog(s) have damaged DNA binding, zinc ion binding activity and role in UV-damage excision repair, nucleotide-excision repair involved in interstrand cross-link repair, nucleotide-excision repair, DNA damage recognition	304.657	-1.49502	0.390033	-3.83307	0.000126553	0.00286765	2.54247	N/A
372	ATCC64974_21680	11255.5	3.93075	0.842715	4.66438	3.09542e-06	0.000209053	3.67974		ATCC64974_85060	An03g03730	Has domain(s) with predicted carbonate dehydratase activity, zinc ion binding activity and role in carbon utilization	1170.64	-1.30482	0.303485	-4.29945	1.71224e-05	0.000701261	3.15412	N/A
373	ATCC64974_21690	135.021	3.43028	0.902827	3.79949	0.000144995	0.00313276	2.50407		ATCC64974_73830	An03g03760	Has domain(s) with predicted nucleus localization	450.5	-0.733314	0.219168	-3.3459	0.00082015	0.0105343	1.9774	N/A
374	ATCC64974_21700	945.203	2.63838	0.919967	2.86791	0.00413191	0.0315185	1.50143		ATCC64974_73900	An03g03840	Ortholog(s) have cytoplasm, lipid particle localization	64.8147	-1.16602	0.431682	-2.70111	0.00691095	0.0454403	1.34256	N/A
375	ATCC64974_2180	18290.5	3.97576	0.846545	4.69645	2.64719e-06	0.000187472	3.72706		ATCC64974_73930	An03g03870	protein of unknown function	97.0777	1.4186	0.426831	3.32356	0.00088877	0.0110125	1.95812	N/A
376	ATCC64974_21820	3677.53	-2.4082	0.870058	-2.76787	0.00564245	0.0394348	1.40412		ATCC64974_73980	An03g03960	Ortholog of A. nidulans FGSC A4 : AN7727, A. fumigatus Af293 : Afu5g07980, Afu5g14920, A. oryzae RIB40 : AO090701000712, Aspergillus wentii : Aspwe1_0271934 and Aspergillus sydowii : Aspsy1_0032303	408.725	1.27634	0.441854	2.88861	0.00386947	0.0300769	1.52177	N/A
377	ATCC64974_21830	1476.53	-1.8196	0.478184	-3.80523	0.00014167	0.00308049	2.51138		ATCC64974_74070	An03g04190	Ortholog(s) have spore wall localization	3537.62	-2.27583	0.712363	-3.19476	0.00139949	0.0150097	1.82363	N/A
378	ATCC64974_21840	29.1519	-1.81835	0.546348	-3.32819	0.000874122	0.0109156	1.96195		ATCC64974_74210	An03g04390	protein of unknown function	1354.61	-0.808439	0.219444	-3.68404	0.000229568	0.00432742	2.36377	N/A
379	ATCC64974_21930	790.277	1.87204	0.660784	2.83305	0.00461056	0.0339484	1.46918		ATCC64974_74220	An03g04400	Ortholog of A. nidulans FGSC A4 : AN11006, A. fumigatus Af293 : Afu5g08200, A. oryzae RIB40 : AO090701000738, Aspergillus wentii : Aspwe1_0048123 and Aspergillus sydowii : Aspsy1_0046266	1768.05	-2.06868	0.456111	-4.53548	5.74737e-06	0.000313431	3.50386	N/A
380	ATCC64974_21950	90.2329	2.85969	0.788389	3.62726	0.000286445	0.00507147	2.29487		ATCC64974_74240	An03g04430	Ortholog of A. nidulans FGSC A4 : AN7714, A. fumigatus Af293 : Afu5g08220, A. oryzae RIB40 : AO090701000741, Aspergillus wentii : Aspwe1_0100095 and Aspergillus sydowii : Aspsy1_0046256	576.236	-0.612284	0.211649	-2.89292	0.00381682	0.0298497	1.52506	N/A
381	ATCC64974_22030	170.407	2.37775	0.817377	2.909	0.00362589	0.0288206	1.5403		ATCC64974_74260	An03g04500	Has domain(s) with predicted hydrolase activity	364.853	1.19485	0.381062	3.13558	0.00171516	0.0172221	1.76391	N/A
382	ATCC64974_22050	9.32229	5.19992	1.85859	2.79777	0.0051457	0.036851	1.43355		ATCC64974_74280	An03g04520	Ortholog(s) have dihydroxy-acid dehydratase activity, role in branched-chain amino acid biosynthetic process and mitochondrion localization	211.825	-4.57193	0.98769	-4.62891	3.67589e-06	0.000234292	3.63024	N/A
383	ATCC64974_22110	32.1439	3.63566	1.01461	3.5833	0.000339281	0.00570956	2.2434		ATCC64974_74300	An03g04550	Ortholog(s) have transferase activity, transferring pentosyl groups activity, role in charged-tRNA amino acid modification and cytosol, nucleus localization	298.075	-0.814943	0.298981	-2.72573	0.00641587	0.0431179	1.36534	N/A
384	ATCC64974_22200	53.801	-2.68032	0.7066	-3.79326	0.000148683	0.0031655	2.49956		ATCC64974_74310	An03g04560	Morphine dehydrogenase	1180.89	-1.32299	0.338153	-3.9124	9.13839e-05	0.00224022	2.64971	morA
385	ATCC64974_2230	184.878	-1.31104	0.370862	-3.53512	0.000407591	0.00648963	2.18778		ATCC64974_74320	An03g04570	Ortholog(s) have role in conidium formation, hyphal growth, mitotic actomyosin contractile ring assembly and actomyosin contractile ring localization	431.527	-0.667931	0.23188	-2.8805	0.00397046	0.0306516	1.51355	N/A
386	ATCC64974_22370	602.037	-2.09136	0.703927	-2.97099	0.00296838	0.0249765	1.60247		ATCC64974_74400	An03g04670	Ortholog(s) have MAP kinase activity, phosphorelay response regulator activity	628.438	-1.58359	0.274111	-5.7772	7.59557e-09	2.66456e-06	5.57438	N/A
387	ATCC64974_22380	210.607	-1.83011	0.558851	-3.27477	0.00105749	0.0123249	1.90922		ATCC64974_74440	An03g04710	Ortholog of A. nidulans FGSC A4 : AN12000, A. fumigatus Af293 : Afu5g08450, A. oryzae RIB40 : AO090701000765, Aspergillus wentii : Aspwe1_0023675 and Aspergillus terreus NIH2624 : ATET_08223	606.448	-0.813789	0.267112	-3.04662	0.00231429	0.0210084	1.67761	N/A
388	ATCC64974_2240	120.5	-1.20809	0.26991	-4.4759	7.60895e-06	0.000384139	3.41551		ATCC64974_74450	An03g04720	Ortholog(s) have AMP-activated protein kinase activity, ARF guanyl-nucleotide exchange factor activity	523.328	-0.842104	0.276371	-3.047	0.00231136	0.0210084	1.67761	N/A
389	ATCC64974_22530	264.879	1.03234	0.250644	4.11877	3.80897e-05	0.0012215	2.91311		ATCC64974_74470	An03g04740	Has domain(s) with predicted role in transmembrane transport and integral component of membrane localization	210.876	1.58177	0.593177	2.66661	0.00766204	0.048989	1.3099	N/A
390	ATCC64974_2260	8062.57	-2.66032	0.432142	-6.15613	7.45439e-10	6.12542e-07	6.21286		ATCC64974_74540	An03g04810	Ortholog of A. nidulans FGSC A4 : AN10983, A. fumigatus Af293 : Afu2g01630, A. oryzae RIB40 : AO090701000784, Aspergillus wentii : Aspwe1_0135351 and Aspergillus sydowii : Aspsy1_0046214	2519.3	-1.13888	0.339962	-3.35001	0.000808082	0.0104314	1.98166	N/A
391	ATCC64974_2270	50.2454	2.36891	0.66386	3.56839	0.000359175	0.00595753	2.22493		ATCC64974_74610	An03g04890	Has domain(s) with predicted magnesium ion binding, terpene synthase activity	69.2879	-2.33832	0.596896	-3.91746	8.94852e-05	0.00220428	2.65673	N/A
392	ATCC64974_22790	346.275	1.40594	0.421774	3.33339	0.000857959	0.0108285	1.96543		ATCC64974_74620	An03g04900	Ortholog of A. nidulans FGSC A4 : AN8020, AN0195, A. fumigatus Af293 : Afu5g02380, A. niger CBS 513.88 : An02g10420 and A. oryzae RIB40 : AO090001000067, AO090102000350	137.055	-2.48235	0.546282	-4.54408	5.51762e-06	0.000307479	3.51218	N/A
393	ATCC64974_22980	214.665	1.08376	0.403883	2.68336	0.00728866	0.0472535	1.32557		ATCC64974_74720	An03g04990	Ortholog(s) have role in ribosomal large subunit biogenesis and nucleolus, preribosome, large subunit precursor localization	122.272	0.950591	0.270678	3.5119	0.000444922	0.00689561	2.16143	nop16
394	ATCC64974_22990	40.206	2.86038	0.814072	3.51367	0.000441967	0.0068707	2.163		ATCC64974_74740	An03g05010	Ortholog(s) have alpha-1,6-mannosyltransferase activity, mannosyltransferase activity	190.499	0.626698	0.230261	2.72168	0.00649505	0.0434623	1.36189	N/A
395	ATCC64974_23000	53126.7	7.40432	2.18041	3.39584	0.000684183	0.00924146	2.03426		ATCC64974_74790	An03g05070	Has domain(s) with predicted hydrolase activity, acting on carbon-nitrogen (but not peptide) bonds, in linear amidines, metal ion binding activity	549.367	3.06055	0.632321	4.84019	1.29713e-06	0.000112349	3.94943	N/A
396	ATCC64974_23060	57.1299	-2.72504	0.614405	-4.43525	9.1967e-06	0.000442396	3.35419		ATCC64974_74800	An03g05080	Ortholog(s) have methionine-R-sulfoxide reductase activity, role in cellular response to oxidative stress and cytoplasm, nucleus localization	100.936	1.22011	0.37383	3.2638	0.00109927	0.012615	1.89911	N/A
397	ATCC64974_2310	424.643	2.94802	0.797949	3.6945	0.000220324	0.0042155	2.37515		ATCC64974_74920	An03g05210	Has domain(s) with predicted UDP-N-acetylmuramate dehydrogenase activity, flavin adenine dinucleotide binding, oxidoreductase activity, oxidoreductase activity, acting on CH-OH group of donors activity	1154.56	1.35141	0.39748	3.39993	0.00067402	0.00916487	2.03787	N/A
398	ATCC64974_23160	4727.16	-1.90615	0.690197	-2.76174	0.00574943	0.0399677	1.39829		ATCC64974_74990	An03g05300	Tannin acyl hydrolase with a predicted role in tannic acid degradation	98.1557	-1.07109	0.357261	-2.99806	0.00271706	0.0234495	1.62987	N/A
399	ATCC64974_23200	9.68924	-3.40302	1.12354	-3.02884	0.00245497	0.0219998	1.65758		ATCC64974_75020	An03g05330	Putative beta-glucosidase	98.044	-1.62935	0.432509	-3.7672	0.00016509	0.00344217	2.46317	N/A
400	ATCC64974_23300	633.292	1.3789	0.427683	3.22412	0.0012636	0.0139612	1.85508		ATCC64974_75250	An03g05630	Ortholog of Aspergillus tubingensis : Asptu1_0158820, Aspergillus brasiliensis : Aspbr1_0134553, Aspergillus glaucus : Aspgl1_0053351 and Aspergillus kawachii : Aspka1_0181155	176.885	-2.01427	0.677872	-2.97147	0.00296381	0.0249587	1.60278	N/A
401	ATCC64974_2340	310.667	3.09934	0.877053	3.53381	0.000409609	0.00650654	2.18665		ATCC64974_75270	An03g05660	Putative catalase	33.0082	2.5422	0.820736	3.09746	0.00195187	0.018765	1.72665	N/A
402	ATCC64974_2350	1421.2	1.81939	0.54388	3.34519	0.000822248	0.0105343	1.9774		ATCC64974_75280	An03g05670	Ortholog(s) have role in conidiophore development, oxidation-reduction process and intracellular localization	16.0917	2.34556	0.805385	2.91235	0.00358723	0.0285802	1.54394	N/A
403	ATCC64974_23520	472.32	0.931742	0.2829	3.29354	0.000989358	0.0117319	1.93063		ATCC64974_75400	An03g05830	Has domain(s) with predicted role in transmembrane transport and integral component of membrane localization	65.2315	5.96132	1.52744	3.90283	9.50746e-05	0.00231401	2.63563	N/A
404	ATCC64974_2360	841.472	-4.89986	1.08394	-4.52044	6.17113e-06	0.000331227	3.47987		ATCC64974_75450	An03g05880	Putative amidase/acetamidase	85.4121	2.7558	1.01988	2.70208	0.00689081	0.0453799	1.34314	N/A
405	ATCC64974_23600	173.54	-1.09543	0.325628	-3.36405	0.000768075	0.0100938	1.99594		ATCC64974_75570	An03g06020	4-carboxymuconolactone decarboxylase	12.2372	-5.22923	1.88461	-2.7747	0.0055252	0.0388861	1.41021	N/A
406	ATCC64974_23660	614.846	-1.04947	0.33688	-3.11528	0.00183772	0.0180202	1.74424		ATCC64974_75630	An03g06220	Putative 1,3-beta-glucanosyltransferase	279.973	-2.5481	0.689461	-3.69579	0.000219204	0.00420197	2.37655	N/A
407	ATCC64974_23730	1180.02	-0.703512	0.248723	-2.82849	0.00467678	0.0341891	1.46611		ATCC64974_75680	An03g06270	Putative isoamyl alcohol oxidase	88.6427	3.08695	0.709492	4.35093	1.35562e-05	0.000611708	3.21346	N/A
408	ATCC64974_23750	545.645	-0.851333	0.295311	-2.88283	0.00394115	0.0305077	1.51559		ATCC64974_75690	An03g06280	Ortholog of A. nidulans FGSC A4 : AN6413, AN6419, AN6946, AN5312, AN5664, AN8328, AN3241, AN10369, AN1930, AN2386, AN1738, AN11159, AN8984, AN8951, AN1540, AN8971, AN9387, AN9266, AN9306, AN1317, AN10886, AN7232, AN7774, AN12202	93.9264	5.11751	1.05455	4.8528	1.21729e-06	0.000109063	3.96232	N/A
409	ATCC64974_23790	135.195	0.827685	0.292027	2.83427	0.004593	0.0338853	1.46999		ATCC64974_75780	An03g06380	Putative polyketide synthase (PKS), encoded in a predicted secondary metabolite gene cluster	191.917	-1.82995	0.443375	-4.12731	3.67028e-05	0.00119583	2.92233	N/A
410	ATCC64974_23810	194.075	2.50058	0.555932	4.49799	6.85978e-06	0.000356918	3.44743		ATCC64974_75790	An03g06390	Has domain(s) with predicted FAD binding, oxidoreductase activity and role in metabolic process	277.569	-1.23188	0.347207	-3.54796	0.000388224	0.00630431	2.20036	N/A
411	ATCC64974_23820	101.361	2.121	0.441952	4.79916	1.59336e-06	0.00013429	3.87196		ATCC64974_75910	An03g06500	Has domain(s) with predicted FAD binding, oxidoreductase activity and role in metabolic process	50.9126	-3.39984	0.993703	-3.42138	0.000623034	0.00867992	2.06148	N/A
412	ATCC64974_24040	108.155	2.0166	0.559395	3.60496	0.000312198	0.00536896	2.27011		ATCC64974_75960	An03g06560	Triacylglycerol lipase	2031.81	2.50301	0.467109	5.35852	8.39052e-08	1.52797e-05	4.81588	N/A
413	ATCC64974_24050	887.53	2.54461	0.649053	3.92049	8.83687e-05	0.0021936	2.65884		ATCC64974_76210	An03g06810	Ortholog(s) have transcription factor activity, sequence-specific DNA binding activity and role in positive regulation of transcription from RNA polymerase II promoter, quinate catabolic process	207.47	-0.643437	0.22521	-2.85705	0.00427599	0.032292	1.49091	N/A
414	ATCC64974_24060	277.113	-0.896615	0.298743	-3.00129	0.00268837	0.023313	1.6324		ATCC64974_76240	An03g06840	Ortholog of A. nidulans FGSC A4 : AN8882, A. fumigatus Af293 : Afu8g02740, Aspergillus wentii : Aspwe1_0055533, Aspergillus sydowii : Aspsy1_0522885 and Aspergillus terreus NIH2624 : ATET_10387	423.758	-1.43751	0.434716	-3.30678	0.000943742	0.0114138	1.94257	N/A
415	ATCC64974_24070	147.266	-1.21442	0.409763	-2.96372	0.00303941	0.0253234	1.59648		ATCC64974_76250	An03g06850	Ortholog(s) have role in establishment of cell polarity, ribosome biogenesis and nucleolus localization	105.91	1.1982	0.429585	2.7892	0.00528392	0.0376032	1.42477	cgrA
416	ATCC64974_24090	332.327	-0.828036	0.304066	-2.72322	0.00646498	0.0434013	1.3625		ATCC64974_76270	An03g06870	Cytidine deaminase	2617.51	1.31751	0.425753	3.09455	0.00197109	0.0188744	1.72413	N/A
417	ATCC64974_24170	285.579	1.11534	0.360994	3.08965	0.00200395	0.0190993	1.71898		ATCC64974_76580	An04g00230	Ortholog(s) have cyclin-dependent protein serine/threonine kinase inhibitor activity	618.005	-1.09273	0.364152	-3.00076	0.0026931	0.0233341	1.63201	N/A
418	ATCC64974_24190	508.382	-0.798065	0.263868	-3.02449	0.00249053	0.0221627	1.65438		ATCC64974_76660	An04g00400	Ortholog(s) have phosphatase activator activity, role in actin filament organization, endocytosis, mitophagy, regulation of growth, response to heat, response to salt stress and cytosol, nucleus localization	1140.52	-0.583692	0.207233	-2.81659	0.00485363	0.0351044	1.45464	N/A
419	ATCC64974_24210	588.411	-0.580493	0.215675	-2.69152	0.00711274	0.0464851	1.33269		ATCC64974_76810	An04g00610	3-hydroxy-3-methylglutaryl-coenzyme A (HMG-CoA) reductase isozyme	458.191	-1.27034	0.406841	-3.12244	0.00179359	0.0178101	1.74933	N/A
420	ATCC64974_24220	81.3282	-1.0793	0.332225	-3.2487	0.00115934	0.0131659	1.88055		ATCC64974_76810	An04g00620	protein of unknown function	458.191	-1.27034	0.406841	-3.12244	0.00179359	0.0178101	1.74933	N/A
421	ATCC64974_24260	766.889	-0.605405	0.215557	-2.80856	0.0049764	0.0358653	1.44533		ATCC64974_76920	An04g00740	Sterol carrier protein	2170.14	2.77062	0.837571	3.30793	0.000939897	0.0114138	1.94257	N/A
422	ATCC64974_24320	172.694	1.09249	0.352917	3.0956	0.00196413	0.0188254	1.72526		ATCC64974_76930	An04g00750	Ortholog(s) have mitochondrion localization	623.359	0.598354	0.211914	2.82357	0.00474914	0.0345448	1.46162	N/A
423	ATCC64974_24410	335.156	1.86183	0.494864	3.76231	0.00016835	0.00348243	2.45812		ATCC64974_77000	An04g00840	Ortholog(s) have structural molecule activity	170.692	-1.43394	0.503603	-2.84736	0.00440834	0.0330561	1.48075	N/A
424	ATCC64974_24420	40.289	3.88307	1.18653	3.27264	0.00106547	0.0123684	1.90769		ATCC64974_77040	An04g00880	Ortholog(s) have hyphal tip localization	679.985	-1.07183	0.373734	-2.86789	0.00413221	0.0315185	1.50143	N/A
425	ATCC64974_24440	450.944	-1.38978	0.290654	-4.78157	1.73931e-06	0.000143044	3.84453		ATCC64974_77150	An04g01080	Ribonucleotide reductase	1209.81	-0.939788	0.331277	-2.83686	0.00455593	0.0336732	1.47272	N/A
426	ATCC64974_24500	1049.38	-0.660483	0.245522	-2.69012	0.00714269	0.0466333	1.3313		ATCC64974_77230	An04g01160	Ortholog(s) have role in lipid homeostasis, mitochondrion organization and integral component of mitochondrial membrane, mitochondrial inner membrane localization	311.318	-0.82247	0.309216	-2.65985	0.00781748	0.0495787	1.3047	N/A
427	ATCC64974_24530	878.879	-1.16637	0.356914	-3.26793	0.00108337	0.0124837	1.90366		ATCC64974_77490	An04g01440	Pepsin family secreted protease	1686.95	-1.04537	0.347907	-3.00475	0.00265802	0.0231482	1.63548	N/A
428	ATCC64974_24650	657.851	-1.14585	0.321995	-3.55858	0.000372864	0.00614292	2.21163		ATCC64974_77510	An04g01460	Ortholog of A. nidulans FGSC A4 : AN10552, A. fumigatus Af293 : Afu4g07060, A. oryzae RIB40 : AO090023000870, Aspergillus wentii : Aspwe1_0167183 and Aspergillus sydowii : Aspsy1_0094979	328.443	3.05739	0.590804	5.17497	2.27953e-07	3.2287e-05	4.49097	N/A
429	ATCC64974_24730	87.3952	2.05214	0.700312	2.93032	0.00338615	0.0275158	1.56042		ATCC64974_77540	An04g01500	Putative C2H2 zinc finger transcription factor	552.866	-1.14675	0.339318	-3.37959	0.000725953	0.00966484	2.01481	N/A
430	ATCC64974_24750	110.411	1.16235	0.429062	2.70904	0.0067478	0.0447717	1.349		ATCC64974_77790	An04g01750	methionine synthase	2821.11	-1.83811	0.667446	-2.75395	0.00588803	0.0407534	1.38984	met6
431	ATCC64974_24880	42.8376	4.99424	1.27059	3.93066	8.47147e-05	0.00212265	2.67312		ATCC64974_78120	An04g02090	Cytoplasmic pyruvate carboxylase	4880.11	2.99559	0.708295	4.2293	2.3442e-05	0.000878442	3.05629	pycA
432	ATCC64974_24890	1810.3	-2.44972	0.644528	-3.8008	0.000144231	0.00312285	2.50545		ATCC64974_78130	An04g02100	Ortholog of A. nidulans FGSC A4 : AN5608, AN4473, A. fumigatus Af293 : Afu4g07720, A. niger CBS 513.88 : An14g07030 and A. oryzae RIB40 : AO090023000800, AO090009000070	416.191	2.8556	0.924114	3.0901	0.0020009	0.0190993	1.71898	N/A
433	ATCC64974_24900	31.9432	-2.06319	0.714075	-2.88931	0.00386086	0.0300558	1.52207		ATCC64974_78200	An04g02170	Has domain(s) with predicted 3-hydroxyacyl-CoA dehydrogenase activity, coenzyme binding, oxidoreductase activity, acting on the CH-OH group of donors, NAD or NADP as acceptor activity	49.8309	-1.37647	0.45947	-2.99579	0.00273736	0.0235774	1.6275	N/A
434	ATCC64974_24950	591.065	-2.36256	0.727739	-3.24644	0.0011686	0.0132024	1.87935		ATCC64974_78220	An04g02200	Has domain(s) with predicted RNA polymerase II transcription factor activity, sequence-specific DNA binding, transcription factor activity, sequence-specific DNA binding, zinc ion binding activity	685.277	2.9217	0.753954	3.87517	0.000106551	0.00252699	2.5974	N/A
435	ATCC64974_24960	73.871	1.30039	0.462678	2.81057	0.00494538	0.0356921	1.44743		ATCC64974_78230	An04g02210	Ortholog(s) have CAAX-protein geranylgeranyltransferase activity, protein farnesyltransferase activity	333.172	1.76934	0.604009	2.92933	0.00339695	0.0275375	1.56008	N/A
436	ATCC64974_25020	1721.3	-0.655692	0.244584	-2.68085	0.00734356	0.0474586	1.32369		ATCC64974_78240	An04g02220	L-serine dehydratase	3713.81	4.37405	1.0507	4.16297	3.14141e-05	0.00107546	2.9684	N/A
437	ATCC64974_25040	214.485	-1.22696	0.351321	-3.49242	0.000478656	0.00723161	2.14077		ATCC64974_78430	An04g02450	Ortholog of A. nidulans FGSC A4 : AN3844, A. fumigatus Af293 : Afu4g08020, A. oryzae RIB40 : AO090023001012, Neosartorya fischeri NRRL 181 : NFIA_108180 and Aspergillus wentii : Aspwe1_0034514	430.691	-0.794841	0.250983	-3.16691	0.00154067	0.0159834	1.79633	N/A
438	ATCC64974_25070	8877.56	2.87795	0.776371	3.70692	0.000209794	0.00408297	2.38902		ATCC64974_78470	An04g02490	Tetrahydrofolylpolyglutamate synthase	419.831	-1.05968	0.37413	-2.83239	0.00462017	0.0339946	1.46859	N/A
439	ATCC64974_25100	160.931	-2.88716	0.981589	-2.94131	0.00326824	0.0267277	1.57304		ATCC64974_78500	An04g02520	Ortholog of A. oryzae RIB40 : AO090023000136, Aspergillus niger ATCC 1015 : 50513-mRNA, Aspergillus terreus NIH2624 : ATET_08825 and Aspergillus carbonarius ITEM 5010 : Acar5010_006841, Acar5010_208666	156.926	-1.72462	0.492634	-3.50081	0.000463842	0.00711027	2.14811	N/A
440	ATCC64974_2530	174.528	1.51505	0.440346	3.44058	0.000580472	0.00830245	2.08079		ATCC64974_78590	An04g02610	Succinate-semialdehyde dehydrogenase (NAD(P)+)	1317.95	1.56258	0.501264	3.11728	0.0018253	0.0179157	1.74677	N/A
441	ATCC64974_25300	9.25869	4.89854	1.78624	2.74237	0.00609968	0.04172	1.37966		ATCC64974_78710	An04g02760	Sugar acid dehydratase with activity towards D-galactonate	326.207	-1.20496	0.442508	-2.72301	0.00646891	0.0434013	1.3625	dgdB
442	ATCC64974_25330	47.4507	4.1675	1.50543	2.76831	0.00563482	0.0394348	1.40412		ATCC64974_78820	An04g02900	Ortholog of A. nidulans FGSC A4 : AN1707, A. fumigatus Af293 : Afu4g08295, Afu1g02255, A. niger CBS 513.88 : An01g06010, A. oryzae RIB40 : AO090005000874 and Aspergillus wentii : Aspwe1_0167050	32.45	1.25999	0.468791	2.68773	0.00719387	0.0468773	1.32904	N/A
443	ATCC64974_25360	21.2596	-1.93702	0.65025	-2.97888	0.00289306	0.0246344	1.60846		ATCC64974_78880	An04g02970	Ortholog of A. nidulans FGSC A4 : AN9242, Aspergillus versicolor : Aspve1_0188167, Aspergillus niger ATCC 1015 : 54568-mRNA and Aspergillus sydowii : Aspsy1_0173138	75.6053	-2.04382	0.637006	-3.20848	0.0013344	0.0145622	1.83677	N/A
444	ATCC64974_25370	47.5882	-2.02759	0.662604	-3.06004	0.00221308	0.020406	1.69024		ATCC64974_78930	An04g03010	Ortholog(s) have fungal-type cell wall localization	21.0663	4.87506	1.76702	2.75891	0.00579941	0.0402603	1.39512	N/A
445	ATCC64974_25390	19.5932	-3.05269	0.821855	-3.71438	0.000203701	0.00398829	2.39921		ATCC64974_79130	An04g03210	Ortholog of A. nidulans FGSC A4 : AN1718, AN1714, A. fumigatus Af293 : Afu4g08380, Afu4g08420, A. niger CBS 513.88 : An04g03190 and A. oryzae RIB40 : AO090023000718	214.593	1.10155	0.395305	2.78658	0.00532679	0.0378291	1.42217	N/A
446	ATCC64974_25450	246.154	-1.10488	0.374	-2.95423	0.00313449	0.0259461	1.58593		ATCC64974_79160	An04g03250	Ortholog of A. nidulans FGSC A4 : AN3342, AN10302, AN4609, A. fumigatus Af293 : Afu7g06670, A. niger CBS 513.88 : An04g04320, An16g05670 and A. oryzae RIB40 : AO090011000012	185.4	-0.89931	0.333678	-2.69514	0.00703582	0.046083	1.33646	N/A
447	ATCC64974_25510	1266.46	5.18738	1.10105	4.7113	2.46139e-06	0.000176635	3.75292		ATCC64974_79250	An04g03350	Ortholog(s) have role in positive regulation of cell-substrate adhesion, regulation of filamentous growth, signal transduction involved in conjugation with cellular fusion and endoplasmic reticulum localization	437.801	-0.894386	0.29352	-3.0471	0.00231058	0.0210084	1.67761	N/A
448	ATCC64974_2560	198.665	1.19646	0.378468	3.16132	0.00157055	0.016211	1.79019		ATCC64974_79260	An04g03360	Putative mitochondrial peroxiredoxin	3676.07	-3.30965	0.763778	-4.33326	1.46915e-05	0.000645791	3.18991	prx1
449	ATCC64974_25680	1366.57	2.42786	0.724092	3.35298	0.000799475	0.0103788	1.98385		ATCC64974_79280	An04g03400	Putative aldehyde dehydrogenase	2694.98	1.69178	0.591592	2.85971	0.00424033	0.0321031	1.49345	N/A
450	ATCC64974_25730	51.5595	-1.42477	0.412504	-3.45395	0.000552448	0.00803062	2.09525		ATCC64974_79290	An04g03420	Ortholog of S. cerevisiae : YBR053C, A. nidulans FGSC A4 : AN1688, A. fumigatus Af293 : Afu4g08610, A. oryzae RIB40 : AO090023000696 and Aspergillus wentii : Aspwe1_0034438	713.655	1.14161	0.348449	3.27626	0.00105191	0.0122739	1.91102	N/A
451	ATCC64974_25760	28.8486	-3.59471	1.25091	-2.87367	0.00405727	0.0310864	1.50743		ATCC64974_79310	An04g03460	Phytase (myo-inositol-hexakisphosphate phosphohydrolase), extracellular enzyme that hydrolyzes myo-inositol hexakisphosphate (phytate) to myo-inositol and inorganic phosphate	204.945	2.01384	0.402278	5.0061	5.55443e-07	6.02597e-05	4.21997	phyA
452	ATCC64974_25830	762.986	2.56342	0.67187	3.81535	0.00013599	0.00299531	2.52356		ATCC64974_79330	An04g03495	Ortholog(s) have dolichyl-diphosphooligosaccharide-protein glycotransferase activity, role in protein N-linked glycosylation and oligosaccharyltransferase complex localization	410.636	1.09115	0.289619	3.76755	0.000164857	0.00344217	2.46317	N/A
453	ATCC64974_25870	81.7194	1.02711	0.331079	3.1023	0.00192024	0.0185658	1.73129		ATCC64974_79360	An04g03580	Has domain(s) with predicted L-ascorbic acid binding, iron ion binding, oxidoreductase activity, acting on paired donors, with incorporation or reduction of molecular oxygen and oxidoreductase activity, more	109.473	-1.8706	0.489323	-3.82284	0.000131921	0.0029355	2.53232	N/A
454	ATCC64974_25880	2240.85	2.55746	0.804631	3.17843	0.00148074	0.0155837	1.80733		ATCC64974_79430	An04g03650	Ortholog of A. nidulans FGSC A4 : AN11887, A. fumigatus Af293 : Afu4g08780, A. oryzae RIB40 : AO090023000677, Neosartorya fischeri NRRL 181 : NFIA_107380 and Aspergillus wentii : Aspwe1_0078968	488.101	-0.80155	0.242552	-3.30465	0.000950947	0.0114495	1.94121	N/A
455	ATCC64974_25920	187.756	-2.14373	0.751106	-2.8541	0.00431595	0.0325307	1.48771		ATCC64974_79440	An04g03680	Has domain(s) with predicted hydrolase activity	72.1914	-2.74559	0.823387	-3.33451	0.000854492	0.0108285	1.96543	N/A
456	ATCC64974_25930	71.3299	3.6466	0.999727	3.6476	0.0002647	0.00476928	2.32155		ATCC64974_79510	An04g03780	Has domain(s) with predicted ATP binding, protein kinase activity, protein serine/threonine kinase activity, transferase activity, transferring phosphorus-containing groups activity and role in protein phosphorylation	313.764	-0.727207	0.227721	-3.19341	0.00140604	0.015046	1.82258	N/A
457	ATCC64974_26000	3.23534	-5.00014	1.8345	-2.72561	0.00641822	0.0431179	1.36534		ATCC64974_79570	An04g03840	Ortholog of A. fumigatus Af293 : Afu7g00820, Aspergillus tubingensis : Asptu1_0032670, Neosartorya fischeri NRRL 181 : NFIA_113490 and Aspergillus kawachii : Aspka1_0173059	613.991	-1.14366	0.430112	-2.65899	0.00783755	0.0496752	1.30386	N/A
458	ATCC64974_26010	22.5975	-3.14946	0.760019	-4.14393	3.41408e-05	0.0011378	2.94393		ATCC64974_79590	An04g03860	Has domain(s) with predicted oxidoreductase activity and role in metabolic process	112.424	-1.58812	0.551587	-2.87919	0.00398704	0.030741	1.51228	N/A
459	ATCC64974_26110	448.331	3.15775	1.02542	3.07948	0.00207362	0.0194901	1.71019		ATCC64974_79620	An04g03890	Ortholog(s) have role in purine nucleobase catabolic process	719.444	1.66254	0.557002	2.9848	0.00283766	0.0242365	1.61553	hxB
460	ATCC64974_26210	253.32	1.85131	0.543984	3.40325	0.000665902	0.00910304	2.04081		ATCC64974_79640	An04g03910	Ortholog(s) have U1 snRNP localization	483.476	-0.573194	0.206225	-2.77946	0.00544487	0.0384695	1.41488	N/A
461	ATCC64974_26510	43.0645	-2.74358	0.757008	-3.62424	0.000289813	0.00511334	2.2913		ATCC64974_79670	An04g03940	Ortholog(s) have L-methionine secondary active transmembrane transporter activity and role in cysteine transport, methionine import	228.023	-1.88457	0.293187	-6.42786	1.29411e-10	1.88533e-07	6.72461	N/A
462	ATCC64974_26780	1800.43	-1.23485	0.374051	-3.30128	0.000962436	0.011547	1.93753		ATCC64974_79710	An04g03980	Ortholog(s) have role in cellular response to calcium ion, cellular response to heat, cellular response to oxidative stress, positive regulation of cellular response to oxidative stress and cytosol, nucleus localization	1466.18	-1.47287	0.275703	-5.34223	9.18104e-08	1.61428e-05	4.79202	sebA
463	ATCC64974_26790	73.3647	-3.36427	1.01556	-3.31274	0.000923876	0.0113241	1.94599		ATCC64974_79860	An04g04240	Ortholog(s) have inorganic phosphate transmembrane transporter activity, manganese ion transmembrane transporter activity, phosphate:proton symporter activity, selenite:proton symporter activity	76.7222	-1.98088	0.4389	-4.51328	6.38336e-06	0.000339049	3.46974	N/A
464	ATCC64974_26810	121.683	-3.6002	1.0623	-3.38908	0.000701284	0.00943495	2.02526		ATCC64974_79960	An04g04340	Putative polyketide synthase (PKS), encoded in a predicted secondary metabolite gene cluster	256.265	-1.20747	0.315418	-3.82814	0.000129113	0.00289383	2.53853	N/A
465	ATCC64974_26820	37.8987	-4.30069	1.19093	-3.6112	0.000304779	0.00528595	2.27688		ATCC64974_79990	An04g04380	Protein similar to nonribosomal peptide synthases (NRPS-like), encoded in a predicted secondary metabolite gene cluster	35.4499	-2.65879	0.612566	-4.34042	1.42212e-05	0.000630556	3.20028	N/A
466	ATCC64974_26870	11276.5	3.96752	0.960372	4.13123	3.60829e-05	0.0011832	2.92694		ATCC64974_80240	An04g04750	Putative oxoglutarate dehydrogenase	2413.11	1.84654	0.406889	4.53818	5.67408e-06	0.000311098	3.5071	N/A
467	ATCC64974_26920	70.8757	2.96697	0.559428	5.30358	1.13556e-07	1.87091e-05	4.72795		ATCC64974_80360	An04g04940	Ortholog of A. nidulans FGSC A4 : AN5580, A. fumigatus Af293 : Afu4g11550, Aspergillus wentii : Aspwe1_0022740, Aspergillus sydowii : Aspsy1_0057110 and Aspergillus terreus NIH2624 : ATET_03924	7366.83	-2.143	0.502994	-4.26049	2.03975e-05	0.000800053	3.09688	N/A
468	ATCC64974_26930	576.489	2.38068	0.461476	5.15883	2.48493e-07	3.47141e-05	4.45949		ATCC64974_80400	An04g04990	Mannose-1-phosphate guanylyltransferase	4951.28	-0.916284	0.217697	-4.20898	2.56524e-05	0.000929768	3.03163	srb1
469	ATCC64974_26940	11.9578	-4.836	1.23401	-3.91893	8.89445e-05	0.00220159	2.65726		ATCC64974_80420	An04g05060	Ortholog(s) have role in cellular potassium ion homeostasis	8694.3	-1.03887	0.26537	-3.91482	9.04714e-05	0.0022232	2.65302	aslA
470	ATCC64974_26970	722.096	-2.98048	0.569421	-5.23423	1.6567e-07	2.59924e-05	4.58515		ATCC64974_80430	An04g05100	Has domain(s) with predicted catalytic activity and role in metabolic process	168.133	-3.64221	1.01269	-3.59657	0.000322436	0.00549867	2.25974	N/A
471	ATCC64974_27040	135.383	-1.58489	0.553298	-2.86443	0.00417756	0.0318168	1.49734		ATCC64974_80500	An04g05210	Has domain(s) with predicted role in transmembrane transport and integral component of membrane localization	1386.65	-1.19099	0.3108	-3.83201	0.000127101	0.00286765	2.54247	N/A
472	ATCC64974_27160	607.41	2.16439	0.750864	2.88254	0.00394487	0.0305077	1.51559		ATCC64974_80600	An04g05330	Ortholog(s) have dolichyl-phosphate-mannose-glycolipid alpha-mannosyltransferase activity and role in GPI anchor biosynthetic process	367.406	-0.814083	0.255039	-3.192	0.00141293	0.0150575	1.82225	N/A
473	ATCC64974_27180	238.92	-1.39652	0.294484	-4.74225	2.11355e-06	0.000160851	3.79358		ATCC64974_80780	An04g05580	protein of unknown function	193.331	-2.23715	0.676922	-3.30489	0.000950147	0.0114495	1.94121	N/A
474	ATCC64974_2720	712.3	0.848374	0.319445	2.65577	0.00791272	0.0499653	1.30133		ATCC64974_80870	An04g05700	Has domain(s) with predicted Rho GTPase binding, actin binding activity and role in actin cytoskeleton organization	381.905	-1.55412	0.541544	-2.86979	0.00410749	0.0314004	1.50306	N/A
475	ATCC64974_27200	116.833	-2.25235	0.519968	-4.33171	1.47955e-05	0.000647572	3.18871		ATCC64974_80910	An04g05740	Has domain(s) with predicted acetyltransferase activity and role in metabolic process	163.734	1.37549	0.401336	3.42728	0.000609671	0.00855217	2.06792	N/A
476	ATCC64974_27210	490.419	-0.773491	0.22227	-3.47997	0.000501474	0.00741164	2.13009		ATCC64974_80990	An04g05840	Has domain(s) with predicted hydrolase activity, hydrolase activity, acting on ester bonds activity and role in lipid metabolic process	220.547	-1.09457	0.26923	-4.06554	4.79221e-05	0.0014676	2.83339	N/A
477	ATCC64974_27360	43.6411	-1.78989	0.478012	-3.74445	0.000180789	0.00362646	2.44052		ATCC64974_81020	An04g05870	Ortholog(s) have role in mRNA export from nucleus and nucleus localization	2175.28	-1.20438	0.317482	-3.79355	0.000148506	0.0031655	2.49956	N/A
478	ATCC64974_27370	92.5638	-3.21925	0.909648	-3.539	0.000401641	0.00644014	2.1911		ATCC64974_81120	An04g06010	Ortholog(s) have dioxygenase activity and role in austinol biosynthetic process, dehydroaustinol biosynthetic process, verruculogen biosynthetic process	166.878	4.44404	1.01013	4.39947	1.08517e-05	0.000502794	3.29861	N/A
479	ATCC64974_2750	85.3395	-4.14969	1.38014	-3.00671	0.00264092	0.0230464	1.6374		ATCC64974_81180	An04g06070	Ortholog of A. nidulans FGSC A4 : AN1979, A. fumigatus Af293 : Afu4g10610, Aspergillus wentii : Aspwe1_0022830, Aspergillus sydowii : Aspsy1_0053917 and Aspergillus terreus NIH2624 : ATET_04005	638.243	2.87417	0.876333	3.27977	0.0010389	0.0121538	1.91529	N/A
480	ATCC64974_27500	510.138	-0.793745	0.269311	-2.94732	0.00320546	0.0262928	1.58016		ATCC64974_81240	An04g06140	Ortholog(s) have TFIID-class transcription factor binding, core promoter binding, lysine-acetylated histone binding, nucleosomal histone binding activity	811.137	-0.82532	0.241462	-3.41801	0.000630818	0.00871692	2.05964	N/A
481	ATCC64974_27520	104.895	-2.17009	0.610927	-3.55213	0.000382132	0.00625519	2.20376		ATCC64974_81540	An04g06620	Ortholog(s) have protein farnesyltransferase activity, role in protein farnesylation and cytosol, nucleus, protein farnesyltransferase complex localization	1372.23	-1.38015	0.224481	-6.14816	7.83857e-10	6.12542e-07	6.21286	N/A
482	ATCC64974_27540	1838.38	2.66662	0.632043	4.21905	2.45333e-05	0.00090253	3.04454		ATCC64974_81600	An04g06690	Ortholog(s) have role in conidiophore development, conidium formation, hyphal growth	4068.77	-0.787619	0.245547	-3.20761	0.00133845	0.0145828	1.83616	N/A
483	ATCC64974_27550	132.126	0.88052	0.293345	3.00166	0.00268513	0.0233046	1.63256		ATCC64974_81620	An04g06750	Ortholog of A. niger CBS 513.88 : An18g00370, Aspergillus niger ATCC 1015 : 54072-mRNA, Aspergillus zonatus : Aspzo1_0027193 and Aspergillus carbonarius ITEM 5010 : Acar5010_206414	15.4957	-2.77705	0.967787	-2.86948	0.00411143	0.031407	1.50297	N/A
484	ATCC64974_27570	76.1039	-1.49934	0.518262	-2.89302	0.00381559	0.0298497	1.52506		ATCC64974_81710	An04g06920	Extracellular alpha-glucosidase pro-protein	7330.79	-1.79274	0.588982	-3.04379	0.00233619	0.0211397	1.6749	agdA
485	ATCC64974_27620	655.06	-4.40067	0.750542	-5.86332	4.53713e-09	1.7796e-06	5.74968		ATCC64974_81850	An04g07070	Ortholog(s) have nicotinamide riboside transmembrane transporter activity, nucleobase transmembrane transporter activity and role in nicotinamide riboside transport, nucleobase transport, transmembrane transport	815.252	-0.63491	0.223059	-2.84637	0.00442203	0.0330615	1.48068	N/A
486	ATCC64974_27650	250.572	-1.29891	0.383205	-3.38958	0.000699994	0.00943004	2.02549		ATCC64974_81910	An04g07130	Has domain(s) with predicted ATP binding, inositol pentakisphosphate 2-kinase activity	359.1	-2.38659	0.673241	-3.54493	0.000392724	0.00636724	2.19605	N/A
487	ATCC64974_27670	1043.35	-1.10576	0.298892	-3.69951	0.000216012	0.00417214	2.37964		ATCC64974_81930	An04g07160	Has domain(s) with predicted phosphoric diester hydrolase activity and role in lipid metabolic process	635.51	-0.580457	0.198104	-2.93007	0.00338888	0.0275158	1.56042	N/A
488	ATCC64974_27680	4443.75	-1.36694	0.295424	-4.62704	3.70928e-06	0.000234952	3.62902		ATCC64974_81960	An04g07200	Putative kynureninase	10334.2	6.0116	1.40704	4.27252	1.93278e-05	0.000772961	3.11184	bna5-2
489	ATCC64974_27740	275.805	-1.29323	0.372813	-3.46885	0.000522685	0.00765853	2.11585		ATCC64974_81970	An04g07210	Putative indoleamine 2,3-dioxygenase	4923.18	7.4218	1.49161	4.9757	6.5013e-07	6.63003e-05	4.17848	IDObeta
490	ATCC64974_27820	2156.4	1.28267	0.405395	3.16399	0.0015562	0.0160955	1.7933		ATCC64974_82130	An04g07430	Ortholog of A. nidulans FGSC A4 : AN5172, A. fumigatus Af293 : Afu4g09700, Afu6g07000, A. oryzae RIB40 : AO090012000946, AO090003001270 and Aspergillus wentii : Aspwe1_0166832	2439.21	1.10104	0.351597	3.13154	0.00173895	0.0173691	1.76022	N/A
491	ATCC64974_27920	712.764	-1.5856	0.457376	-3.46675	0.000526801	0.00769672	2.11369		ATCC64974_82190	An04g07490	Ortholog(s) have role in transcription-coupled nucleotide-excision repair and Ddb1-Ckn1 complex, cytosol localization	98.7132	-1.15847	0.397714	-2.91283	0.00358172	0.0285585	1.54426	N/A
492	ATCC64974_28010	2960.4	3.04859	0.867235	3.5153	0.000439249	0.00683888	2.16502		ATCC64974_111810	An04g07800	Ortholog of A. nidulans FGSC A4 : AN7868, AN1866, A. fumigatus Af293 : Afu2g04540, A. oryzae RIB40 : AO090003000256 and Neosartorya fischeri NRRL 181 : NFIA_057620, NFIA_081290	34.7843	-1.38305	0.479571	-2.88394	0.00392736	0.0304804	1.51598	N/A
493	ATCC64974_28070	506.46	1.11405	0.416512	2.67472	0.00747914	0.0481388	1.3175		ATCC64974_85160	An04g08050	Ortholog of A. fumigatus Af293 : Afu1g16300, A. niger CBS 513.88 : An02g13120, An01g10860, A. oryzae RIB40 : AO090010000043/aoiC, AO090005001075 and Aspergillus terreus NIH2624 : ATET_02208, ATET_04235	186.079	-0.894644	0.331107	-2.70198	0.00689286	0.0453799	1.34314	N/A
494	ATCC64974_2810	444.66	-0.689602	0.223545	-3.08484	0.00203659	0.0193201	1.71399		ATCC64974_85260	An04g08150	Ortholog of Aspergillus tubingensis : Asptu1_0068263, Aspergillus brasiliensis : Aspbr1_0211019, Aspergillus kawachii : Aspka1_0181893 and Aspergillus acidus : Aspfo1_0218035	527.365	-24.6978	3.40485	-7.25372	4.05487e-13	1.37839e-09	8.86063	N/A
495	ATCC64974_28350	314.437	-1.30723	0.317817	-4.11317	3.9026e-05	0.00123599	2.90799		ATCC64974_85380	An04g08340	Has domain(s) with predicted ATP binding, ATPase activity, ATPase activity, coupled to transmembrane movement of substances, nucleoside-triphosphatase activity, nucleotide binding activity and role in transmembrane transport	24.9753	3.2472	1.10052	2.95062	0.00317135	0.0260902	1.58352	N/A
496	ATCC64974_28440	62.9205	-2.48604	0.603532	-4.11915	3.80265e-05	0.0012215	2.91311		ATCC64974_85390	An04g08360	Has domain(s) with predicted electron carrier activity, heme binding, iron ion binding, oxidoreductase activity, acting on paired donors, with incorporation or reduction of molecular oxygen activity and role in oxidation-reduction process	37.7832	6.42114	1.585	4.05121	5.09543e-05	0.00153017	2.81526	N/A
497	ATCC64974_28540	1076.43	5.55999	0.997478	5.57404	2.48893e-08	6.86002e-06	5.16367		ATCC64974_85400	An04g08370	2-hydroxyacylsphingosine 1-betagalactosyltransferase	77.0203	5.58822	1.22082	4.57745	4.70682e-06	0.000282354	3.54921	N/A
498	ATCC64974_28550	92.5509	-3.49815	1.10256	-3.17274	0.00151006	0.0157621	1.80238		ATCC64974_85400	An04g08380	Has domain(s) with predicted transferase activity, transferring acyl groups, transferase activity, transferring acyl groups other than amino-acyl groups activity and role in metabolic process	77.0203	5.58822	1.22082	4.57745	4.70682e-06	0.000282354	3.54921	N/A
499	ATCC64974_28580	16.5612	-3.12186	1.16722	-2.6746	0.00748186	0.0481388	1.3175		ATCC64974_85500	An04g08500	Similar to the rodletless protein, RodA	82.4832	2.91556	0.968858	3.00927	0.00261872	0.0229444	1.63932	N/A
500	ATCC64974_28620	82.0332	2.67593	0.618364	4.32744	1.50853e-05	0.000652752	3.18525		ATCC64974_85510	An04g08550	Putative endo-glucanase	83.5922	3.36159	0.758725	4.43058	9.39804e-06	0.000447856	3.34886	N/A
501	ATCC64974_28630	571.646	2.99366	0.716452	4.17845	2.93507e-05	0.00102506	2.98925		ATCC64974_85530	An04g08580	Ortholog(s) have eukaryotic translation initiation factor 2alpha kinase activity	97.1087	-1.65752	0.387668	-4.27562	1.90609e-05	0.000765287	3.11618	N/A
502	ATCC64974_28640	759.725	4.71036	0.884928	5.32288	1.02139e-07	1.76545e-05	4.75314		ATCC64974_85540	An04g08590	Ortholog(s) have deoxyribodipyrimidine photo-lyase activity, mRNA binding activity	270.632	-1.68398	0.332401	-5.06613	4.05993e-07	4.75898e-05	4.32249	cryA
503	ATCC64974_28660	131.941	2.12841	0.717197	2.96768	0.00300055	0.0251642	1.59922		ATCC64974_85550	An04g08600	L-arabinose responsive transcriptional activator	480.785	-1.13201	0.248831	-4.5493	5.38254e-06	0.000304951	3.51577	araR
504	ATCC64974_28670	64.4534	5.1386	1.04941	4.89667	9.7472e-07	8.95513e-05	4.04793		ATCC64974_85560	An04g08610	Ortholog of A. nidulans FGSC A4 : AN0389, A. fumigatus Af293 : Afu1g01570, Neosartorya fischeri NRRL 181 : NFIA_023080, Aspergillus wentii : Aspwe1_0169743 and Aspergillus versicolor : Aspve1_0119805	142.134	-1.46931	0.382769	-3.83864	0.000123716	0.00282249	2.54937	N/A
505	ATCC64974_28680	756.023	5.32055	1.60851	3.30775	0.000940484	0.0114138	1.94257		ATCC64974_85730	An04g08800	Ortholog(s) have coenzyme A transmembrane transporter activity, role in coenzyme A transport and mitochondrial inner membrane localization	765.875	1.72609	0.572544	3.01477	0.00257175	0.0226483	1.64496	N/A
506	ATCC64974_28790	150.051	-2.88557	0.544112	-5.30327	1.13744e-07	1.87091e-05	4.72795		ATCC64974_85740	An04g08810	Ortholog(s) have role in chromatin silencing at telomere, negative regulation of transcription from RNA polymerase II promoter by pheromones and CHRAC localization	279.035	1.746	0.404931	4.31184	1.61902e-05	0.000682264	3.16605	N/A
507	ATCC64974_28800	47.4586	5.52894	1.43788	3.8452	0.000120453	0.00276322	2.55858		ATCC64974_85850	An04g08970	Ortholog(s) have cytosol, nucleus localization	1092.35	-0.584268	0.153901	-3.79639	0.000146818	0.0031389	2.50322	N/A
508	ATCC64974_28850	9.58169	-2.60981	0.891235	-2.9283	0.00340819	0.0276066	1.55899		ATCC64974_85880	An04g09000	Has domain(s) with predicted catalytic activity	269.115	0.982959	0.309253	3.17849	0.00148043	0.0155837	1.80733	N/A
509	ATCC64974_29020	117.149	-3.13126	1.09104	-2.86998	0.00410498	0.0314004	1.50306		ATCC64974_86030	An04g09130	Ortholog(s) have cell cortex, peroxisome localization	1035.97	0.782322	0.237232	3.29771	0.000974769	0.0116538	1.93353	N/A
510	ATCC64974_29080	26.8664	3.47711	1.10684	3.14146	0.00168106	0.0170752	1.76763		ATCC64974_86220	An04g09420	Ortholog of A. nidulans FGSC A4 : AN2821, A. fumigatus Af293 : Afu2g00180, Afu2g17480, A. niger CBS 513.88 : An03g05360 and A. oryzae RIB40 : AO090102000063, AO090009000716	895.297	2.94568	0.933892	3.1542	0.00160937	0.0165614	1.7809	N/A
511	ATCC64974_29090	30.8572	-1.92012	0.66006	-2.909	0.00362587	0.0288206	1.5403		ATCC64974_86310	An04g09530	Putative polyketide synthase (PKS), encoded in a predicted secondary metabolite gene cluster	15.0907	-4.1383	1.24859	-3.31437	0.000918509	0.0112991	1.94696	ktnS
512	ATCC64974_29100	41.2836	-3.29603	0.604459	-5.45287	4.95642e-08	1.03154e-05	4.98651		ATCC64974_86450	An04g09680	Ortholog(s) have plasma membrane localization	24.8031	-3.29547	0.898773	-3.66663	0.000245767	0.00449164	2.3476	N/A
513	ATCC64974_29280	24.3606	-5.81777	1.50824	-3.85731	0.00011464	0.00266309	2.57461		ATCC64974_86550	An04g09790	Has domain(s) with predicted DNA binding, zinc ion binding activity, role in transcription, DNA-templated and nucleus localization	581.186	2.1589	0.575462	3.75161	0.000175706	0.00359088	2.4448	N/A
514	ATCC64974_29460	25.109	3.94944	1.43231	2.75739	0.00582655	0.0403937	1.39369		ATCC64974_86560	An04g09810	Putative choline monooxygenase	4756.33	5.54936	1.094	5.07254	3.92545e-07	4.75898e-05	4.32249	N/A
515	ATCC64974_2960	745.192	2.07732	0.557906	3.72342	0.000196544	0.00387689	2.41152		ATCC64974_86570	An04g09820	Ortholog(s) have extracellular region localization	548.921	3.6309	0.793659	4.57488	4.76487e-06	0.000284165	3.54643	N/A
516	ATCC64974_29690	75.2486	-2.98204	0.795566	-3.74833	0.000178017	0.00362	2.44129		ATCC64974_86620	An04g09890	Putative 1,3-alpha-glucan synthase	174.862	-1.43853	0.536717	-2.68024	0.00735687	0.0474913	1.32339	agsA
517	ATCC64974_29710	400.482	-5.09667	1.53942	-3.31078	0.000930373	0.0113901	1.94347		ATCC64974_38950	An05g00220	Ortholog(s) have N,N-dimethylaniline monooxygenase activity, NADP+ binding, iron ion binding activity	303.027	-2.23998	0.701752	-3.19198	0.00141302	0.0150575	1.82225	sidA
518	ATCC64974_29730	64.8043	-1.44962	0.500033	-2.89904	0.00374304	0.0294989	1.53019		ATCC64974_38940	An05g00280	Ortholog(s) have protein serine/threonine kinase activity, protein serine/threonine/tyrosine kinase activity, protein tyrosine kinase activity	300.258	-0.902308	0.329611	-2.73749	0.00619097	0.0420903	1.37582	ankA
519	ATCC64974_29740	22.7427	-5.62981	1.79552	-3.13547	0.0017158	0.0172221	1.76391		ATCC64974_38930	An05g00290	Has domain(s) with predicted ATP binding, ATP-dependent helicase activity, helicase activity, nucleic acid binding activity	648.916	-1.27751	0.243976	-5.23621	1.63907e-07	2.59924e-05	4.58515	N/A
520	ATCC64974_29810	79.0744	-2.02783	0.702232	-2.8877	0.00388075	0.0301416	1.52083		ATCC64974_38840	An05g00420	Has domain(s) with predicted catalytic activity, molybdenum ion binding, pyridoxal phosphate binding activity	161.939	1.53674	0.489983	3.13631	0.00171087	0.0172221	1.76391	N/A
521	ATCC64974_29860	30.0151	-1.72712	0.648906	-2.66158	0.0077774	0.0494226	1.30607		ATCC64974_38780	An05g00490	Has domain(s) with predicted substrate-specific transmembrane transporter activity, transmembrane transporter activity, transporter activity and role in phosphatidylinositol phosphorylation, transmembrane transport	169.775	-1.65416	0.29969	-5.51957	3.3983e-08	8.37382e-06	5.07708	N/A
522	ATCC64974_29940	9.00747	-7.67221	2.01999	-3.79815	0.00014578	0.00313308	2.50403		ATCC64974_38770	An05g00500	Has domain(s) with predicted electron carrier activity, heme binding, iron ion binding, oxidoreductase activity, acting on paired donors, with incorporation or reduction of molecular oxygen activity and role in oxidation-reduction process	286.585	-1.23863	0.352753	-3.51132	0.000445884	0.00690003	2.16115	N/A
523	ATCC64974_29950	71.0147	-1.23548	0.456775	-2.70479	0.00683472	0.0451428	1.34541		ATCC64974_38750	An05g00520	Has domain(s) with predicted ATP binding, ATP-dependent helicase activity, nucleic acid binding activity	181.384	-1.48637	0.420163	-3.5376	0.000403774	0.00646419	2.18949	N/A
524	ATCC64974_29980	800.657	-0.612785	0.179073	-3.42197	0.000621682	0.00867293	2.06183		ATCC64974_38740	An05g00530	Ortholog(s) have role in regulation of translational elongation and cytosolic ribosome, extracellular region, mitochondrion localization	442.005	-1.43952	0.32311	-4.45521	8.38128e-06	0.00041291	3.38414	N/A
525	ATCC64974_30020	491.982	2.82598	0.622104	4.54262	5.55595e-06	0.000307932	3.51154		ATCC64974_38720	An05g00550	Ortholog of A. nidulans FGSC A4 : AN5847, A. fumigatus Af293 : Afu2g08000, Neosartorya fischeri NRRL 181 : NFIA_083670 and Aspergillus wentii : Aspwe1_0175059, Aspwe1_0670697	282.51	-0.828464	0.263366	-3.14568	0.00165703	0.0168984	1.77215	N/A
526	ATCC64974_30100	204.307	0.85245	0.302115	2.82161	0.00477833	0.0346829	1.45988		ATCC64974_38710	An05g00570	Ortholog of A. nidulans FGSC A4 : AN5848, A. fumigatus Af293 : Afu2g08010, A. oryzae RIB40 : AO090011000900, Aspergillus wentii : Aspwe1_0031468, Aspwe1_0628489 and Aspergillus sydowii : Aspsy1_0044787	681.614	-0.986637	0.249191	-3.95936	7.5151e-05	0.0019651	2.70662	N/A
527	ATCC64974_30180	33.8843	-1.56436	0.53498	-2.92415	0.00345395	0.0278666	1.55492		ATCC64974_38520	An05g00900	Ortholog of A. nidulans FGSC A4 : AN6169, A. fumigatus Af293 : Afu2g08290, A. oryzae RIB40 : AO090011000875, Aspergillus wentii : Aspwe1_0674836 and Aspergillus sydowii : Aspsy1_0058068	2670.52	-1.70509	0.367439	-4.64046	3.47629e-06	0.000227251	3.64349	N/A
528	ATCC64974_30190	354.119	-0.827275	0.308292	-2.68341	0.0072875	0.0472535	1.32557		ATCC64974_38480	An05g00970	Ortholog of A. nidulans FGSC A4 : AN6172, A. fumigatus Af293 : Afu2g08340, A. oryzae RIB40 : AO090011000871, Aspergillus wentii : Aspwe1_0176098 and Aspergillus sydowii : Aspsy1_0151670	688.202	1.2259	0.268824	4.56022	5.10994e-06	0.000292759	3.53349	N/A
529	ATCC64974_30240	601.558	-0.636124	0.186376	-3.41313	0.000642213	0.00883844	2.05362		ATCC64974_42010	An05g01060	Putative nonribosomal peptide synthase (NRPS), encoded in a predicted secondary metabolite gene cluster	43.7269	-3.02889	0.761183	-3.97919	6.91496e-05	0.00186065	2.73033	N/A
530	ATCC64974_30250	113.924	1.11743	0.403876	2.76677	0.0056615	0.0394641	1.4038		ATCC64974_42000	An05g01070	Has domain(s) with predicted role in response to stress and integral component of membrane localization	287.9	-2.55871	0.825628	-3.09911	0.001941	0.0187092	1.72795	N/A
531	ATCC64974_30350	115.117	1.09008	0.336627	3.23823	0.00120273	0.0134934	1.86988		ATCC64974_41950	An05g01120	Has domain(s) with predicted electron carrier activity, heme binding, iron ion binding, oxidoreductase activity, acting on paired donors, with incorporation or reduction of molecular oxygen activity and role in oxidation-reduction process	7.45695	-4.73624	1.66517	-2.84429	0.00445099	0.033205	1.4788	N/A
532	ATCC64974_30480	219.257	-1.11026	0.364069	-3.04959	0.00229151	0.020921	1.67942		ATCC64974_41910	An05g01200	Salicylate hydroxylase with a predicted role in salicylic acid degradation	14.5798	-3.61948	1.22551	-2.95344	0.00314251	0.0259913	1.58517	N/A
533	ATCC64974_30530	1331.84	-0.852524	0.218832	-3.89579	9.78786e-05	0.00236532	2.62611		ATCC64974_41900	An05g01210	Has domain(s) with predicted oxidoreductase activity and role in metabolic process	31.7764	-1.98458	0.641909	-3.09169	0.00199023	0.0190398	1.72034	N/A
534	ATCC64974_30550	269.78	-1.00367	0.311093	-3.22625	0.00125422	0.0138876	1.85737		ATCC64974_41810	An05g01330	Ortholog of Aspergillus tubingensis : Asptu1_0919704, Aspergillus flavus NRRL 3357 : AFL2T_02995, Aspergillus kawachii : Aspka1_0179347 and Aspergillus acidus : Aspfo1_0380888	322.889	-2.68674	0.682693	-3.9355	8.30222e-05	0.00209052	2.67975	N/A
535	ATCC64974_30570	147.664	0.926727	0.325345	2.84845	0.00439332	0.0329676	1.48191		ATCC64974_42100	An05g01400	Ortholog of A. nidulans FGSC A4 : AN2034, A. niger CBS 513.88 : An08g03760, A. oryzae RIB40 : AO090005000547, Neosartorya fischeri NRRL 181 : NFIA_003760 and Aspergillus wentii : Aspwe1_0117101	9.83448	3.30034	1.13128	2.91735	0.0035302	0.0282804	1.54851	N/A
536	ATCC64974_30630	45.5766	1.94296	0.71373	2.72226	0.00648369	0.0434147	1.36236		ATCC64974_42110	An05g01410	Has domain(s) with predicted acyl-CoA dehydrogenase activity, oxidoreductase activity, acting on the CH-CH group of donors activity and role in oxidation-reduction process	8.85391	-7.67931	2.44315	-3.1432	0.00167109	0.0170078	1.76935	N/A
537	ATCC64974_30640	1127.03	3.46197	0.743125	4.65866	3.1827e-06	0.000213534	3.67053		ATCC64974_42270	An05g01680	Has domain(s) with predicted DNA binding, zinc ion binding activity, role in transcription, DNA-templated and nucleus localization	95.6067	2.27307	0.719677	3.15845	0.0015861	0.0163455	1.7866	N/A
538	ATCC64974_30790	292.307	1.21538	0.418019	2.90746	0.00364371	0.0289114	1.53893		ATCC64974_42380	An05g01810	Predicted 2-nitropropane dioxygenase	623.324	-0.941542	0.28137	-3.34628	0.000819035	0.0105343	1.9774	N/A
539	ATCC64974_30850	78.2173	-1.77311	0.508282	-3.48843	0.000485872	0.00728666	2.13747		ATCC64974_42410	An05g01840	Has domain(s) with predicted role in transmembrane transport and integral component of membrane localization	11.2048	-3.03625	1.05526	-2.87727	0.00401135	0.0308108	1.5113	N/A
540	ATCC64974_30860	305.43	2.63325	0.979266	2.68901	0.00716652	0.0467558	1.33016		ATCC64974_42430	An05g01860	Putative amidase	16.3682	-2.39487	0.800165	-2.99297	0.00276278	0.0237361	1.62459	N/A
541	ATCC64974_30960	81.1565	2.45022	0.618608	3.96086	7.4679e-05	0.00196283	2.70712		ATCC64974_42670	An05g02230	Has domain(s) with predicted role in metabolic process	23.0488	-1.90448	0.548012	-3.47525	0.000510377	0.00753231	2.12307	N/A
542	ATCC64974_31000	174.701	-2.27065	0.72603	-3.12748	0.0017631	0.0175587	1.75551		ATCC64974_42830	An05g02390	Putative 6-hydroxy-D-nicotine oxidase	282.949	1.44273	0.414185	3.48328	0.000495301	0.00736234	2.13298	N/A
543	ATCC64974_3110	16.5713	3.23924	1.03387	3.13312	0.00172962	0.0173097	1.76171		ATCC64974_96710	An06g00160	Ortholog(s) have extracellular region localization	591.281	5.00505	1.03181	4.85075	1.22995e-06	0.00010907	3.9623	N/A
544	ATCC64974_31120	91.2775	3.0193	1.00048	3.01784	0.00254583	0.0224977	1.64786		ATCC64974_96720	An06g00170	Alpha-galactosidase	1877.07	3.22624	1.06785	3.02125	0.00251733	0.0223124	1.65145	aglA
545	ATCC64974_31130	3594.46	2.38306	0.722065	3.30034	0.000965693	0.0115724	1.93658		ATCC64974_96740	An06g00200	protein of unknown function	617.783	2.76488	0.922097	2.99847	0.0027134	0.0234495	1.62987	N/A
546	ATCC64974_31220	64.9265	-3.21102	0.91723	-3.50078	0.000463901	0.00711027	2.14811		ATCC64974_96790	An06g00280	Ortholog(s) have endoplasmic reticulum localization	43.1367	1.62956	0.538604	3.02552	0.00248202	0.0221062	1.65549	N/A
547	ATCC64974_3130	145.734	1.90813	0.674744	2.82793	0.00468502	0.0342003	1.46597		ATCC64974_96810	An06g00300	Ortholog of Aspergillus wentii : Aspwe1_0039694, Aspwe1_0102571, Aspergillus niger ATCC 1015 : 175896-mRNA, Aspergillus zonatus : Aspzo1_0129038 and Aspergillus carbonarius ITEM 5010 : Acar5010_392488	429.012	1.57617	0.473712	3.32728	0.000876971	0.0109156	1.96195	ugtB
548	ATCC64974_31420	4323.93	7.56948	1.51819	4.98586	6.16866e-07	6.41919e-05	4.19252		ATCC64974_96870	An06g00360	Has domain(s) with predicted catalytic activity, mannan endo-1,6-alpha-mannosidase activity and role in carbohydrate catabolic process	223.362	-2.0928	0.438504	-4.77259	1.81874e-06	0.000145379	3.8375	N/A
549	ATCC64974_31700	490.699	2.62943	0.620059	4.24061	2.22915e-05	0.000861093	3.06495		ATCC64974_96880	An06g00370	Ortholog of A. nidulans FGSC A4 : AN0815, A. fumigatus Af293 : Afu4g14380, A. oryzae RIB40 : AO090005001119, Aspergillus wentii : Aspwe1_0043957 and Aspergillus sydowii : Aspsy1_0139553	23.483	-2.37764	0.858298	-2.77018	0.00560252	0.0392947	1.40567	N/A
550	ATCC64974_32000	111.823	-1.4532	0.39276	-3.69997	0.000215628	0.00417214	2.37964		ATCC64974_96900	An06g00390	Putative alpha-ketoglutarate dehydrogenase	3.90311	-6.28941	2.25608	-2.78776	0.00530732	0.0377171	1.42346	N/A
551	ATCC64974_3220	132.611	2.0293	0.479724	4.23015	2.33532e-05	0.000878442	3.05629		ATCC64974_96990	An06g00560	Ortholog(s) have D-xylose transmembrane transporter activity, role in D-xylose transport, glucose import and integral component of membrane localization	157.71	-2.08467	0.468578	-4.44893	8.6298e-06	0.00042043	3.37631	N/A
552	ATCC64974_32230	147.784	-1.71916	0.573444	-2.99796	0.00271791	0.0234495	1.62987		ATCC64974_97120	An06g00720	Has domain(s) with predicted peroxidase activity	111.028	1.49415	0.481315	3.10431	0.0019072	0.018489	1.73309	N/A
553	ATCC64974_32250	477.702	-1.63356	0.393334	-4.15312	3.27979e-05	0.00110753	2.95565		ATCC64974_97200	An06g00770	Ortholog(s) have role in asperfuranone biosynthetic process	364.225	-1.70444	0.487572	-3.49577	0.000472699	0.0071949	2.14298	N/A
554	ATCC64974_32260	767.765	-0.905579	0.301436	-3.00422	0.00266265	0.0231686	1.6351		ATCC64974_97240	An06g00820	Ortholog(s) have cytosol localization	436.678	-1.99413	0.38121	-5.23106	1.68541e-07	2.60422e-05	4.58432	N/A
555	ATCC64974_32430	41126.1	2.47957	0.809785	3.06202	0.00219852	0.0203084	1.69232		ATCC64974_97390	An06g00990	Putative fumarate reductase	9407.22	-2.88603	0.412651	-6.99389	2.67373e-12	5.45334e-09	8.26334	N/A
556	ATCC64974_32540	524.126	1.98552	0.741467	2.67783	0.00741006	0.0477672	1.32087		ATCC64974_97400	An06g01000	Protein related to chitinases	1165.82	1.15006	0.310762	3.70078	0.00021494	0.00416723	2.38015	N/A
557	ATCC64974_32660	4025.22	-0.757646	0.232804	-3.25443	0.00113619	0.0129462	1.88786		ATCC64974_97570	An06g01180	Has domain(s) with predicted RNA polymerase II transcription factor activity, sequence-specific DNA binding, zinc ion binding activity, role in regulation of transcription, DNA-templated and nucleus localization	420.543	1.04336	0.372032	2.8045	0.00503948	0.0362175	1.44108	N/A
558	ATCC64974_33140	331.777	4.54517	1.70258	2.66957	0.00759486	0.0487428	1.31209		ATCC64974_97620	An06g01260	Ortholog of A. nidulans FGSC A4 : AN0600, A. fumigatus Af293 : Afu6g10940, A. oryzae RIB40 : AO090023000524, Aspergillus wentii : Aspwe1_0107964 and Aspergillus sydowii : Aspsy1_0041257	717.7	0.7467	0.249592	2.99169	0.00277438	0.0238158	1.62314	N/A
559	ATCC64974_33180	86.7854	-2.02874	0.61551	-3.29603	0.000980618	0.0116826	1.93246		ATCC64974_97700	An06g01370	3-oxoadipate CoA transferase	16058.7	4.11558	1.0291	3.99918	6.35613e-05	0.00176141	2.75414	N/A
560	ATCC64974_33260	35.9692	3.35322	1.22291	2.742	0.00610662	0.0417354	1.37949		ATCC64974_97820	An06g01520	Ortholog of A. nidulans FGSC A4 : AN3732, A. fumigatus Af293 : Afu6g12370, A. oryzae RIB40 : AO090009000176, Aspergillus wentii : Aspwe1_0033713 and Aspergillus sydowii : Aspsy1_1174984	249.596	-1.06447	0.399985	-2.66128	0.00778451	0.0494226	1.30607	N/A
561	ATCC64974_33300	46.2544	5.94754	1.40466	4.23415	2.29419e-05	0.000872991	3.05899		ATCC64974_97930	An06g01650	Ortholog(s) have role in negative regulation of transcription from RNA polymerase II promoter in response to iron and cytosol, nucleus localization	235.186	0.613056	0.225168	2.72266	0.00647581	0.0434147	1.36236	N/A
562	ATCC64974_33310	53.1253	5.99432	1.43708	4.17117	3.03033e-05	0.00105113	2.97834		ATCC64974_98090	An06g01860	Ortholog of A. nidulans FGSC A4 : AN10454, A. fumigatus Af293 : Afu6g12650, A. oryzae RIB40 : AO090003000382, Neosartorya fischeri NRRL 181 : NFIA_058610 and Aspergillus wentii : Aspwe1_0033674	493.717	0.808528	0.274355	2.94702	0.00320854	0.0262928	1.58016	N/A
563	ATCC64974_33330	627.85	2.36241	0.864923	2.73136	0.00630737	0.0425725	1.37087		ATCC64974_96370	An06g02010	Ortholog(s) have glutathione peroxidase activity, glutathione transferase activity, phosphoprotein binding, transcription corepressor activity	13.108	-5.03076	1.79862	-2.79702	0.00515765	0.0368848	1.43315	N/A
564	ATCC64974_33340	13524.2	4.81282	0.970076	4.96128	7.00292e-07	7.02332e-05	4.15346		ATCC64974_96360	An06g02020	Has domain(s) with predicted role in transmembrane transport and integral component of membrane localization	35.0905	-5.44959	1.55131	-3.5129	0.000443249	0.00688014	2.1624	N/A
565	ATCC64974_33460	14.5031	3.17157	0.886295	3.57846	0.000345631	0.00577828	2.2382		ATCC64974_96340	An06g02040	Putative beta-glucosidase	9.68117	-3.65744	1.11867	-3.26946	0.00107752	0.0124446	1.90502	N/A
566	ATCC64974_33570	124.502	1.57686	0.580375	2.71696	0.00658842	0.0439429	1.35711		ATCC64974_96290	An06g02110	Ortholog of Aspergillus tubingensis : Asptu1_0098046, Asptu1_0200176, Aspergillus flavus NRRL 3357 : AFL2T_04492, Aspergillus kawachii : Aspka1_0178357 and Aspergillus acidus : Aspfo1_0043040, Aspfo1_0173381	1512.73	3.0798	0.776322	3.96717	7.2732e-05	0.00191659	2.71747	N/A
567	ATCC64974_33620	1678.36	2.20001	0.580728	3.78837	0.00015164	0.00321503	2.49282		ATCC64974_96280	An06g02120	Ortholog of A. nidulans FGSC A4 : AN8376, AN7265, AN8625 and A. fumigatus Af293 : Afu6g00680, Afu8g06420	2936.52	5.16262	1.66069	3.10872	0.001879	0.0183544	1.73626	N/A
568	ATCC64974_33680	47.1786	-2.73509	0.876704	-3.11975	0.00181007	0.0178749	1.74776		ATCC64974_96260	An06g02140	Ortholog of A. nidulans FGSC A4 : AN0021, A. fumigatus Af293 : Afu3g00630, A. niger CBS 513.88 : An01g07950, An14g07300, An01g11330 and A. oryzae RIB40 : AO090010000178, AO090026000311, AO090003000892	455.434	8.34113	1.83146	4.55437	5.25436e-06	0.000299352	3.52382	N/A
569	ATCC64974_33760	460.385	1.95567	0.623082	3.13871	0.00169695	0.0171682	1.76528		ATCC64974_96230	An06g02160	Ortholog of A. nidulans FGSC A4 : AN12369, A. niger CBS 513.88 : An02g13630, A. oryzae RIB40 : AO090138000009, AO090023000025 and Aspergillus wentii : Aspwe1_0072237, Aspwe1_0126352	23.3462	3.29055	0.857977	3.83524	0.00012544	0.00285544	2.54433	N/A
570	ATCC64974_33780	198.517	1.61549	0.463885	3.48253	0.000496695	0.00736234	2.13298		ATCC64974_96180	An06g02270	Has domain(s) with predicted substrate-specific transmembrane transporter activity, transmembrane transporter activity, transporter activity, role in transmembrane transport and integral component of membrane, membrane localization	1347.15	-1.30706	0.348243	-3.75329	0.000174526	0.00357393	2.44685	N/A
571	ATCC64974_33930	1039.58	1.32248	0.286569	4.61489	3.93309e-06	0.000244571	3.61159		ATCC64974_96140	An06g02340	Ortholog(s) have extracellular region localization	60.5047	5.42275	1.56381	3.46766	0.00052501	0.00768156	2.11455	N/A
572	ATCC64974_34030	732.549	-1.41092	0.423876	-3.32863	0.000872758	0.0109156	1.96195		ATCC64974_96130	An06g02350	Has domain(s) with predicted 2-dehydropantoate 2-reductase activity, NADP binding, coenzyme binding, oxidoreductase activity, oxidoreductase activity, acting on the CH-OH group of donors, NAD or NADP as acceptor activity	62.6223	4.2523	1.48642	2.86076	0.00422629	0.0320524	1.49414	N/A
573	ATCC64974_34060	448.92	-2.09166	0.727108	-2.87668	0.00401877	0.0308378	1.51092		ATCC64974_43160	An07g00130	Has domain(s) with predicted N-acetyltransferase activity	278.417	-1.56178	0.468392	-3.33434	0.000855018	0.0108285	1.96543	N/A
574	ATCC64974_34070	124.834	-2.25386	0.562192	-4.00905	6.09625e-05	0.00171739	2.76513		ATCC64974_43320	An07g00350	Alpha-glucosidase	14.9651	-2.71981	0.812085	-3.34917	0.000810527	0.0104498	1.98089	agdG
575	ATCC64974_34110	225.978	-2.30465	0.635786	-3.62488	0.000289093	0.00510948	2.29162		ATCC64974_43530	An07g00670	Has domain(s) with predicted DNA binding, zinc ion binding activity, role in transcription, DNA-templated and nucleus localization	689.572	2.71239	0.648033	4.18557	2.84446e-05	0.00100117	2.99949	N/A
576	ATCC64974_34180	109.042	1.97085	0.548628	3.59232	0.000327751	0.0055614	2.25482		ATCC64974_43540	An07g00680	Threonine aldolase	2728.73	3.86962	0.857977	4.51016	6.47773e-06	0.000342279	3.46562	N/A
577	ATCC64974_34190	2256.04	3.02277	0.794332	3.80542	0.000141563	0.00308049	2.51138		ATCC64974_43580	An07g00760	Has domain(s) with predicted catalytic activity and role in metabolic process	65.5514	-2.24051	0.804577	-2.78471	0.00535761	0.0379951	1.42027	N/A
578	ATCC64974_34200	120.696	-4.78794	1.40038	-3.41903	0.000628443	0.00871692	2.05964		ATCC64974_43600	An07g00790	Has domain(s) with predicted 2 iron, 2 sulfur cluster binding, iron ion binding, oxidoreductase activity, oxidoreductase activity and acting on paired donors, more	12.839	3.70598	1.00749	3.67842	0.000234688	0.0043754	2.35898	N/A
579	ATCC64974_34260	9159.64	3.01382	0.950092	3.17213	0.00151323	0.0157644	1.80232		ATCC64974_43960	An07g01190	Ortholog of Aspergillus versicolor : Aspve1_0882477, Aspergillus zonatus : Aspzo1_0141300, Aspergillus sydowii : Aspsy1_0039913 and Aspergillus carbonarius ITEM 5010 : Acar5010_208594	41.0921	-2.71896	0.815454	-3.33429	0.000855182	0.0108285	1.96543	N/A
580	ATCC64974_34380	293.662	1.57684	0.54723	2.88148	0.00395807	0.0305791	1.51458		ATCC64974_44050	An07g01270	Ortholog of A. fumigatus Af293 : Afu1g03370, A. niger CBS 513.88 : An08g07440, An06g00780, A. oryzae RIB40 : AO090120000190 and Neosartorya fischeri NRRL 181 : NFIA_021280, NFIA_024060, NFIA_049510	328.145	-1.00443	0.338503	-2.96728	0.00300445	0.0251762	1.59901	N/A
581	ATCC64974_34400	630.547	-2.24646	0.600237	-3.74262	0.000182115	0.00362735	2.44041		ATCC64974_44070	An07g01290	Sorbitol dehydrogenase	240.86	-1.81516	0.584339	-3.10634	0.0018942	0.0184147	1.73483	sdhA
582	ATCC64974_34470	369.052	-0.873079	0.299691	-2.91327	0.00357669	0.0285408	1.54453		ATCC64974_44090	An07g01320	Putative antifungal protein ANAFP	24789.8	8.07296	1.66367	4.8525	1.21918e-06	0.000109063	3.96232	anafp
583	ATCC64974_34580	1252.75	-0.963874	0.326704	-2.9503	0.00317469	0.0260902	1.58352		ATCC64974_44110	An07g01350	Ortholog(s) have role in asperthecin biosynthetic process	26.2783	2.2044	0.817596	2.69619	0.00701367	0.0459675	1.33755	N/A
584	ATCC64974_34590	3815.94	-0.946708	0.285718	-3.31343	0.000921589	0.0113097	1.94655		ATCC64974_44130	An07g01380	Has domain(s) with predicted DNA binding, RNA polymerase II transcription factor activity, sequence-specific DNA binding, nucleic acid binding, zinc ion binding activity	142.203	2.75398	1.0148	2.7138	0.00665158	0.0442484	1.3541	N/A
585	ATCC64974_3460	151.857	-2.81852	0.707244	-3.98522	6.74163e-05	0.0018289	2.73781		ATCC64974_44310	An07g01620	Ortholog(s) have sequence-specific DNA binding activity	538.407	-1.2288	0.3608	-3.40578	0.000659762	0.00905552	2.04309	N/A
586	ATCC64974_34770	7805.41	3.00753	0.892878	3.36835	0.000756194	0.00996339	2.00159		ATCC64974_44580	An07g01960	Putative stearoyl-CoA desaturase	3861.86	-1.41221	0.365647	-3.86222	0.00011236	0.00261609	2.58235	sdeA
587	ATCC64974_3490	443.868	-1.29465	0.390708	-3.3136	0.000921025	0.0113097	1.94655		ATCC64974_44630	An07g02020	Has domain(s) with predicted zinc ion binding activity	302.793	0.883146	0.303332	2.91148	0.00359717	0.028637	1.54307	N/A
588	ATCC64974_34960	49.5425	-2.58321	0.703383	-3.67256	0.000240134	0.00443639	2.35297		ATCC64974_44640	An07g02040	Ortholog of A. fumigatus Af293 : Afu7g05850, Neosartorya fischeri NRRL 181 : NFIA_027090, Aspergillus clavatus NRRL 1 : ACLA_007540 and Aspergillus zonatus : Aspzo1_0166327	6.42091	6.05061	1.97007	3.07127	0.0021315	0.019924	1.70062	N/A
589	ATCC64974_3500	7225.24	-0.811606	0.193772	-4.18845	2.80867e-05	0.000994544	3.00238		ATCC64974_44650	An07g02050	2,3-Dihydroxybenzoate carboxylyase	5685.72	6.39483	1.58446	4.03597	5.43761e-05	0.00158662	2.79953	dhbD
590	ATCC64974_35000	281.348	-0.634865	0.23465	-2.70558	0.00681847	0.0450938	1.34588		ATCC64974_44660	An07g02060	Has domain(s) with predicted substrate-specific transmembrane transporter activity, transmembrane transporter activity, role in transmembrane transport and integral component of membrane, membrane localization	795.278	2.136	0.709	3.01269	0.0025894	0.022784	1.64237	N/A
591	ATCC64974_35030	318.462	-1.26523	0.349971	-3.61524	0.000300071	0.00524892	2.27993		ATCC64974_44690	An07g02090	Has domain(s) with predicted nucleic acid binding, nucleotide binding activity	226.401	1.39921	0.426281	3.28237	0.00102937	0.01208	1.91793	N/A
592	ATCC64974_3510	545.363	-1.0762	0.371109	-2.89996	0.00373207	0.0294579	1.5308		ATCC64974_44750	An07g02150	Has domain(s) with predicted ATP binding, nucleoside-triphosphatase activity, nucleotide binding activity	355.661	-1.79371	0.563628	-3.18244	0.00146041	0.0154654	1.81064	N/A
593	ATCC64974_35100	1265.16	-0.94481	0.274784	-3.43837	0.000585224	0.00834701	2.07847		ATCC64974_44770	An07g02170	Putative v-SNARE	129.791	1.34954	0.378772	3.56293	0.000366739	0.00606159	2.21741	bos1
594	ATCC64974_35220	302.322	0.801476	0.296995	2.69862	0.00696282	0.0456929	1.34015		ATCC64974_45100	An07g02700	Ortholog(s) have mitochondrion localization	2967.16	2.46268	0.626319	3.932	8.42427e-05	0.00211603	2.67448	N/A
595	ATCC64974_35320	127.459	-1.90667	0.674075	-2.82858	0.00467555	0.0341891	1.46611		ATCC64974_45130	An07g02760	Ortholog(s) have role in DNA recombination, mRNA stabilization, nuclear-transcribed mRNA catabolic process, 3'-5' exonucleolytic nonsense-mediated decay and cytosol, polysome localization	497.743	-1.16622	0.359277	-3.24601	0.00117034	0.0132024	1.87935	nmdA
596	ATCC64974_35330	180.731	-1.46772	0.45051	-3.2579	0.00112239	0.01284	1.89143		ATCC64974_45220	An07g02870	Ortholog(s) have role in cellular bud site selection, hyphal growth and cell surface, cellular bud neck, cellular bud scar, hyphal tip, mitochondrion, plasma membrane localization	1242.43	-1.79232	0.321097	-5.58186	2.37963e-08	6.74097e-06	5.17128	N/A
597	ATCC64974_35360	71.388	5.68812	1.27432	4.46367	8.05676e-06	0.000402759	3.39495		ATCC64974_45400	An07g03100	Ortholog(s) have S-formylglutathione hydrolase activity, role in formaldehyde catabolic process and cytosol localization	1379.2	2.41281	0.737317	3.27242	0.00106631	0.0123684	1.90769	N/A
598	ATCC64974_35400	3255.61	2.19375	0.645575	3.39813	0.000678483	0.00918881	2.03674		ATCC64974_45470	An07g03170	Succinate dehydrogenase (ubiquinone)	1514.21	1.16501	0.435974	2.67221	0.00753539	0.0484221	1.31496	sdhC
599	ATCC64974_35540	15410.6	-1.24756	0.379217	-3.28984	0.00100245	0.0118185	1.92744		ATCC64974_45500	An07g03210	Ortholog(s) have GTPase activity	656.097	-1.1807	0.315344	-3.74415	0.000181003	0.00362646	2.44052	N/A
600	ATCC64974_35570	483.748	2.26007	0.65781	3.43576	0.000590901	0.00836945	2.0773		ATCC64974_45560	An07g03290	Enoyl-ACP reductase	1755.7	1.50371	0.56583	2.65754	0.00787139	0.0498021	1.30275	N/A
601	ATCC64974_35650	378.799	-1.24861	0.398186	-3.13573	0.00171424	0.0172221	1.76391		ATCC64974_45590	An07g03320	protein of unknown function	34.5661	-2.71182	0.729377	-3.71799	0.000200815	0.00394588	2.40386	N/A
602	ATCC64974_35690	97.2594	-2.32805	0.751756	-3.09682	0.0019561	0.0187667	1.72661		ATCC64974_45610	An07g03330	Has domain(s) with predicted catalytic activity and role in nucleoside metabolic process	146.751	-1.74217	0.442157	-3.94016	8.14277e-05	0.00206326	2.68545	N/A
603	ATCC64974_3580	207.114	-1.06927	0.392776	-2.72234	0.00648221	0.0434147	1.36236		ATCC64974_45720	An07g03460	Ortholog(s) have structural constituent of ribosome activity and mitochondrial large ribosomal subunit localization	310.777	0.851991	0.300314	2.837	0.00455396	0.0336732	1.47272	N/A
604	ATCC64974_35960	70.9729	-1.72856	0.5742	-3.01038	0.00260922	0.0229189	1.63981		ATCC64974_45780	An07g03570	Putative to sorbitol utilization protein	667.065	-1.82658	0.564719	-3.23449	0.00121861	0.0135967	1.86657	N/A
605	ATCC64974_360	114.62	1.53474	0.488259	3.14329	0.00167061	0.0170078	1.76935		ATCC64974_45790	An07g03590	Ortholog of A. nidulans FGSC A4 : AN12435, A. fumigatus Af293 : Afu5g09390, A. oryzae RIB40 : AO090020000556, Aspergillus wentii : Aspwe1_0102396 and Aspergillus sydowii : Aspsy1_0093274	214.13	-0.958029	0.286511	-3.34378	0.000826451	0.0105621	1.97625	N/A
606	ATCC64974_36000	1939.09	5.31873	1.10989	4.79214	1.65008e-06	0.00013793	3.86034		ATCC64974_45970	An07g03860	Ortholog(s) have cytosol localization	1039.59	-0.772844	0.267142	-2.893	0.00381575	0.0298497	1.52506	N/A
607	ATCC64974_36380	1084.8	-1.3821	0.338294	-4.08551	4.39805e-05	0.00136742	2.8641		ATCC64974_46010	An07g03930	Ortholog(s) have extracellular region localization	245.799	3.86023	0.97297	3.96747	7.26385e-05	0.00191659	2.71747	N/A
608	ATCC64974_36390	152.673	-1.55381	0.430829	-3.60656	0.000310288	0.00535417	2.27131		ATCC64974_46040	An07g03960	Putative amidase/acetamidase	75.0275	2.5273	0.933901	2.70618	0.00680626	0.0450423	1.34638	N/A
609	ATCC64974_36440	6.77161	-2.95484	1.08037	-2.73503	0.00623741	0.0423778	1.37286		ATCC64974_46050	An07g03970	Ortholog of A. nidulans FGSC A4 : AN8026, AN1101, AN0010, A. fumigatus Af293 : Afu3g00120, Afu5g09120 and A. niger CBS 513.88 : An12g05610	16.9473	2.78885	0.807906	3.45195	0.000556544	0.00803914	2.09479	N/A
610	ATCC64974_36520	4166.64	2.39838	0.65268	3.67467	0.00023816	0.00442014	2.35456		ATCC64974_46120	An07g04040	Ortholog of A. nidulans FGSC A4 : AN4673, A. fumigatus Af293 : Afu5g09050, A. oryzae RIB40 : AO090020000483, Aspergillus wentii : Aspwe1_0281329 and Aspergillus sydowii : Aspsy1_0059436	835.807	1.67132	0.498228	3.35453	0.000794994	0.0103788	1.98385	N/A
611	ATCC64974_36650	177.3	4.00991	1.12962	3.5498	0.000385526	0.0062805	2.20201		ATCC64974_46150	An07g04130	Ortholog(s) have peptidyl-lysine N-acetyltransferase activity, acting on acetyl phosphate as donor activity	503.923	-0.883441	0.218401	-4.04505	5.2313e-05	0.00155084	2.80943	N/A
612	ATCC64974_36710	149.888	3.90173	1.15848	3.36797	0.000757251	0.00996444	2.00155		ATCC64974_46160	An07g04160	Ortholog of A. nidulans FGSC A4 : AN4680, A. fumigatus Af293 : Afu5g08990, A. oryzae RIB40 : AO090020000471, Aspergillus wentii : Aspwe1_0048193 and Aspergillus sydowii : Aspsy1_0059440	1952.8	-1.37327	0.29002	-4.73511	2.18939e-06	0.000165388	3.7815	N/A
613	ATCC64974_36850	494.502	2.91704	0.840017	3.4726	0.000515444	0.00758513	2.12004		ATCC64974_46220	An07g04240	Ortholog(s) have GTPase activity, signal transducer activity	544.959	0.990418	0.24459	4.0493	5.13703e-05	0.00153629	2.81353	N/A
614	ATCC64974_36880	48.5114	-4.99611	1.62238	-3.0795	0.00207347	0.0194901	1.71019		ATCC64974_46350	An07g04470	Ortholog of A. nidulans FGSC A4 : AN10908, A. niger CBS 513.88 : An06g00460, An16g08070 and A. oryzae RIB40 : AO090038000122	51.6287	2.6451	0.793456	3.33365	0.000857147	0.0108285	1.96543	N/A
615	ATCC64974_37060	4.75781	5.40961	1.99462	2.71211	0.00668573	0.0444466	1.35216		ATCC64974_46500	An07g04660	Ortholog of A. nidulans FGSC A4 : AN4699, A. oryzae RIB40 : AO090020000435, Aspergillus wentii : Aspwe1_0278331, Aspergillus versicolor : Aspve1_0053730 and Aspergillus clavatus NRRL 1 : ACLA_011760	6632.95	-1.38856	0.265661	-5.22679	1.72481e-07	2.62531e-05	4.58082	N/A
616	ATCC64974_37190	344.253	-3.47234	0.649363	-5.34731	8.92714e-08	1.59718e-05	4.79665		ATCC64974_46540	An07g04780	Ortholog(s) have role in asexual sporulation resulting in formation of a cellular spore, mitotic cytokinesis, nuclear migration during mitotic telophase, septin ring assembly	630.037	-1.29814	0.479684	-2.70625	0.00680488	0.0450423	1.34638	myoB
617	ATCC64974_37200	743.862	-2.67668	0.588921	-4.54505	5.49214e-06	0.000307479	3.51218		ATCC64974_46610	An07g04850	Ortholog of A. oryzae RIB40 : AO090011000170, Aspergillus versicolor : Aspve1_0046405, Aspergillus niger ATCC 1015 : 53274-mRNA and Aspergillus sydowii : Aspsy1_0159387	112.185	-1.42328	0.494677	-2.8772	0.00401224	0.0308108	1.5113	N/A
618	ATCC64974_37210	153.462	2.22328	0.798544	2.78417	0.00536652	0.0380318	1.41985		ATCC64974_46820	An07g05090	Ortholog(s) have Rho guanyl-nucleotide exchange factor activity	993.703	-0.786521	0.25582	-3.0745	0.00210853	0.0197454	1.70453	rom2
619	ATCC64974_37230	317.974	2.84299	0.492557	5.7719	7.83847e-09	2.66456e-06	5.57438		ATCC64974_46910	An07g05210	Has domain(s) with predicted catalytic activity and role in metabolic process	884.678	2.24032	0.734199	3.05138	0.00227792	0.0208342	1.68122	N/A
620	ATCC64974_37260	1763.36	-3.27582	0.523792	-6.25404	3.99965e-10	4.53205e-07	6.34371		ATCC64974_46920	An07g05230	Ortholog of A. fumigatus Af293 : Afu7g06675, Aspergillus wentii : Aspwe1_0041406, Aspergillus niger ATCC 1015 : 143591-mRNA and Aspergillus zonatus : Aspzo1_0011465	93.5222	2.75241	0.754996	3.6456	0.000266765	0.00478955	2.31971	N/A
621	ATCC64974_37300	540.254	-1.46627	0.271908	-5.39252	6.94764e-08	1.33683e-05	4.87392		ATCC64974_47250	An07g05760	Ortholog(s) have cytosol, nucleus localization	126.743	-1.60839	0.419712	-3.83212	0.000127045	0.00286765	2.54247	N/A
622	ATCC64974_37390	543.501	0.837125	0.294052	2.84686	0.00441532	0.0330598	1.4807		ATCC64974_47300	An07g05810	Has domain(s) with predicted role in peroxisome inheritance and extrinsic component of intraperoxisomal membrane localization	909.553	-0.621158	0.193042	-3.21774	0.00129206	0.0142294	1.84681	N/A
623	ATCC64974_37450	262.836	-1.9852	0.43722	-4.54051	5.61193e-06	0.000309354	3.50954		ATCC64974_47320	An07g05830	Kynurenine formamidase	5152.99	2.27714	0.703666	3.23611	0.00121169	0.0135491	1.86809	N/A
624	ATCC64974_37490	723.001	2.17291	0.633906	3.42781	0.000608472	0.00854711	2.06818		ATCC64974_47330	An07g05840	Ortholog(s) have cell cortex localization	114.2	2.73561	0.647918	4.22215	2.4198e-05	0.000894099	3.04861	N/A
625	ATCC64974_37540	87.0994	-1.47329	0.504859	-2.91823	0.00352029	0.0282356	1.5492		ATCC64974_47350	An07g05880	Has domain(s) with predicted role in transmembrane transport and integral component of membrane localization	189.482	1.79085	0.495285	3.61579	0.000299433	0.00524677	2.28011	N/A
626	ATCC64974_37610	100.884	3.79953	0.975167	3.89629	9.76791e-05	0.00236532	2.62611		ATCC64974_47390	An07g05940	Ortholog(s) have cytosol localization	594.122	-0.622614	0.177959	-3.49864	0.000467635	0.00714983	2.1457	N/A
627	ATCC64974_37890	140.203	2.79711	0.759722	3.68176	0.000231632	0.00434224	2.36229		ATCC64974_47400	An07g05960	Has domain(s) with predicted nucleic acid binding, zinc ion binding activity	1858.31	2.92164	0.936916	3.11836	0.00181864	0.0179142	1.7468	N/A
628	ATCC64974_37900	3157.75	3.50789	1.12882	3.10758	0.00188627	0.018383	1.73558		ATCC64974_47430	An07g05980	Ortholog of Ku80	197.498	-1.12381	0.377965	-2.97332	0.00294593	0.0248891	1.60399	kueA
629	ATCC64974_37910	134.71	2.51873	0.838568	3.00361	0.00266794	0.023195	1.63461		ATCC64974_47620	An07g06240	Ortholog(s) have role in ferric triacetylfusarinine C transport	656.077	-5.2757	1.69053	-3.12073	0.00180403	0.0178616	1.74808	mirD
630	ATCC64974_37920	62.3062	2.1576	0.619159	3.48473	0.000492642	0.00733767	2.13444		ATCC64974_47700	An07g06350	Ortholog(s) have role in ascospore formation, conidium formation, hyphal growth, regulation of meiosis I, regulation of mitotic nuclear division, syncytium formation by plasma membrane fusion, vacuole organization	1146.76	-0.683907	0.211571	-3.23252	0.00122704	0.0136646	1.8644	N/A
631	ATCC64974_38230	454.218	0.670784	0.217776	3.08015	0.00206893	0.0194901	1.71019		ATCC64974_47730	An07g06380	Ortholog of A. nidulans FGSC A4 : AN9197, A. fumigatus Af293 : Afu1g16030, Afu5g06880, Afu5g14930, A. niger CBS 513.88 : An12g03140 and Aspergillus wentii : Aspwe1_0043988	832.588	-2.65675	0.877674	-3.02703	0.00246967	0.022054	1.65651	N/A
632	ATCC64974_38280	949.508	-1.35316	0.469995	-2.8791	0.00398808	0.030741	1.51228		ATCC64974_47810	An07g06480	Has domain(s) with predicted electron carrier activity, heme binding, iron ion binding, monooxygenase activity, oxidoreductase activity, acting on paired donors, with incorporation or reduction of molecular oxygen activity	2305.56	3.18807	1.04053	3.06391	0.00218466	0.020206	1.69452	N/A
633	ATCC64974_38300	1902.06	-4.67422	0.544752	-8.58046	9.44914e-18	9.63623e-14	13.0161		ATCC64974_47830	An07g06510	Has domain(s) with predicted RNA binding activity and exosome (RNase complex) localization	74.9293	1.002	0.355577	2.81796	0.00483295	0.0350294	1.45557	N/A
634	ATCC64974_38310	599.931	-2.95112	0.582198	-5.06893	4.00057e-07	4.75898e-05	4.32249		ATCC64974_47970	An07g06700	Ortholog(s) have cytosol, nucleus localization	560.829	1.75444	0.541144	3.2421	0.00118652	0.0133262	1.8753	N/A
635	ATCC64974_38320	3767.34	-3.83348	0.560495	-6.83946	7.94949e-12	1.35115e-08	7.8693		ATCC64974_47990	An07g06730	Ortholog(s) have ATPase activity, role in mitotic chromosome condensation and cytosol, nuclear condensin complex localization	471.275	-0.976079	0.345763	-2.82297	0.00475807	0.034585	1.46111	N/A
636	ATCC64974_38440	1045.75	2.96664	0.71942	4.12366	3.72899e-05	0.00120343	2.91958		ATCC64974_48030	An07g06780	putative phosphomannomutase	2886.32	-0.558218	0.178769	-3.12257	0.00179279	0.0178101	1.74933	N/A
637	ATCC64974_38450	20.6367	2.56602	0.766927	3.34585	0.000820321	0.0105343	1.9774		ATCC64974_48060	An07g06820	Has domain(s) with predicted oxidoreductase activity and role in metabolic process	437.623	-3.041	0.766157	-3.96917	7.21241e-05	0.00191045	2.71887	N/A
638	ATCC64974_38460	31.7133	2.40125	0.729246	3.29278	0.000992016	0.0117408	1.9303		ATCC64974_48070	An07g06840	Precursor of dihydrolipoamide dehydrogenase	2262.96	1.38388	0.324374	4.26632	1.98722e-05	0.000791418	3.10159	lpd1
639	ATCC64974_38480	688.202	1.2259	0.268824	4.56022	5.10994e-06	0.000292759	3.53349		ATCC64974_48170	An07g07000	Ortholog(s) have ATP binding, ATPase activity, metallopeptidase activity, role in protein complex assembly, signal peptide processing and m-AAA complex, mitochondrial inner boundary membrane localization	821.366	-1.01071	0.275822	-3.66437	0.000247949	0.00451534	2.34531	N/A
640	ATCC64974_38520	2670.52	-1.70509	0.367439	-4.64046	3.47629e-06	0.000227251	3.64349		ATCC64974_48200	An07g07050	Ortholog(s) have role in positive regulation of transcription from RNA polymerase II promoter involved in cellular response to chemical stimulus and cytosol, nucleus localization	886.644	-1.43645	0.333624	-4.30561	1.66523e-05	0.000690326	3.16095	N/A
641	ATCC64974_38710	681.614	-0.986637	0.249191	-3.95936	7.5151e-05	0.0019651	2.70662		ATCC64974_48260	An07g07150	Ortholog(s) have mRNA 3'-UTR AU-rich region binding activity, role in 3'-UTR-mediated mRNA stabilization, negative regulation of MAPK cascade and cytosol localization	1928.28	-0.610088	0.218676	-2.78992	0.00527205	0.037545	1.42545	N/A
642	ATCC64974_38720	282.51	-0.828464	0.263366	-3.14568	0.00165703	0.0168984	1.77215		ATCC64974_48350	An07g07270	Ortholog(s) have tRNA 2'-phosphotransferase activity, role in tRNA splicing, via endonucleolytic cleavage and ligation and cytoplasm, nucleus localization	174.753	1.22356	0.427286	2.86356	0.00418906	0.0318806	1.49647	N/A
643	ATCC64974_38740	442.005	-1.43952	0.32311	-4.45521	8.38128e-06	0.00041291	3.38414		ATCC64974_48360	An07g07280	Ortholog(s) have catechol 1,2-dioxygenase activity and role in catechol catabolic process, ortho-cleavage	3119.8	3.10027	0.819778	3.78185	0.000155669	0.00327994	2.48413	N/A
644	ATCC64974_38750	181.384	-1.48637	0.420163	-3.5376	0.000403774	0.00646419	2.18949		ATCC64974_48370	An07g07290	Ortholog of A. nidulans FGSC A4 : AN4531, Aspergillus tubingensis : Asptu1_0057895, Aspergillus versicolor : Aspve1_0053937 and Aspergillus sydowii : Aspsy1_0155689	578.201	2.88729	0.813757	3.5481	0.000388026	0.00630431	2.20036	N/A
645	ATCC64974_38770	286.585	-1.23863	0.352753	-3.51132	0.000445884	0.00690003	2.16115		ATCC64974_48510	An07g07470	Has domain(s) with predicted DNA binding activity, role in DNA recombination, double-strand break repair and nucleus localization	744.911	-0.673514	0.218464	-3.08295	0.00204959	0.0194074	1.71203	N/A
646	ATCC64974_38780	169.775	-1.65416	0.29969	-5.51957	3.3983e-08	8.37382e-06	5.07708		ATCC64974_48720	An07g07740	Ortholog of A. nidulans FGSC A4 : AN4502, A. fumigatus Af293 : Afu2g03280, A. oryzae RIB40 : AO090120000258, Aspergillus wentii : Aspwe1_0051500 and Aspergillus sydowii : Aspsy1_0062409	170.392	-1.02238	0.357863	-2.8569	0.00427794	0.032292	1.49091	N/A
647	ATCC64974_38790	65.8961	-1.66857	0.422216	-3.95194	7.75196e-05	0.00200138	2.69867		ATCC64974_48740	An07g07780	Ortholog(s) have ATPase inhibitor activity, role in negative regulation of ATPase activity and mitochondrion localization	9113.13	-0.879377	0.287545	-3.05823	0.00222649	0.0205111	1.68801	N/A
648	ATCC64974_3880	916.569	-2.86035	0.632221	-4.52429	6.05994e-06	0.00032698	3.48548		ATCC64974_48860	An07g07920	Ortholog of Aspergillus tubingensis : Asptu1_0127058, Aspergillus brasiliensis : Aspbr1_0673169, Aspergillus kawachii : Aspka1_0175650 and Aspergillus acidus : Aspfo1_0195008	23.6986	2.83803	0.857826	3.3084	0.00093832	0.0114138	1.94257	N/A
649	ATCC64974_38840	161.939	1.53674	0.489983	3.13631	0.00171087	0.0172221	1.76391		ATCC64974_48920	An07g08030	Putative serine carboxypeptidase	3160.42	3.58329	0.805603	4.44796	8.66907e-06	0.00042043	3.37631	pepF
650	ATCC64974_38930	648.916	-1.27751	0.243976	-5.23621	1.63907e-07	2.59924e-05	4.58515		ATCC64974_48980	An07g08160	Has domain(s) with predicted hydrolase activity	196.565	1.53775	0.485763	3.16564	0.00154741	0.0160271	1.79515	N/A
651	ATCC64974_38940	300.258	-0.902308	0.329611	-2.73749	0.00619097	0.0420903	1.37582		ATCC64974_48990	An07g08170	Inosine-5?-monophosphate dehydrogenase	628.564	0.724228	0.261518	2.76932	0.00561731	0.0393714	1.40482	N/A
652	ATCC64974_38950	303.027	-2.23998	0.701752	-3.19198	0.00141302	0.0150575	1.82225		ATCC64974_49040	An07g08230	Ortholog of A. fumigatus Af293 : Afu6g03390, Aspergillus niger ATCC 1015 : 126931-mRNA, Aspergillus zonatus : Aspzo1_0020462, Aspzo1_0132229 and Aspergillus carbonarius ITEM 5010 : Acar5010_127540	524.934	0.704056	0.2447	2.87722	0.0040119	0.0308108	1.5113	N/A
653	ATCC64974_39100	2301.33	-1.64867	0.554513	-2.97318	0.00294731	0.0248891	1.60399		ATCC64974_49180	An07g08390	Putative oxaloacetate acetyl hydrolase	106.701	-1.29141	0.384983	-3.35446	0.000795203	0.0103788	1.98385	N/A
654	ATCC64974_39120	916.422	-1.52551	0.379382	-4.02104	5.79425e-05	0.00165982	2.77994		ATCC64974_49190	An07g08400	Protein with strong similarity to allergen rAsp f 4 of A. fumigatus	5479.92	1.51748	0.569112	2.66639	0.00766706	0.0489904	1.30989	N/A
655	ATCC64974_39220	965.039	-1.89617	0.518825	-3.65474	0.000257439	0.00464666	2.33286		ATCC64974_49220	An07g08470	Ortholog of A. nidulans FGSC A4 : AN3802, A. fumigatus Af293 : Afu2g03850, A. oryzae RIB40 : AO090005001512, Aspergillus wentii : Aspwe1_0051551 and Aspergillus sydowii : Aspsy1_0088749	354.445	-2.66259	0.482951	-5.51317	3.52437e-08	8.37382e-06	5.07708	N/A
656	ATCC64974_39230	1520.37	-1.47799	0.363435	-4.06673	4.76782e-05	0.00146453	2.8343		ATCC64974_49230	An07g08490	Ortholog(s) have role in cellular response to UV, double-strand break repair via homologous recombination, postreplication repair and mitotic spindle pole body, nucleus localization	253.273	-1.48608	0.477275	-3.11368	0.00184771	0.0180661	1.74314	N/A
657	ATCC64974_3930	102182	6.51424	1.33027	4.89693	9.73459e-07	8.95513e-05	4.04793		ATCC64974_49310	An07g08650	Ortholog of A. nidulans FGSC A4 : AN3791, A. fumigatus Af293 : Afu2g03990, A. oryzae RIB40 : AO090005001527, Aspergillus wentii : Aspwe1_0183621 and Aspergillus sydowii : Aspsy1_0150415	1427.93	1.83496	0.645583	2.84233	0.00447846	0.0333249	1.47723	N/A
658	ATCC64974_3940	1469.94	2.53304	0.597936	4.2363	2.27228e-05	0.000869169	3.0609		ATCC64974_49330	An07g08690	Ortholog(s) have glycoprotein binding, metal ion binding, misfolded protein binding, peptide-N4-(N-acetyl-beta-glucosaminyl)asparagine amidase activity, structural constituent of cell wall activity	1539.88	-1.08739	0.215505	-5.04577	4.51691e-07	5.11816e-05	4.29089	N/A
659	ATCC64974_39410	625.195	-1.6779	0.407768	-4.11484	3.87443e-05	0.00123096	2.90975		ATCC64974_49410	An07g08810	G-protein coupled receptor	4714.65	-1.35291	0.488908	-2.76722	0.00565367	0.0394365	1.4041	acpA
660	ATCC64974_39440	232.077	1.02775	0.375315	2.73835	0.00617478	0.0420083	1.37667		ATCC64974_49490	An07g08900	Ortholog(s) have role in endocytic recycling and cytosol, endosome, nucleus localization	99.6857	-1.22904	0.429421	-2.86208	0.00420875	0.0320066	1.49476	N/A
661	ATCC64974_3950	727.556	1.78551	0.477048	3.74283	0.000181957	0.00362735	2.44041		ATCC64974_49510	An07g08910	Has domain(s) with predicted electron carrier activity, heme binding, metal ion binding, molybdenum ion binding, oxidoreductase activity and role in nitrate assimilation, oxidation-reduction process	822.513	1.78433	0.567211	3.14579	0.00165639	0.0168984	1.77215	N/A
662	ATCC64974_39520	35307.2	10.2532	1.80074	5.6939	1.24169e-08	3.83721e-06	5.41598		ATCC64974_49530	An07g08920	Has domain(s) with predicted electron carrier activity, heme binding, metal ion binding, molybdenum ion binding, oxidoreductase activity and role in nitrate assimilation, oxidation-reduction process	279.179	-1.73143	0.457619	-3.78356	0.000154603	0.00326426	2.48621	N/A
663	ATCC64974_39660	2728.55	-0.703447	0.226398	-3.10713	0.00188913	0.018383	1.73558		ATCC64974_49600	An07g08990	Pyruvate kinase	5296.21	-1.32821	0.238907	-5.55954	2.70481e-08	7.25886e-06	5.13913	pkiA
664	ATCC64974_39720	727.814	-1.08129	0.405797	-2.66461	0.00770768	0.0491576	1.30841		ATCC64974_49610	An07g09005	Ortholog(s) have cytosol localization	1121.91	-1.45264	0.248104	-5.85495	4.77147e-09	1.8022e-06	5.7442	N/A
665	ATCC64974_39830	157.976	-1.202	0.382921	-3.13903	0.0016951	0.0171665	1.76532		ATCC64974_49650	An07g09050	Ortholog of A. nidulans FGSC A4 : AN6760, AN8527, A. fumigatus Af293 : Afu4g01400, Afu5g02670, Afu5g14240, A. niger CBS 513.88 : An08g09630 and Aspergillus wentii : Aspwe1_0069899, Aspwe1_0185315, Aspwe1_0186212	629.803	-1.30846	0.379009	-3.45233	0.000555766	0.00803914	2.09479	N/A
666	ATCC64974_39880	257.103	-0.979421	0.253249	-3.86742	0.000109994	0.00257866	2.58861		ATCC64974_49670	An07g09070	Ortholog(s) have structural constituent of ribosome activity and mitochondrial small ribosomal subunit localization	233.975	1.13793	0.375765	3.0283	0.00245937	0.0220199	1.65719	N/A
667	ATCC64974_39890	507.978	-1.06385	0.266994	-3.98454	6.76107e-05	0.0018289	2.73781		ATCC64974_49740	An07g09160	Ortholog(s) have receptor activity, role in ER to Golgi vesicle-mediated transport, ascospore formation, axial cellular bud site selection and ER to Golgi transport vesicle, endoplasmic reticulum membrane localization	532.157	-0.81617	0.237265	-3.4399	0.000581922	0.00831155	2.08032	N/A
668	ATCC64974_3990	1238.65	-0.807539	0.196251	-4.11483	3.87467e-05	0.00123096	2.90975		ATCC64974_49870	An07g09290	Ortholog of A. fumigatus Af293 : Afu2g00260, A. oryzae RIB40 : AO090138000085, Aspergillus wentii : Aspwe1_0037953, Aspwe1_0041707 and Aspergillus sydowii : Aspsy1_0044683, Aspsy1_0048727, Aspsy1_0050979	82.7837	-1.44964	0.35975	-4.02958	5.58768e-05	0.00161425	2.79203	N/A
669	ATCC64974_39910	654.258	-0.990144	0.28246	-3.50543	0.000455878	0.00701213	2.15415		ATCC64974_50030	An07g09430	protein of unknown function	300.279	1.20976	0.340747	3.5503	0.00038479	0.00627855	2.20214	N/A
670	ATCC64974_39920	512.469	-1.19429	0.295046	-4.04782	5.16965e-05	0.00154152	2.81205		ATCC64974_50130	An07g09610	Ortholog(s) have cytosol, nucleus localization	614.016	-0.803205	0.189946	-4.22859	2.35159e-05	0.000878442	3.05629	N/A
671	ATCC64974_40000	28690.6	2.27586	0.741989	3.06724	0.00216044	0.0201391	1.69596		ATCC64974_50240	An07g09750	Ortholog(s) have RNA-DNA hybrid ribonuclease activity, role in RNA catabolic process and cytoplasm, nuclear chromatin, nucleolus localization	511.014	-0.682122	0.2544	-2.6813	0.00733376	0.0474253	1.32399	N/A
672	ATCC64974_40050	124.349	-4.33269	1.36546	-3.17306	0.00150841	0.015761	1.80241		ATCC64974_50460	An07g09920	Glutamate synthase (NADH)	3973.64	-2.11201	0.283153	-7.45889	8.72522e-14	4.44899e-10	9.35174	gltA
673	ATCC64974_40060	498.716	-3.39005	1.02992	-3.29158	0.000996268	0.0117621	1.92952		ATCC64974_50540	An07g10040	Coproporphyrinogen III oxidase (coproporphyrinogenase)	1760.24	-1.74858	0.432789	-4.04027	5.339e-05	0.00156908	2.80435	hemF
674	ATCC64974_40070	379.2	0.667563	0.221888	3.00856	0.00262485	0.0229444	1.63932		ATCC64974_50730	An07g10340	Has domain(s) with predicted GTP binding activity and role in protein transport, small GTPase mediated signal transduction	1204.73	-0.90268	0.289881	-3.11397	0.00184589	0.0180656	1.74315	srgD
675	ATCC64974_40240	3260.03	-0.726898	0.228855	-3.17624	0.00149197	0.0156534	1.80539		ATCC64974_50740	An07g10350	Ortholog(s) have dolichyl-phosphate-mannose-protein mannosyltransferase activity	1812.47	-0.558978	0.183054	-3.05363	0.00226091	0.0207345	1.68331	pmtA
676	ATCC64974_40470	113.597	-1.58353	0.595062	-2.66112	0.00778801	0.0494226	1.30607		ATCC64974_106310	An08g00180	Ortholog(s) have 3-hydroxyphenylacetate 6-hydroxylase activity	1289.76	2.56152	0.941508	2.72065	0.00651533	0.0435694	1.36082	phacB
677	ATCC64974_40510	1225.35	0.4439	0.166158	2.67156	0.00754996	0.0484852	1.31439		ATCC64974_106300	An08g00210	Glycerol 3-phosphate dehydrogenase (FAD-dependent sn-glycerol-3-phosphate dehydrogenase)	1882.21	-2.42232	0.472295	-5.12884	2.91536e-07	3.7634e-05	4.42442	N/A
678	ATCC64974_40550	186.313	-1.47546	0.337335	-4.37387	1.22064e-05	0.000555717	3.25515		ATCC64974_106060	An08g00550	Ortholog(s) have phosphatidylinositol-3-phosphate binding activity, role in cellular response to pheromone, mitochondrion inheritance, nucleus inheritance and cytoplasm, nucleus-vacuole junction localization	508.463	-1.07071	0.259306	-4.12915	3.64113e-05	0.00119014	2.9244	N/A
679	ATCC64974_40570	1130.31	-1.01711	0.294316	-3.45585	0.000548566	0.00799182	2.09735		ATCC64974_106050	An08g00560	Methylene-fatty-acylphospholipid synthase	740.193	-1.34278	0.48848	-2.74889	0.00597983	0.0411209	1.38594	choC
680	ATCC64974_40610	130.947	-1.29047	0.363035	-3.55468	0.000378435	0.00620463	2.20728		ATCC64974_105970	An08g00640	Ortholog(s) have mitochondrial outer membrane, plasma membrane, prospore membrane localization	548.368	-0.825805	0.195565	-4.22267	2.41428e-05	0.000894099	3.04861	N/A
681	ATCC64974_40660	47.417	-3.0326	0.800954	-3.78624	0.000152946	0.00323599	2.48999		ATCC64974_105780	An08g00850	Ortholog of A. nidulans FGSC A4 : AN1356, A. fumigatus Af293 : Afu1g09300, A. oryzae RIB40 : AO090005001593, Aspergillus wentii : Aspwe1_0127273 and Aspergillus sydowii : Aspsy1_0025389	2959.12	2.17191	0.644134	3.37183	0.000746707	0.0098895	2.00483	N/A
682	ATCC64974_40670	81.3644	-5.85025	1.06339	-5.50151	3.76558e-08	8.45614e-06	5.07283		ATCC64974_105730	An08g00900	protein of unknown function	280.74	0.93506	0.302796	3.08809	0.00201447	0.0191817	1.71711	N/A
683	ATCC64974_40710	184.58	-1.22652	0.445389	-2.75382	0.00589042	0.0407534	1.38984		ATCC64974_105600	An08g01030	Ortholog(s) have protein transporter activity, role in intracellular protein transport, retrograde transport, endosome to Golgi and cytosol, endosome, nucleus, retromer complex, inner shell localization	315.406	0.941999	0.21416	4.39858	1.0896e-05	0.000502794	3.29861	N/A
684	ATCC64974_40740	101.838	-2.32518	0.772816	-3.00871	0.00262355	0.0229444	1.63932		ATCC64974_105330	An08g01300	Has domain(s) with predicted oxidoreductase activity and role in oxidation-reduction process	283.034	1.27674	0.361916	3.52773	0.000419144	0.00660027	2.18044	N/A
685	ATCC64974_40750	32.9993	-2.32354	0.664242	-3.49803	0.000468712	0.00715557	2.14536		ATCC64974_105310	An08g01320	Ortholog(s) have cytosol localization	108.758	-2.18192	0.659883	-3.30652	0.000944623	0.0114138	1.94257	N/A
686	ATCC64974_40760	1451.06	-2.05468	0.505953	-4.06102	4.88592e-05	0.00148294	2.82888		ATCC64974_105290	An08g01340	Ortholog(s) have versicolorin reductase activity and role in positive regulation of sterigmatocystin biosynthetic process, sterigmatocystin biosynthetic process	305.616	-1.00868	0.269192	-3.74708	0.000178905	0.00362	2.44129	N/A
687	ATCC64974_40790	20.3565	-2.19632	0.790234	-2.77933	0.00544714	0.0384695	1.41488		ATCC64974_105240	An08g01410	Ortholog(s) have role in retrograde transport, endosome to Golgi and Golgi membrane, Golgi trans cisterna, fungal-type vacuole membrane localization	549.84	0.678904	0.228166	2.97549	0.00292525	0.0248184	1.60523	N/A
688	ATCC64974_41110	100.272	2.97728	1.00772	2.95447	0.00313205	0.0259461	1.58593		ATCC64974_105210	An08g01440	Has domain(s) with predicted hydrolase activity	162.155	-1.4261	0.470657	-3.03002	0.00244541	0.0219334	1.65889	N/A
689	ATCC64974_41240	40.9326	-1.52768	0.549815	-2.77854	0.0054604	0.0385364	1.41413		ATCC64974_105050	An08g01620	Ortholog(s) have role in ribosome biogenesis and cytosol, ribosome localization	429.485	-1.1863	0.412183	-2.87809	0.00400088	0.0308108	1.5113	N/A
690	ATCC64974_41260	86.7927	1.9694	0.464557	4.2393	2.24214e-05	0.000862843	3.06407		ATCC64974_104970	An08g01720	Has domain(s) with predicted substrate-specific transmembrane transporter activity, transmembrane transporter activity, role in transmembrane transport and integral component of membrane, membrane localization	71.0369	-1.72887	0.415154	-4.16439	3.12182e-05	0.00107546	2.9684	N/A
691	ATCC64974_41270	36.5784	-1.76416	0.506566	-3.48259	0.000496596	0.00736234	2.13298		ATCC64974_104870	An08g01850	Ortholog(s) have ATPase activity, U1 snRNP binding, U2 snRNP binding activity, role in U2-type prespliceosome assembly and U2-type prespliceosome, cytosol, mitotic spindle pole body localization	629.547	-0.605752	0.209336	-2.89368	0.00380758	0.0298497	1.52506	prp5
692	ATCC64974_41320	39.0331	-2.88372	0.986077	-2.92443	0.00345085	0.0278636	1.55496		ATCC64974_104800	An08g01930	L-xylo-3-hexulose reductase	65.3048	-3.1733	0.795384	-3.98965	6.61712e-05	0.0018189	2.74019	lxrA
693	ATCC64974_41810	322.889	-2.68674	0.682693	-3.9355	8.30222e-05	0.00209052	2.67975		ATCC64974_104490	An08g02350	Ortholog(s) have ATP binding, ATPase activity, double-stranded telomeric DNA binding, recombinase activity, single-stranded telomeric DNA binding activity	289.552	-1.55101	0.470417	-3.2971	0.000976891	0.0116655	1.9331	N/A
694	ATCC64974_41900	31.7764	-1.98458	0.641909	-3.09169	0.00199023	0.0190398	1.72034		ATCC64974_104400	An08g02440	DNA-directed DNA polymerase	30.2948	-2.25921	0.557703	-4.05092	5.10157e-05	0.00153017	2.81526	N/A
695	ATCC64974_41910	14.5798	-3.61948	1.22551	-2.95344	0.00314251	0.0259913	1.58517		ATCC64974_104220	An08g02760	Has domain(s) with predicted RNA polymerase II transcription factor activity, sequence-specific DNA binding, zinc ion binding activity, role in regulation of transcription, DNA-templated and nucleus localization	165.323	1.28754	0.450082	2.86068	0.00422735	0.0320524	1.49414	N/A
696	ATCC64974_41950	7.45695	-4.73624	1.66517	-2.84429	0.00445099	0.033205	1.4788		ATCC64974_104110	An08g02900	Ortholog(s) have role in cell-abiotic substrate adhesion	193.893	-1.6396	0.477502	-3.4337	0.000595413	0.00841	2.0752	N/A
697	ATCC64974_42000	287.9	-2.55871	0.825628	-3.09911	0.001941	0.0187092	1.72795		ATCC64974_103990	An08g03040	Ortholog(s) have mitochondrion localization	194.053	1.89709	0.376999	5.03208	4.85184e-07	5.43726e-05	4.26462	N/A
698	ATCC64974_42010	43.7269	-3.02889	0.761183	-3.97919	6.91496e-05	0.00186065	2.73033		ATCC64974_103980	An08g03060	Has domain(s) with predicted carbohydrate binding, catalytic activity and role in carbohydrate metabolic process	928.265	2.81507	0.938853	2.99841	0.0027139	0.0234495	1.62987	N/A
699	ATCC64974_42100	9.83448	3.30034	1.13128	2.91735	0.0035302	0.0282804	1.54851		ATCC64974_103890	An08g03200	Ortholog(s) have high-affinity secondary active ammonium transmembrane transporter activity, methylammonium transmembrane transporter activity	274.23	-5.7264	1.67655	-3.41559	0.00063643	0.0087707	2.05697	mepA
700	ATCC64974_42110	8.85391	-7.67931	2.44315	-3.1432	0.00167109	0.0170078	1.76935		ATCC64974_103820	An08g03300	Has domain(s) with predicted ATP binding, ATPase activity, ATPase activity, coupled to transmembrane movement of substances, nucleoside-triphosphatase activity, nucleotide binding activity and role in transport	96.3207	-1.75541	0.635448	-2.76248	0.00573645	0.0399047	1.39898	N/A
701	ATCC64974_42270	95.6067	2.27307	0.719677	3.15845	0.0015861	0.0163455	1.7866		ATCC64974_103810	An08g03320	Ortholog of A. nidulans FGSC A4 : AN1173, A. fumigatus Af293 : Afu1g11060, Aspergillus wentii : Aspwe1_0024838, Aspergillus sydowii : Aspsy1_0038077 and Aspergillus terreus NIH2624 : ATET_00305	479.246	-1.04354	0.31739	-3.28788	0.00100946	0.0118736	1.92542	N/A
702	ATCC64974_42380	623.324	-0.941542	0.28137	-3.34628	0.000819035	0.0105343	1.9774		ATCC64974_103690	An08g03480	Has domain(s) with predicted ATP binding, nucleoside-triphosphatase activity, nucleotide binding activity	507.158	-1.10155	0.397317	-2.77246	0.00556341	0.0390741	1.40811	N/A
703	ATCC64974_42410	11.2048	-3.03625	1.05526	-2.87727	0.00401135	0.0308108	1.5113		ATCC64974_103640	An08g03530	Ortholog(s) have mRNA 3'-UTR binding, mRNA 5'-UTR binding, translation repressor activity, nucleic acid binding activity	2869.8	-1.47532	0.315365	-4.67814	2.89488e-06	0.000199079	3.70097	N/A
704	ATCC64974_42430	16.3682	-2.39487	0.800165	-2.99297	0.00276278	0.0237361	1.62459		ATCC64974_103630	An08g03550	Ortholog(s) have nuclear pore localization	203.385	-1.72584	0.413901	-4.1697	3.04998e-05	0.00105436	2.97701	gle1
705	ATCC64974_42590	67.6806	3.04914	1.04185	2.92667	0.00342612	0.0277078	1.5574		ATCC64974_103480	An08g03690	Putative ADP-ribosylation factor	5974.1	-0.475294	0.157956	-3.00903	0.00262082	0.0229444	1.63932	N/A
706	ATCC64974_42670	23.0488	-1.90448	0.548012	-3.47525	0.000510377	0.00753231	2.12307		ATCC64974_103470	An08g03700	Ortholog of A. nidulans FGSC A4 : AN1127, AN7386, A. fumigatus Af293 : Afu1g11740, A. niger CBS 513.88 : An02g03380 and A. oryzae RIB40 : AO090026000507	367.627	-1.28702	0.34339	-3.74797	0.00017827	0.00362	2.44129	N/A
707	ATCC64974_42830	282.949	1.44273	0.414185	3.48328	0.000495301	0.00736234	2.13298		ATCC64974_103460	An08g03710	Ortholog of A. nidulans FGSC A4 : AN1128, A. fumigatus Af293 : Afu1g11660, A. oryzae RIB40 : AO090038000255, Aspergillus wentii : Aspwe1_0051424 and Aspergillus sydowii : Aspsy1_0141930	362.458	-1.26861	0.41382	-3.06561	0.0021723	0.0201589	1.69553	N/A
708	ATCC64974_42840	252.739	1.22863	0.448592	2.73886	0.00616525	0.0419995	1.37676		ATCC64974_103340	An08g03850	Ortholog(s) have role in quinate catabolic process	140.56	-1.81156	0.290853	-6.22845	4.71085e-10	4.80412e-07	6.31839	qutD
709	ATCC64974_43160	278.417	-1.56178	0.468392	-3.33434	0.000855018	0.0108285	1.96543		ATCC64974_103230	An08g03960	Putative glycoprotein cargo receptor	823.825	1.00971	0.253967	3.97575	7.01584e-05	0.00187366	2.72731	N/A
710	ATCC64974_4320	41.1892	-2.76288	0.529397	-5.21893	1.79963e-07	2.69891e-05	4.56881		ATCC64974_103210	An08g03980	Purine nucleoside hydrolase	467.717	-1.03211	0.295165	-3.49672	0.000471013	0.00717996	2.14388	N/A
711	ATCC64974_4330	441.104	-1.42461	0.323522	-4.40343	1.06551e-05	0.000496166	3.30437		ATCC64974_103070	An08g04140	Ortholog(s) have protein kinase activity, role in protein phosphorylation, proteolysis and cytoplasm localization	2291.56	-1.22731	0.349072	-3.51591	0.000438246	0.00683369	2.16534	N/A
712	ATCC64974_43320	14.9651	-2.71981	0.812085	-3.34917	0.000810527	0.0104498	1.98089		ATCC64974_102970	An08g04310	Ortholog(s) have Golgi apparatus, endoplasmic reticulum localization	305.698	1.95102	0.65623	2.97307	0.00294833	0.0248891	1.60399	N/A
713	ATCC64974_43370	369.679	-1.01855	0.370705	-2.7476	0.00600326	0.0412486	1.38459		ATCC64974_102810	An08g04490	Secreted lysosomal Pro-Xaa carboxypeptidase	21997.4	1.95043	0.693471	2.81257	0.0049148	0.0354965	1.44981	protA
714	ATCC64974_43530	689.572	2.71239	0.648033	4.18557	2.84446e-05	0.00100117	2.99949		ATCC64974_102760	An08g04550	Has domain(s) with predicted oxidoreductase activity and role in oxidation-reduction process	66.0813	-4.42903	0.901354	-4.91375	8.93498e-07	8.51579e-05	4.06977	N/A
715	ATCC64974_43540	2728.73	3.86962	0.857977	4.51016	6.47773e-06	0.000342279	3.46562		ATCC64974_102740	An08g04570	Has domain(s) with predicted electron carrier activity, heme binding, iron ion binding, oxidoreductase activity, acting on paired donors, with incorporation or reduction of molecular oxygen activity and role in oxidation-reduction process	164.352	-1.51088	0.356678	-4.23597	2.27562e-05	0.000869169	3.0609	N/A
716	ATCC64974_43580	65.5514	-2.24051	0.804577	-2.78471	0.00535761	0.0379951	1.42027		ATCC64974_102680	An08g04640	Sedolisin family secreted protease	11500.8	4.88027	1.04342	4.67716	2.90868e-06	0.000199079	3.70097	protB
717	ATCC64974_43600	12.839	3.70598	1.00749	3.67842	0.000234688	0.0043754	2.35898		ATCC64974_102650	An08g04670	Has domain(s) with predicted transmembrane transporter activity, role in transmembrane transport and integral component of membrane localization	85.4944	-3.56078	0.748899	-4.75469	1.98753e-06	0.000152654	3.81629	N/A
718	ATCC64974_43620	264.58	2.45186	0.581544	4.21612	2.4854e-05	0.000908463	3.04169		ATCC64974_102440	An08g04910	NADH-ubiquinone oxidoreductase	880.716	0.802845	0.284095	2.82597	0.00471376	0.0343364	1.46425	N/A
719	ATCC64974_43630	27.2778	1.79517	0.497877	3.60565	0.000311376	0.00536387	2.27052		ATCC64974_102420	An08g04930	Ortholog(s) have polyamine transmembrane transporter activity, role in cellular response to drug, polyamine transport and Golgi apparatus localization	338.542	2.42768	0.49556	4.89887	9.639e-07	8.95513e-05	4.04793	N/A
720	ATCC64974_43650	19.6047	3.10391	1.04361	2.97419	0.00293761	0.0248891	1.60399		ATCC64974_102410	An08g04965	Ortholog(s) have histone demethylase activity (H3-K36 specific) activity and role in histone demethylation, regulation of transcription from RNA polymerase II promoter	673.959	-1.59277	0.387077	-4.11488	3.87385e-05	0.00123096	2.90975	N/A
721	ATCC64974_43680	344.096	1.77309	0.647319	2.73913	0.00616022	0.0419933	1.37682		ATCC64974_102280	An08g05230	Ortholog(s) have cellulase activity and role in glucan catabolic process	3292.87	1.59779	0.411108	3.88653	0.000101687	0.00244001	2.61261	N/A
722	ATCC64974_4370	377.145	-0.758645	0.262397	-2.89122	0.00383753	0.0299427	1.52371		ATCC64974_102240	An08g05290	putative chitin synthase	18.6389	-2.78957	0.950267	-2.93557	0.00332938	0.0271191	1.56673	chsG
723	ATCC64974_4390	157.319	-1.9633	0.535297	-3.66769	0.000244749	0.00448448	2.34829		ATCC64974_102180	An08g05350	Has domain(s) with predicted transferase activity, transferring acyl groups other than amino-acyl groups activity	82.3318	-1.03726	0.314018	-3.30317	0.000955985	0.0114966	1.93943	N/A
724	ATCC64974_43960	41.0921	-2.71896	0.815454	-3.33429	0.000855182	0.0108285	1.96543		ATCC64974_102170	An08g05360	Has domain(s) with predicted ATP binding, ATPase activity, ATPase activity, coupled to transmembrane movement of substances, nucleoside-triphosphatase activity, nucleotide binding activity and role in transmembrane transport	108.004	-2.34091	0.385269	-6.07604	1.23189e-09	6.97933e-07	6.15619	N/A
725	ATCC64974_440	1836.39	1.65236	0.590584	2.79784	0.00514453	0.036851	1.43355		ATCC64974_102160	An08g05380	Ortholog of A. nidulans FGSC A4 : AN1048, A. fumigatus Af293 : Afu1g12630, A. oryzae RIB40 : AO090113000130, Aspergillus wentii : Aspwe1_0111448 and Aspergillus terreus NIH2624 : ATET_00454	509.678	-1.19329	0.430155	-2.77409	0.00553556	0.0389322	1.40969	N/A
726	ATCC64974_4400	76.9829	-2.23505	0.549129	-4.07018	4.69766e-05	0.00144733	2.83943		ATCC64974_102140	An08g05400	Putative acetyl-CoA acetyltransferase	1194.45	2.32244	0.688921	3.37112	0.00074863	0.00990211	2.00427	N/A
727	ATCC64974_44050	328.145	-1.00443	0.338503	-2.96728	0.00300445	0.0251762	1.59901		ATCC64974_102100	An08g05450	Has domain(s) with predicted ATP binding, ATPase activity, ATPase activity, coupled to transmembrane movement of substances, nucleoside-triphosphatase activity, nucleotide binding activity and role in transmembrane transport	102.042	-1.62611	0.574467	-2.83064	0.00464549	0.0341298	1.46687	mdr4
728	ATCC64974_44070	240.86	-1.81516	0.584339	-3.10634	0.0018942	0.0184147	1.73483		ATCC64974_101980	An08g05610	Nitrate reductase	275.088	-3.18334	0.955483	-3.33166	0.000863305	0.0108691	1.96381	niaD
729	ATCC64974_44090	24789.8	8.07296	1.66367	4.8525	1.21918e-06	0.000109063	3.96232		ATCC64974_101970	An08g05640	Putative nitrite reductase	912.672	-4.35234	1.10322	-3.94511	7.97635e-05	0.00204996	2.68825	niiA
730	ATCC64974_44110	26.2783	2.2044	0.817596	2.69619	0.00701367	0.0459675	1.33755		ATCC64974_101960	An08g05670	Putative nitrate transporter	111.298	-3.87657	1.10224	-3.51698	0.000436488	0.00681669	2.16643	crnA
731	ATCC64974_44130	142.203	2.75398	1.0148	2.7138	0.00665158	0.0442484	1.3541		ATCC64974_101920	An08g05720	Has domain(s) with predicted hydrolase activity	153.445	1.4675	0.407319	3.60284	0.000314764	0.00538584	2.26875	N/A
732	ATCC64974_44310	538.407	-1.2288	0.3608	-3.40578	0.000659762	0.00905552	2.04309		ATCC64974_101900	An08g05760	Ortholog of A. nidulans FGSC A4 : AN10140, A. fumigatus Af293 : Afu1g12900, A. oryzae RIB40 : AO090012000610, Aspergillus wentii : Aspwe1_0499968 and Aspergillus sydowii : Aspsy1_1154488	1236.12	-0.852873	0.28134	-3.03147	0.00243366	0.0218858	1.65984	N/A
733	ATCC64974_44520	164.049	-2.12417	0.471902	-4.50129	6.75415e-06	0.000353225	3.45195		ATCC64974_101870	An08g05820	G-protein alpha subunit	905.846	-0.885192	0.305444	-2.89805	0.00375486	0.0295692	1.52916	ganB
734	ATCC64974_44530	266.056	-1.96625	0.547601	-3.59066	0.000329847	0.00558767	2.25277		ATCC64974_101540	An08g06250	3-hydroxybenzoate 4-hydroxylase	479.604	-0.891637	0.312777	-2.85071	0.00436222	0.0328067	1.48404	N/A
735	ATCC64974_44580	3861.86	-1.41221	0.365647	-3.86222	0.00011236	0.00261609	2.58235		ATCC64974_101530	An08g06260	Ortholog(s) have nucleotidyltransferase activity	425.6	-1.29983	0.43835	-2.96528	0.0030241	0.0252785	1.59725	N/A
736	ATCC64974_44630	302.793	0.883146	0.303332	2.91148	0.00359717	0.028637	1.54307		ATCC64974_101460	An08g06370	Ortholog(s) have cyclohydrolase activity, role in riboflavin biosynthetic process and cytosol, nucleus localization	345.202	-0.925555	0.298422	-3.1015	0.00192543	0.0185943	1.73062	riboB
737	ATCC64974_44640	6.42091	6.05061	1.97007	3.07127	0.0021315	0.019924	1.70062		ATCC64974_101340	An08g06520	Ortholog of A. nidulans FGSC A4 : AN0684, A. fumigatus Af293 : Afu1g13450, A. oryzae RIB40 : AO090012000535, Aspergillus wentii : Aspwe1_0171971 and Aspergillus sydowii : Aspsy1_0028405	2301.6	-0.67403	0.221269	-3.0462	0.00231755	0.0210084	1.67761	N/A
738	ATCC64974_44650	5685.72	6.39483	1.58446	4.03597	5.43761e-05	0.00158662	2.79953		ATCC64974_101230	An08g06630	Ortholog(s) have intracellular localization	31.9911	4.51043	1.39881	3.22448	0.001262	0.0139586	1.85516	N/A
739	ATCC64974_44660	795.278	2.136	0.709	3.01269	0.0025894	0.022784	1.64237		ATCC64974_101160	An08g06700	Ortholog(s) have fungal-type vacuole membrane localization	301.117	-1.03486	0.260205	-3.97711	6.97585e-05	0.0018721	2.72767	N/A
740	ATCC64974_44690	226.401	1.39921	0.426281	3.28237	0.00102937	0.01208	1.91793		ATCC64974_101000	An08g06990	Has domain(s) with predicted integral component of membrane localization	596.835	-1.51472	0.451762	-3.35291	0.000799665	0.0103788	1.98385	N/A
741	ATCC64974_44750	355.661	-1.79371	0.563628	-3.18244	0.00146041	0.0154654	1.81064		ATCC64974_100900	An08g07100	Ortholog(s) have role in late endosome to vacuole transport via multivesicular body sorting pathway and Golgi apparatus, cytosol, endosome, nucleus localization	579.386	-1.08801	0.3848	-2.82746	0.00469191	0.0342261	1.46564	N/A
742	ATCC64974_44770	129.791	1.34954	0.378772	3.56293	0.000366739	0.00606159	2.21741		ATCC64974_100870	An08g07150	Ortholog of A. nidulans FGSC A4 : AN0723, A. fumigatus Af293 : Afu1g13990, Afu6g13740, A. niger CBS 513.88 : An05g01960 and A. oryzae RIB40 : AO090103000371	585.579	1.77783	0.42244	4.20847	2.57104e-05	0.000929768	3.03163	N/A
743	ATCC64974_45100	2967.16	2.46268	0.626319	3.932	8.42427e-05	0.00211603	2.67448		ATCC64974_100780	An08g07290	Aldehyde dehydrogenase involved in ethanol utilization	17145.9	1.81524	0.66744	2.7197	0.00653413	0.0436379	1.36014	aldA
744	ATCC64974_45130	497.743	-1.16622	0.359277	-3.24601	0.00117034	0.0132024	1.87935		ATCC64974_100500	An08g07580	Ortholog of A. nidulans FGSC A4 : AN0580, A. fumigatus Af293 : Afu6g11150, A. oryzae RIB40 : AO090023000501, Aspergillus wentii : Aspwe1_0027096 and Aspergillus sydowii : Aspsy1_0055387	114.89	1.02943	0.342459	3.006	0.00264711	0.0230728	1.6369	N/A
745	ATCC64974_45220	1242.43	-1.79232	0.321097	-5.58186	2.37963e-08	6.74097e-06	5.17128		ATCC64974_100470	An08g07610	Ortholog(s) have nucleolus localization	284.216	-1.43886	0.36393	-3.95368	7.6957e-05	0.00199697	2.69963	dbp10
746	ATCC64974_45400	1379.2	2.41281	0.737317	3.27242	0.00106631	0.0123684	1.90769		ATCC64974_100460	An08g07620	protein of unknown function	450.392	-1.84327	0.382732	-4.81609	1.46396e-06	0.000124412	3.90514	N/A
747	ATCC64974_45470	1514.21	1.16501	0.435974	2.67221	0.00753539	0.0484221	1.31496		ATCC64974_100380	An08g07800	Ortholog(s) have nucleus localization	182.665	1.02474	0.298401	3.43411	0.000594493	0.00840866	2.07527	N/A
748	ATCC64974_45500	656.097	-1.1807	0.315344	-3.74415	0.000181003	0.00362646	2.44052		ATCC64974_100340	An08g07840	Putative cytochrome P450 reductase	1469.76	-0.553262	0.187702	-2.94756	0.00320293	0.0262928	1.58016	cprA
749	ATCC64974_45560	1755.7	1.50371	0.56583	2.65754	0.00787139	0.0498021	1.30275		ATCC64974_100320	An08g07890	Ortholog(s) have 3-hydroxypropionate dehydrogenase (NAD+) activity, role in propionyl-CoA catabolic process and mitochondrion localization	2015.19	2.25217	0.779216	2.89031	0.00384863	0.0300064	1.52279	N/A
750	ATCC64974_45590	34.5661	-2.71182	0.729377	-3.71799	0.000200815	0.00394588	2.40386		ATCC64974_100300	An08g07910	Ortholog(s) have oxidoreductase activity	194.365	1.42234	0.479865	2.96404	0.00303632	0.0253234	1.59648	N/A
751	ATCC64974_45610	146.751	-1.74217	0.442157	-3.94016	8.14277e-05	0.00206326	2.68545		ATCC64974_100170	An08g08100	protein of unknown function	490.684	-0.740327	0.240649	-3.07638	0.00209533	0.0196399	1.70686	N/A
752	ATCC64974_45720	310.777	0.851991	0.300314	2.837	0.00455396	0.0336732	1.47272		ATCC64974_100170	An08g08110	Has domain(s) with predicted RNA polymerase II transcription factor activity, sequence-specific DNA binding, zinc ion binding activity, role in regulation of transcription, DNA-templated and nucleus localization	490.684	-0.740327	0.240649	-3.07638	0.00209533	0.0196399	1.70686	N/A
753	ATCC64974_45750	63.0191	-1.99028	0.596834	-3.33473	0.00085382	0.0108285	1.96543		ATCC64974_99980	An08g08330	Has domain(s) with predicted role in transmembrane transport and integral component of membrane localization	299.2	3.03948	1.01726	2.98791	0.00280892	0.0240515	1.61886	N/A
754	ATCC64974_45780	667.065	-1.82658	0.564719	-3.23449	0.00121861	0.0135967	1.86657		ATCC64974_99950	An08g08360	Ortholog of A. niger CBS 513.88 : An01g00310, An15g02540, An13g03420, An15g04200, An12g09890, An02g10090, An18g01500 and A. oryzae RIB40 : AO090003001172, AO090010000569	67.5165	2.85992	0.929051	3.07833	0.00208166	0.0195305	1.70929	N/A
755	ATCC64974_45790	214.13	-0.958029	0.286511	-3.34378	0.000826451	0.0105621	1.97625		ATCC64974_99890	An08g08440	Has domain(s) with predicted RNA-directed RNA polymerase activity	182.347	-1.38449	0.364576	-3.79754	0.000146138	0.00313308	2.50403	N/A
756	ATCC64974_45970	1039.59	-0.772844	0.267142	-2.893	0.00381575	0.0298497	1.52506		ATCC64974_99800	An08g08560	Has domain(s) with predicted role in transmembrane transport and integral component of membrane localization	83.0699	1.43382	0.512548	2.79744	0.00515096	0.0368628	1.43341	N/A
757	ATCC64974_46010	245.799	3.86023	0.97297	3.96747	7.26385e-05	0.00191659	2.71747		ATCC64974_99790	An08g08570	Has domain(s) with predicted DNA binding, transcription factor activity, sequence-specific DNA binding activity and role in regulation of transcription, DNA-templated	53.7406	1.99982	0.573138	3.48924	0.000484397	0.00728596	2.13751	N/A
758	ATCC64974_46040	75.0275	2.5273	0.933901	2.70618	0.00680626	0.0450423	1.34638		ATCC64974_99640	An08g08780	Ortholog of A. nidulans FGSC A4 : AN5445, A. fumigatus Af293 : Afu6g13510, A. oryzae RIB40 : AO090103000339, Aspergillus wentii : Aspwe1_0033546 and Aspergillus sydowii : Aspsy1_0057232	363.833	-2.38143	0.39193	-6.07616	1.23092e-09	6.97933e-07	6.15619	N/A
759	ATCC64974_46050	16.9473	2.78885	0.807906	3.45195	0.000556544	0.00803914	2.09479		ATCC64974_99600	An08g08860	Ortholog of Aspergillus tubingensis : Asptu1_0298492, Aspergillus brasiliensis : Aspbr1_0173983, Aspergillus kawachii : Aspka1_0173351 and Aspergillus acidus : Aspfo1_0129794	242.738	2.06266	0.726539	2.83903	0.00452512	0.0335615	1.47416	N/A
760	ATCC64974_4610	1251.16	3.12582	0.897797	3.48166	0.000498318	0.00737569	2.1322		ATCC64974_99510	An08g08950	Choline sulphatase	570.722	2.27307	0.709777	3.20252	0.00136232	0.0147563	1.83102	N/A
761	ATCC64974_46120	835.807	1.67132	0.498228	3.35453	0.000794994	0.0103788	1.98385		ATCC64974_99460	An08g09030	Putative chitinase	136.506	-1.37626	0.406233	-3.38785	0.000704423	0.00945559	2.02431	chiD
762	ATCC64974_46150	503.923	-0.883441	0.218401	-4.04505	5.2313e-05	0.00155084	2.80943		ATCC64974_99310	An08g09260	Has domain(s) with predicted acetoacetate-CoA ligase activity, catalytic activity and role in lipid metabolic process, metabolic process	1538.34	3.14418	0.823017	3.82031	0.000133284	0.00294826	2.53043	N/A
763	ATCC64974_46160	1952.8	-1.37327	0.29002	-4.73511	2.18939e-06	0.000165388	3.7815		ATCC64974_99110	An08g09500	Has domain(s) with predicted ADP binding, catalytic activity and role in defense response, nucleoside metabolic process	31.1224	-3.02984	0.927232	-3.26761	0.00108458	0.0124837	1.90366	N/A
764	ATCC64974_46220	544.959	0.990418	0.24459	4.0493	5.13703e-05	0.00153629	2.81353		ATCC64974_98930	An08g09770	Ortholog(s) have intracellular localization	49.7199	2.87248	0.851076	3.37512	0.000737835	0.00978471	2.00945	N/A
765	ATCC64974_4630	85.9576	1.70712	0.531679	3.21081	0.0013236	0.0144985	1.83868		ATCC64974_98870	An08g09850	Acid phosphatase	4716.45	3.63792	0.727135	5.00308	5.64201e-07	6.05655e-05	4.21777	N/A
766	ATCC64974_46350	51.6287	2.6451	0.793456	3.33365	0.000857147	0.0108285	1.96543		ATCC64974_98840	An08g09880	Putative hydrophobin	158.851	-5.04889	1.31249	-3.8468	0.00011967	0.00275484	2.5599	hfbD
767	ATCC64974_46500	6632.95	-1.38856	0.265661	-5.22679	1.72481e-07	2.62531e-05	4.58082		ATCC64974_98750	An08g10020	Ortholog(s) have hypoxanthine DNA N-glycosylase activity, oxanine DNA N-glycosylase activity, uracil DNA N-glycosylase activity, xanthine DNA N-glycosylase activity and nucleus localization	491.647	-2.08438	0.490622	-4.24845	2.15256e-05	0.000837855	3.07683	N/A
768	ATCC64974_46540	630.037	-1.29814	0.479684	-2.70625	0.00680488	0.0450423	1.34638		ATCC64974_98740	An08g10030	protein of unknown function	4450.18	-1.64397	0.452598	-3.63229	0.000280913	0.00498218	2.30258	N/A
769	ATCC64974_46610	112.185	-1.42328	0.494677	-2.8772	0.00401224	0.0308108	1.5113		ATCC64974_98690	An08g10100	Has domain(s) with predicted electron carrier activity, heme binding, iron ion binding, monooxygenase activity, oxidoreductase activity, acting on paired donors, with incorporation or reduction of molecular oxygen activity	21.8558	-2.8865	0.818935	-3.5247	0.00042396	0.00665061	2.17714	N/A
770	ATCC64974_46820	993.703	-0.786521	0.25582	-3.0745	0.00210853	0.0197454	1.70453		ATCC64974_98450	An08g10400	Ortholog(s) have UDP-galactose transmembrane transporter activity, role in UDP-galactose transmembrane import into Golgi lumen and integral component of Golgi membrane localization	846.671	1.06335	0.3644	2.91809	0.00352183	0.0282356	1.5492	N/A
771	ATCC64974_4690	111.92	-1.20185	0.304906	-3.94172	8.09004e-05	0.00206326	2.68545		ATCC64974_98420	An08g10450	Ortholog(s) have protein binding, bridging, ubiquitin-protein transferase activity	578.855	-0.770679	0.281838	-2.73448	0.00624793	0.0423928	1.37271	N/A
772	ATCC64974_46910	884.678	2.24032	0.734199	3.05138	0.00227792	0.0208342	1.68122		ATCC64974_98340	An08g10530	Mitochondrial aconitate hydratase	5069.9	1.90522	0.483517	3.94033	8.137e-05	0.00206326	2.68545	aco1
773	ATCC64974_46920	93.5222	2.75241	0.754996	3.6456	0.000266765	0.00478955	2.31971		ATCC64974_98330	An08g10540	Has domain(s) with predicted zinc ion binding activity	668.792	1.38816	0.461702	3.00661	0.00264182	0.0230464	1.6374	N/A
774	ATCC64974_4710	95.0766	-1.85388	0.492997	-3.76042	0.000169629	0.0034947	2.45659		ATCC64974_98310	An08g10560	Ortholog(s) have role in DNA repair, ascospore formation, meiotic gene conversion, reciprocal meiotic recombination and mitotic spindle, nucleus, site of double-strand break localization	208.551	-1.6361	0.422115	-3.87596	0.000106204	0.00252691	2.59741	N/A
775	ATCC64974_47250	126.743	-1.60839	0.419712	-3.83212	0.000127045	0.00286765	2.54247		ATCC64974_98170	An08g10740	Putative ZmGnsN3 glucanase	230.569	1.13236	0.301059	3.76127	0.00016905	0.00348983	2.4572	N/A
776	ATCC64974_47300	909.553	-0.621158	0.193042	-3.21774	0.00129206	0.0142294	1.84681		ATCC64974_96680	An08g11120	Ortholog of A. niger CBS 513.88 : An02g10030, An06g00920, A. oryzae RIB40 : AO090701000867, Aspergillus niger ATCC 1015 : 37733-mRNA, 52530-mRNA and Aspergillus zonatus : Aspzo1_0076808	161.877	-0.962726	0.350684	-2.74528	0.00604589	0.0414634	1.38234	N/A
777	ATCC64974_47320	5152.99	2.27714	0.703666	3.23611	0.00121169	0.0135491	1.86809		ATCC64974_6010	An09g00060	Has domain(s) with predicted ATP binding, ATPase activity, ATPase activity, coupled to transmembrane movement of substances, nucleoside-triphosphatase activity, nucleotide binding activity and role in transmembrane transport	111.921	2.25485	0.69772	3.23174	0.0012304	0.0136834	1.86381	N/A
778	ATCC64974_47330	114.2	2.73561	0.647918	4.22215	2.4198e-05	0.000894099	3.04861		ATCC64974_6060	An09g00170	Alpha-isopropylmalate synthase	160.681	-2.31578	0.689684	-3.35774	0.000785821	0.0103005	1.98714	N/A
779	ATCC64974_47350	189.482	1.79085	0.495285	3.61579	0.000299433	0.00524677	2.28011		ATCC64974_6090	An09g00260	Putative secreted alpha-galactosidase	430.644	-1.66866	0.610704	-2.73235	0.00628838	0.0425258	1.37135	aglC
780	ATCC64974_47390	594.122	-0.622614	0.177959	-3.49864	0.000467635	0.00714983	2.1457		ATCC64974_6090	An09g00270	Putative alpha-galactosidase	430.644	-1.66866	0.610704	-2.73235	0.00628838	0.0425258	1.37135	aglC
781	ATCC64974_47400	1858.31	2.92164	0.936916	3.11836	0.00181864	0.0179142	1.7468		ATCC64974_6200	An09g00430	Has domain(s) with predicted DNA binding, RNA polymerase II transcription factor activity, sequence-specific DNA binding, zinc ion binding activity and role in regulation of transcription, DNA-templated, transcription, DNA-templated	60.0143	2.17894	0.706424	3.08447	0.00203915	0.0193264	1.71385	N/A
782	ATCC64974_47410	59.1454	1.70727	0.55386	3.0825	0.00205269	0.0194186	1.71178		ATCC64974_6320	An09g00560	Ortholog(s) have role in gliotoxin biosynthetic process	18.822	-7.29705	2.39395	-3.04812	0.00230277	0.021005	1.67768	N/A
783	ATCC64974_47430	197.498	-1.12381	0.377965	-2.97332	0.00294593	0.0248891	1.60399		ATCC64974_6330	An09g00570	Ortholog of A. nidulans FGSC A4 : AN10896, A. fumigatus Af293 : Afu1g11040, A. niger CBS 513.88 : An09g03860, A. oryzae RIB40 : AO090113000167 and Aspergillus wentii : Aspwe1_0137373, Aspwe1_0169359	120.39	-2.64793	0.894941	-2.95878	0.0030886	0.0256913	1.59021	N/A
784	ATCC64974_4760	66.344	-1.89474	0.505976	-3.74471	0.0001806	0.00362646	2.44052		ATCC64974_6350	An09g00590	Putative salicylate hydroxylase	53.3074	-4.67485	1.27078	-3.67873	0.000234401	0.0043754	2.35898	N/A
785	ATCC64974_47620	656.077	-5.2757	1.69053	-3.12073	0.00180403	0.0178616	1.74808		ATCC64974_6400	An09g00630	Ortholog of A. nidulans FGSC A4 : AN7937/cipC, A. oryzae RIB40 : AO090113000132, Neosartorya fischeri NRRL 181 : NFIA_028040 and Aspergillus wentii : Aspwe1_0033535, Aspwe1_0132880	2355.29	2.41208	0.546088	4.41702	1.00071e-05	0.000470287	3.32764	cipC
786	ATCC64974_47700	1146.76	-0.683907	0.211571	-3.23252	0.00122704	0.0136646	1.8644		ATCC64974_6440	An09g00670	Putative 1,3-beta-glucanosyltransferase	2026.17	-2.42555	0.671315	-3.61313	0.000302524	0.00526474	2.27862	gelD
787	ATCC64974_47730	832.588	-2.65675	0.877674	-3.02703	0.00246967	0.022054	1.65651		ATCC64974_6460	An09g00690	Ortholog(s) have calcium-transporting ATPase activity, potassium-transporting ATPase activity and role in calcium ion transmembrane transport, hyphal growth, potassium ion export across plasma membrane, sequestering of calcium ion	355.807	-5.84456	0.952348	-6.13701	8.40909e-10	6.12542e-07	6.21286	N/A
788	ATCC64974_47780	762.032	1.97886	0.717656	2.75739	0.00582641	0.0403937	1.39369		ATCC64974_6600	An09g00820	Has domain(s) with predicted catalytic activity	20.0176	5.25684	1.46279	3.59372	0.00032599	0.00554999	2.25571	N/A
789	ATCC64974_47810	2305.56	3.18807	1.04053	3.06391	0.00218466	0.020206	1.69452		ATCC64974_6590	An09g00830	Has domain(s) with predicted carboxy-lyase activity	48.8727	3.27689	0.921444	3.55625	0.000376182	0.00617762	2.20918	N/A
790	ATCC64974_47830	74.9293	1.002	0.355577	2.81796	0.00483295	0.0350294	1.45557		ATCC64974_6580	An09g00840	Putative cell wall galactomannoprotein	6396.11	4.71798	0.909873	5.18532	2.15647e-07	3.09742e-05	4.509	N/A
791	ATCC64974_47970	560.829	1.75444	0.541144	3.2421	0.00118652	0.0133262	1.8753		ATCC64974_6550	An09g00870	Has domain(s) with predicted role in transmembrane transport and integral component of membrane localization	7.84609	-2.93944	1.10149	-2.66861	0.00761669	0.0487991	1.31159	N/A
792	ATCC64974_47990	471.275	-0.976079	0.345763	-2.82297	0.00475807	0.034585	1.46111		ATCC64974_6660	An09g01030	Pyruvate decarboxylase	1567.45	2.43527	0.753386	3.23244	0.00122738	0.0136646	1.8644	pdcB
793	ATCC64974_48030	2886.32	-0.558218	0.178769	-3.12257	0.00179279	0.0178101	1.74933		ATCC64974_6730	An09g01120	Ortholog of A. oryzae RIB40 : AO090166000054, Aspergillus wentii : Aspwe1_0118499, Aspergillus niger ATCC 1015 : 189001-mRNA and Aspergillus carbonarius ITEM 5010 : Acar5010_171555, Acar5010_208684	223.179	1.74897	0.635693	2.75127	0.00593638	0.0409325	1.38793	N/A
794	ATCC64974_48060	437.623	-3.041	0.766157	-3.96917	7.21241e-05	0.00191045	2.71887		ATCC64974_6740	An09g01125	Ortholog of Aspergillus wentii : Aspwe1_0035347, Aspergillus niger ATCC 1015 : 188257-mRNA, Aspergillus carbonarius ITEM 5010 : Acar5010_006752, Acar5010_406932 and Aspergillus brasiliensis : Aspbr1_0138272	45.0781	-1.57358	0.477554	-3.29508	0.000983938	0.0116949	1.932	N/A
795	ATCC64974_48070	2262.96	1.38388	0.324374	4.26632	1.98722e-05	0.000791418	3.10159		ATCC64974_6800	An09g01190	Endo-l,5-alpha-L-arabinase, secreted enzyme involved in degradation of hemicellulosic component L-araban	557.969	2.77502	0.905216	3.06558	0.00217245	0.0201589	1.69553	abnA
796	ATCC64974_48170	821.366	-1.01071	0.275822	-3.66437	0.000247949	0.00451534	2.34531		ATCC64974_7100	An09g01550	Copper/quinone-containing amine oxidase	1710.36	4.03272	0.974025	4.14026	3.46909e-05	0.00115237	2.93841	AO-I
797	ATCC64974_48200	886.644	-1.43645	0.333624	-4.30561	1.66523e-05	0.000690326	3.16095		ATCC64974_7110	An09g01560	Has domain(s) with predicted transferase activity, transferring glycosyl groups activity and membrane localization	32.6219	2.09849	0.584968	3.58735	0.000334054	0.00564021	2.2487	N/A
798	ATCC64974_48260	1928.28	-0.610088	0.218676	-2.78992	0.00527205	0.037545	1.42545		ATCC64974_7190	An09g01690	Putative nonribosomal peptide synthase (NRPS), encoded in a predicted secondary metabolite gene cluster	73.7448	-2.72299	0.453831	-6.00001	1.9731e-09	9.58177e-07	6.01855	N/A
799	ATCC64974_48350	174.753	1.22356	0.427286	2.86356	0.00418906	0.0318806	1.49647		ATCC64974_7340	An09g01880	Has domain(s) with predicted oxidoreductase activity, zinc ion binding activity and role in oxidation-reduction process	12.0781	-3.55463	1.24627	-2.85222	0.00434153	0.0326752	1.48578	orf1
800	ATCC64974_48360	3119.8	3.10027	0.819778	3.78185	0.000155669	0.00327994	2.48413		ATCC64974_7380	An09g01930	Putative polyketide synthase (PKS), encoded in a predicted secondary metabolite gene cluster	32.8719	-4.62162	1.3791	-3.35118	0.000804668	0.0104005	1.98295	N/A
801	ATCC64974_48370	578.201	2.88729	0.813757	3.5481	0.000388026	0.00630431	2.20036		ATCC64974_7500	An09g02090	Ortholog of A. nidulans FGSC A4 : AN7124, A. niger CBS 513.88 : An12g05320, A. oryzae RIB40 : AO090038000612, AO090003001456 and Aspergillus wentii : Aspwe1_0043585, Aspwe1_0186797	155.591	-1.69824	0.55381	-3.06647	0.00216603	0.0201544	1.69563	N/A
802	ATCC64974_48510	744.911	-0.673514	0.218464	-3.08295	0.00204959	0.0194074	1.71203		ATCC64974_11240	An09g02150	Has domain(s) with predicted FAD binding, oxidoreductase activity and role in metabolic process	178.663	2.65859	0.636512	4.17681	2.95622e-05	0.00102893	2.98762	N/A
803	ATCC64974_48720	170.392	-1.02238	0.357863	-2.8569	0.00427794	0.032292	1.49091		ATCC64974_11230	An09g02160	Ortholog(s) have rhamnogalacturonan acetylesterase activity and role in pectin catabolic process	1351.65	4.20325	0.975545	4.30862	1.64276e-05	0.00068379	3.16508	rgaeA
804	ATCC64974_48740	9113.13	-0.879377	0.287545	-3.05823	0.00222649	0.0205111	1.68801		ATCC64974_11220	An09g02180	Triacylglycerol lipase	22524.8	5.13621	1.52006	3.37896	0.000727606	0.00967421	2.01438	N/A
805	ATCC64974_48860	23.6986	2.83803	0.857826	3.3084	0.00093832	0.0114138	1.94257		ATCC64974_11150	An09g02270	Triacylglycerol lipase	67.1708	3.06655	0.8941	3.42977	0.000604104	0.00849745	2.07071	N/A
806	ATCC64974_4890	398.034	1.24803	0.406979	3.06656	0.00216534	0.0201544	1.69563		ATCC64974_10930	An09g02550	Ortholog of Aspergillus niger ATCC 1015 : 188780-mRNA	769.389	4.01106	0.945653	4.24158	2.21956e-05	0.000860649	3.06517	N/A
807	ATCC64974_48920	3160.42	3.58329	0.805603	4.44796	8.66907e-06	0.00042043	3.37631		ATCC64974_10920	An09g02560	Has domain(s) with predicted oxidoreductase activity and role in oxidation-reduction process	296.827	1.74343	0.572285	3.04644	0.00231571	0.0210084	1.67761	N/A
808	ATCC64974_48980	196.565	1.53775	0.485763	3.16564	0.00154741	0.0160271	1.79515		ATCC64974_10870	An09g02650	Ortholog of Aspergillus tubingensis : Asptu1_0196323, Aspergillus brasiliensis : Aspbr1_0284941, Aspergillus kawachii : Aspka1_0179014, Aspka1_0179016 and Aspergillus acidus : Aspfo1_0036869, Aspfo1_0197456	358.286	-2.40813	0.595848	-4.04151	5.31081e-05	0.00156737	2.80483	N/A
809	ATCC64974_48990	628.564	0.724228	0.261518	2.76932	0.00561731	0.0393714	1.40482		ATCC64974_10850	An09g02700	Has domain(s) with predicted oxidoreductase activity, acting on the aldehyde or oxo group of donors, disulfide as acceptor activity and role in metabolic process	3124.34	2.04656	0.763586	2.68019	0.00735794	0.0474913	1.32339	N/A
810	ATCC64974_49040	524.934	0.704056	0.2447	2.87722	0.0040119	0.0308108	1.5113		ATCC64974_10730	An09g02830	Putative estherase/lipase/thioesterase	3595.93	1.97032	0.65073	3.02785	0.00246299	0.0220329	1.65693	N/A
811	ATCC64974_49180	106.701	-1.29141	0.384983	-3.35446	0.000795203	0.0103788	1.98385		ATCC64974_10700	An09g02870	Has domain(s) with predicted DNA binding, RNA polymerase II transcription factor activity, sequence-specific DNA binding, zinc ion binding activity and role in regulation of transcription, DNA-templated, transcription, DNA-templated	258.196	1.79462	0.614486	2.92053	0.00349436	0.0280685	1.55178	N/A
812	ATCC64974_49190	5479.92	1.51748	0.569112	2.66639	0.00766706	0.0489904	1.30989		ATCC64974_10670	An09g02900	Ortholog(s) have role in receptor-mediated endocytosis and actin cortical patch localization	269.011	-1.38295	0.302062	-4.57838	4.68595e-06	0.000282354	3.54921	aipC
813	ATCC64974_49220	354.445	-2.66259	0.482951	-5.51317	3.52437e-08	8.37382e-06	5.07708		ATCC64974_10640	An09g02920	Has domain(s) with predicted coenzyme binding, oxidoreductase activity, acting on the CH-OH group of donors, NAD or NADP as acceptor, phosphogluconate dehydrogenase (decarboxylating) activity	1621.4	-2.12963	0.499824	-4.26077	2.03723e-05	0.000800053	3.09688	N/A
814	ATCC64974_49230	253.273	-1.48608	0.477275	-3.11368	0.00184771	0.0180661	1.74314		ATCC64974_10590	An09g03010	Has domain(s) with predicted role in cell wall macromolecule catabolic process	3647.72	4.35194	1.46153	2.97766	0.00290463	0.0247051	1.60721	N/A
815	ATCC64974_49310	1427.93	1.83496	0.645583	2.84233	0.00447846	0.0333249	1.47723		ATCC64974_10580	An09g03020	Has domain(s) with predicted role in Mo-molybdopterin cofactor biosynthetic process	280.466	1.39016	0.513202	2.7088	0.00675278	0.0447756	1.34896	N/A
816	ATCC64974_49330	1539.88	-1.08739	0.215505	-5.04577	4.51691e-07	5.11816e-05	4.29089		ATCC64974_10520	An09g03060	Putative beta-type carbonic anhydrase	625.965	-1.0167	0.266167	-3.81979	0.000133565	0.00294826	2.53043	N/A
817	ATCC64974_49410	4714.65	-1.35291	0.488908	-2.76722	0.00565367	0.0394365	1.4041		ATCC64974_10400	An09g03210	Has domain(s) with predicted electron carrier activity, heme binding, iron ion binding, oxidoreductase activity, acting on paired donors, with incorporation or reduction of molecular oxygen activity and role in oxidation-reduction process	573.506	1.3384	0.312028	4.28935	1.79196e-05	0.000725174	3.13956	N/A
818	ATCC64974_49490	99.6857	-1.22904	0.429421	-2.86208	0.00420875	0.0320066	1.49476		ATCC64974_10390	An09g03230	Ortholog of A. nidulans FGSC A4 : AN6413, AN6419, AN6946, AN5312, AN5664, AN8328, AN3241, AN10369, AN1930, AN2386, AN1738, AN11159, AN8984, AN8951, AN1540, AN8971, AN9387, AN9266, AN9306, AN1317, AN10886, AN7232, AN7774, AN12202	99.9425	1.07104	0.380777	2.81277	0.0049117	0.0354965	1.44981	N/A
819	ATCC64974_49510	822.513	1.78433	0.567211	3.14579	0.00165639	0.0168984	1.77215		ATCC64974_10370	An09g03250	Ortholog of A. nidulans FGSC A4 : AN7777, A. fumigatus Af293 : Afu2g00310, A. oryzae RIB40 : AO090701000622, Aspergillus sydowii : Aspsy1_0153492 and Aspergillus terreus NIH2624 : ATET_08410	539.249	-1.01096	0.21238	-4.76013	1.93469e-06	0.000151769	3.81882	N/A
820	ATCC64974_49530	279.179	-1.73143	0.457619	-3.78356	0.000154603	0.00326426	2.48621		ATCC64974_10310	An09g03320	Has domain(s) with predicted role in transmembrane transport and integral component of membrane localization	117.778	-1.33557	0.470308	-2.83978	0.00451452	0.0335073	1.47486	N/A
821	ATCC64974_49600	5296.21	-1.32821	0.238907	-5.55954	2.70481e-08	7.25886e-06	5.13913		ATCC64974_10130	An09g03600	Has domain(s) with predicted RNA polymerase II transcription factor activity, sequence-specific DNA binding, transcription factor activity, sequence-specific DNA binding, zinc ion binding activity	21.8955	-1.91926	0.60082	-3.19441	0.00140118	0.0150097	1.82363	N/A
822	ATCC64974_49610	1121.91	-1.45264	0.248104	-5.85495	4.77147e-09	1.8022e-06	5.7442		ATCC64974_10070	An09g03660	Ortholog of Aspergillus versicolor : Aspve1_0083505, Aspergillus niger ATCC 1015 : 50147-mRNA, Aspergillus sydowii : Aspsy1_1163065 and Aspergillus carbonarius ITEM 5010 : Acar5010_050398, Acar5010_139477	20.2146	-4.4296	1.4475	-3.06018	0.00221204	0.020406	1.69024	N/A
823	ATCC64974_49650	629.803	-1.30846	0.379009	-3.45233	0.000555766	0.00803914	2.09479		ATCC64974_9860	An09g03900	L-iditol 2-dehydrogenase	297.804	2.4075	0.723485	3.32765	0.000875822	0.0109156	1.96195	N/A
824	ATCC64974_49670	233.975	1.13793	0.375765	3.0283	0.00245937	0.0220199	1.65719		ATCC64974_9690	An09g04100	DNA-directed RNA polymerase	239.372	-0.947448	0.327654	-2.89161	0.00383276	0.0299427	1.52371	N/A
825	ATCC64974_49740	532.157	-0.81617	0.237265	-3.4399	0.000581922	0.00831155	2.08032		ATCC64974_9660	An09g04130	Ortholog(s) have cytosol, nucleus localization	41.7405	-1.96506	0.554594	-3.54324	0.000395243	0.00638833	2.19461	N/A
826	ATCC64974_4980	59.0953	-1.58048	0.483616	-3.26804	0.00108295	0.0124837	1.90366		ATCC64974_9650	An09g04145	Has domain(s) with predicted nucleic acid binding, zinc ion binding activity	369.232	-0.822495	0.273393	-3.00847	0.00262563	0.0229444	1.63932	N/A
827	ATCC64974_49870	82.7837	-1.44964	0.35975	-4.02958	5.58768e-05	0.00161425	2.79203		ATCC64974_9440	An09g04520	Ortholog(s) have S-adenosylmethionine-dependent methyltransferase activity, role in chromatin silencing at rDNA, nicotinamide metabolic process and cytosol localization	134.34	-1.0977	0.350009	-3.13621	0.00171145	0.0172221	1.76391	N/A
828	ATCC64974_4990	177.027	1.81289	0.680029	2.6659	0.00767835	0.0490318	1.30952		ATCC64974_9420	An09g04540	protein of unknown function	642.432	-1.56872	0.520145	-3.01592	0.002562	0.0226015	1.64586	N/A
829	ATCC64974_5000	54.2901	3.48932	0.870775	4.00715	6.1456e-05	0.00172653	2.76283		ATCC64974_9420	An09g04550	protein of unknown function	642.432	-1.56872	0.520145	-3.01592	0.002562	0.0226015	1.64586	N/A
830	ATCC64974_50030	300.279	1.20976	0.340747	3.5503	0.00038479	0.00627855	2.20214		ATCC64974_9350	An09g04660	Ortholog(s) have RNA polymerase II carboxy-terminal domain kinase activity, cyclin-dependent protein serine/threonine kinase activity	765.459	-1.80498	0.465712	-3.87574	0.0001063	0.00252691	2.59741	N/A
831	ATCC64974_5010	203.277	-1.05633	0.385268	-2.74181	0.00611012	0.0417354	1.37949		ATCC64974_9330	An09g04690	Ortholog of A. fumigatus Af293 : Afu1g17280, A. niger CBS 513.88 : An04g08290, An09g01490, A. oryzae RIB40 : AO090701000484, AO090009000441 and Neosartorya fischeri NRRL 181 : NFIA_008090	177.489	-1.29069	0.451069	-2.86142	0.00421753	0.0320256	1.4945	N/A
832	ATCC64974_50130	614.016	-0.803205	0.189946	-4.22859	2.35159e-05	0.000878442	3.05629		ATCC64974_9320	An09g04710	Phosphatidylserine decarboxylase	787.484	-0.796319	0.208068	-3.8272	0.000129609	0.00289858	2.53781	N/A
833	ATCC64974_50240	511.014	-0.682122	0.2544	-2.6813	0.00733376	0.0474253	1.32399		ATCC64974_9210	An09g04880	Ortholog of A. nidulans FGSC A4 : AN8166, A. oryzae RIB40 : AO090102000486, Aspergillus wentii : Aspwe1_0042987, Aspergillus sydowii : Aspsy1_0161741 and Aspergillus terreus NIH2624 : ATET_09264	544.908	-1.22871	0.248552	-4.94346	7.67462e-07	7.45389e-05	4.12762	N/A
834	ATCC64974_50310	995.085	-1.50707	0.347683	-4.33461	1.46019e-05	0.000644631	3.19069		ATCC64974_9190	An09g04900	Ortholog(s) have nucleus localization	519.716	0.814811	0.280214	2.90782	0.00363954	0.0289066	1.539	napB
835	ATCC64974_50460	3973.64	-2.11201	0.283153	-7.45889	8.72522e-14	4.44899e-10	9.35174		ATCC64974_9050	An09g05110	Protein similar to nonribosomal peptide synthases (NRPS-like), encoded in a predicted secondary metabolite gene cluster	79.087	3.93796	1.12884	3.48851	0.00048572	0.00728666	2.13747	N/A
836	ATCC64974_50540	1760.24	-1.74858	0.432789	-4.04027	5.339e-05	0.00156908	2.80435		ATCC64974_8820	An09g05370	Has domain(s) with predicted ATP binding, protein kinase activity, protein serine/threonine kinase activity, transferase activity, transferring phosphorus-containing groups activity and role in protein phosphorylation	807.203	-0.896743	0.191155	-4.69117	2.71642e-06	0.000191049	3.71886	N/A
837	ATCC64974_50730	1204.73	-0.90268	0.289881	-3.11397	0.00184589	0.0180656	1.74315		ATCC64974_8760	An09g05460	Ortholog(s) have pyruvate dehydrogenase (acetyl-transferring) kinase activity, role in carbon utilization, negative regulation of catalytic activity, peptidyl-serine phosphorylation and mitochondrion localization	509.328	-0.690722	0.21727	-3.17909	0.00147739	0.0155837	1.80733	N/A
838	ATCC64974_50740	1812.47	-0.558978	0.183054	-3.05363	0.00226091	0.0207345	1.68331		ATCC64974_8750	An09g05480	Ortholog(s) have ubiquitin-specific protease activity, role in endocytosis, protein deubiquitination and cell division site, cytosol, nucleus, transport vesicle localization	835.54	-0.6965	0.259509	-2.68392	0.00727654	0.0472535	1.32557	N/A
839	ATCC64974_50850	274.326	0.786348	0.284105	2.76781	0.00564352	0.0394348	1.40412		ATCC64974_8700	An09g05550	Ortholog of A. oryzae RIB40 : AO090102000409, Aspergillus wentii : Aspwe1_0029249, Aspwe1_0173013, Aspergillus versicolor : Aspve1_0076744, Aspve1_0089152 and Aspergillus niger ATCC 1015 : 43182-mRNA	75.7874	-2.08032	0.690752	-3.01167	0.00259812	0.0228411	1.64128	N/A
840	ATCC64974_5090	86.7739	-1.43054	0.452233	-3.16328	0.00156003	0.0161187	1.79267		ATCC64974_8590	An09g05670	NAD pyrophosphatase	205.939	1.4207	0.37952	3.74341	0.000181541	0.00362735	2.44041	ndxC
841	ATCC64974_50980	295.345	-1.64803	0.581545	-2.83388	0.00459868	0.0338853	1.46999		ATCC64974_8550	An09g05710	Ortholog of A. nidulans FGSC A4 : AN8208, A. fumigatus Af293 : Afu5g03390, A. oryzae RIB40 : AO090102000544, Aspergillus wentii : Aspwe1_0174422 and Aspergillus sydowii : Aspsy1_0050671	490.396	-0.986589	0.220136	-4.48172	7.40439e-06	0.00037755	3.42303	N/A
842	ATCC64974_51020	256.306	2.91124	0.79998	3.63914	0.000273551	0.00487315	2.31219		ATCC64974_8540	An09g05730	Putative polyketide synthase (PKS) involved in both dihydroxynaphthalene (DHN) melanin and naphtho-gamma-pyrone production	264.374	-1.64283	0.421328	-3.89916	9.65269e-05	0.00234376	2.63009	fwnA
843	ATCC64974_51040	986.739	-1.00997	0.281924	-3.58241	0.000340433	0.0057195	2.24264		ATCC64974_8490	An09g05795	Ortholog(s) have histone demethylase activity (H3-trimethyl-K4 specific) activity	897.929	-0.760635	0.268006	-2.83813	0.00453788	0.0336317	1.47325	N/A
844	ATCC64974_51050	801.343	-0.756346	0.211011	-3.58439	0.000337871	0.00569522	2.24449		ATCC64974_8340	An09g06000	Ortholog of A. nidulans FGSC A4 : AN8227, A. fumigatus Af293 : Afu5g03590, A. oryzae RIB40 : AO090102000569, Aspergillus wentii : Aspwe1_0093098 and Aspergillus sydowii : Aspsy1_0509058	646.098	-0.687894	0.252123	-2.7284	0.00636419	0.0428962	1.36758	N/A
845	ATCC64974_5110	993.513	1.27498	0.34139	3.73467	0.000187963	0.00372928	2.42838		ATCC64974_8270	An09g06070	Ortholog(s) have SAGA complex, cytosol, transcription factor TFIID complex localization	255.591	0.694891	0.25819	2.69139	0.00711543	0.0464851	1.33269	N/A
846	ATCC64974_51110	598.033	-1.19267	0.309848	-3.84922	0.000118493	0.00274012	2.56223		ATCC64974_8220	An09g06130	protein of unknown function	121.863	1.27074	0.368396	3.44938	0.00056187	0.00808173	2.0925	lcl2
847	ATCC64974_51210	725.071	-0.873301	0.302222	-2.8896	0.00385735	0.0300514	1.52214		ATCC64974_8180	An09g06170	Ortholog(s) have RNA binding activity, role in cleavage involved in rRNA processing, rRNA pseudouridine synthesis, snRNA pseudouridine synthesis and box H/ACA snoRNP complex localization	402.751	0.697337	0.217353	3.20832	0.00133513	0.0145622	1.83677	N/A
848	ATCC64974_51250	698.119	-2.9041	1.05506	-2.75254	0.0059134	0.0408847	1.38844		ATCC64974_8160	An09g06200	Ortholog of A. nidulans FGSC A4 : AN6413, AN6419, AN6946, AN5312, AN5664, AN8328, AN3241, AN10369, AN1930, AN2386, AN1738, AN11159, AN8984, AN8951, AN1540, AN8971, AN9387, AN9266, AN9306, AN1317, AN10886, AN7232, AN7774, AN12202	1588.65	1.246	0.390982	3.18684	0.00143838	0.0152798	1.81588	N/A
849	ATCC64974_51260	105.647	1.2323	0.304934	4.0412	5.31781e-05	0.00156737	2.80483		ATCC64974_8110	An09g06250	Ortholog(s) have metalloaminopeptidase activity and extracellular region, fungal-type vacuole localization	1160.08	1.00379	0.318384	3.15277	0.0016173	0.0166035	1.7798	N/A
850	ATCC64974_51320	735.589	0.726919	0.271569	2.67674	0.00743423	0.0478928	1.31973		ATCC64974_8040	An09g06320	Signal recognition particle protein	639.59	0.739979	0.227916	3.24671	0.00116747	0.0132024	1.87935	srpA
851	ATCC64974_51380	273.592	-0.957991	0.28567	-3.35349	0.000797988	0.0103788	1.98385		ATCC64974_7980	An09g06380	Ortholog(s) have role in isoleucine biosynthetic process, mitochondrial genome maintenance, mitochondrial translation and cytosol, mitochondrial intermembrane space, mitochondrial matrix, nucleus localization	262.145	3.95094	1.05244	3.75408	0.000173976	0.00356984	2.44735	N/A
852	ATCC64974_51470	18.5451	-3.2135	1.13912	-2.82105	0.00478664	0.0347185	1.45944		ATCC64974_7970	An09g06390	Ortholog(s) have cytosol, nucleus localization	667.031	2.7602	0.834895	3.30604	0.000946241	0.0114198	1.94234	N/A
853	ATCC64974_51480	304.338	-2.17326	0.585853	-3.70957	0.000207611	0.00404821	2.39274		ATCC64974_7940	An09g06420	Has domain(s) with predicted catalytic activity and role in metabolic process	749.67	2.00329	0.562678	3.56028	0.000370456	0.00611312	2.21374	N/A
854	ATCC64974_51660	988.617	-1.49324	0.248251	-6.01503	1.79853e-09	9.17071e-07	6.0376		ATCC64974_7910	An09g06450	Ortholog of A. nidulans FGSC A4 : AN8235, A. fumigatus Af293 : Afu5g03710, A. oryzae RIB40 : AO090102000581, Aspergillus wentii : Aspwe1_0043078 and Aspergillus sydowii : Aspsy1_0161939	3573.38	-1.05755	0.328411	-3.22021	0.00128095	0.0141223	1.8501	N/A
855	ATCC64974_51760	5678.33	3.87701	0.674257	5.75005	8.92188e-09	2.93501e-06	5.53239		ATCC64974_7870	An09g06500	Ortholog(s) have role in cellular response to drug, filamentous growth of a population of unicellular organisms	979.257	-1.19588	0.222716	-5.36951	7.89489e-08	1.48158e-05	4.82927	N/A
856	ATCC64974_51770	628.919	1.6185	0.473218	3.4202	0.000625757	0.00870596	2.06018		ATCC64974_7860	An09g06510	Ortholog(s) have basic amino acid transmembrane transporter activity	377.133	0.882554	0.264267	3.33963	0.000838892	0.0106804	1.97141	N/A
857	ATCC64974_51870	76.1845	3.38829	0.881357	3.8444	0.000120847	0.00276322	2.55858		ATCC64974_7840	An09g06530	Ortholog(s) have cyclin-dependent protein serine/threonine kinase activity	402.705	0.668093	0.229306	2.91355	0.00357347	0.0285374	1.54459	phoA
858	ATCC64974_51960	324.432	-1.94348	0.467482	-4.15733	3.21983e-05	0.00109089	2.96222		ATCC64974_7810	An09g06570	protein of unknown function	732.275	0.886298	0.293141	3.02345	0.00249913	0.0222034	1.65358	N/A
859	ATCC64974_51970	399.519	-0.834753	0.205819	-4.05575	4.9973e-05	0.00151224	2.82038		ATCC64974_7780	An09g06610	Has domain(s) with predicted ATP binding, DNA binding, GTP binding activity, role in cell cycle, cell division, chromosome segregation and integral component of membrane localization	1124.56	-1.65276	0.321174	-5.14601	2.66079e-07	3.52399e-05	4.45297	N/A
860	ATCC64974_52000	64.2106	-2.27466	0.509839	-4.46152	8.13816e-06	0.000404844	3.39271		ATCC64974_7720	An09g06695	Ortholog(s) have mRNA binding, protein domain specific binding, transcription regulatory region RNA binding activity	581.675	-0.776187	0.243118	-3.19264	0.0014098	0.0150546	1.82233	N/A
861	ATCC64974_52110	844.206	-1.29114	0.454272	-2.84221	0.00448014	0.0333249	1.47723		ATCC64974_7710	An09g06710	O-acetylhomoserine (thiol)-lyase	1506.48	-0.893025	0.334747	-2.66776	0.00763595	0.0488528	1.31111	cysD
862	ATCC64974_52170	106.422	2.00292	0.573248	3.494	0.000475848	0.00722128	2.14139		ATCC64974_7670	An09g06750	Ortholog(s) have endoplasmic reticulum localization	437.565	0.721384	0.212203	3.39951	0.000675069	0.00916692	2.03778	N/A
863	ATCC64974_52190	20.3702	2.44405	0.762272	3.20627	0.00134466	0.0146193	1.83507		ATCC64974_63160	An10g00110	Has domain(s) with predicted electron carrier activity, heme binding, iron ion binding, oxidoreductase activity, acting on paired donors, with incorporation or reduction of molecular oxygen activity and role in oxidation-reduction process	16.7018	-4.16318	1.31025	-3.17739	0.00148605	0.0156234	1.80622	N/A
864	ATCC64974_52240	567.222	2.1255	0.707803	3.00295	0.00267377	0.0232258	1.63403		ATCC64974_63170	An10g00120	Has domain(s) with predicted catalytic activity and role in metabolic process	5.02986	-6.15831	2.19427	-2.80655	0.00500759	0.0360137	1.44353	N/A
865	ATCC64974_5230	269.559	-1.03711	0.284793	-3.64162	0.000270926	0.00483872	2.31527		ATCC64974_63200	An10g00150	Has domain(s) with predicted electron carrier activity, heme binding, iron ion binding, oxidoreductase activity, acting on paired donors, with incorporation or reduction of molecular oxygen activity and role in oxidation-reduction process	5.78868	-5.46888	1.8709	-2.92313	0.00346531	0.0278921	1.55452	N/A
866	ATCC64974_52340	384.199	-1.1648	0.31865	-3.65543	0.000256748	0.00464241	2.33326		ATCC64974_63230	An10g00180	Ortholog of Aspergillus wentii : Aspwe1_0034502, Aspwe1_0036435, Aspergillus clavatus NRRL 1 : ACLA_093650, Aspergillus carbonarius ITEM 5010 : Acar5010_513315 and Aspergillus brasiliensis : Aspbr1_0160415	11.0831	-3.0287	1.01149	-2.9943	0.00275075	0.0236727	1.62575	N/A
867	ATCC64974_52410	100.716	2.45171	0.857632	2.85869	0.00425389	0.0321819	1.49239		ATCC64974_63270	An10g00220	Ortholog of A. nidulans FGSC A4 : AN9115, A. oryzae RIB40 : AO090010000382, Aspergillus wentii : Aspwe1_0182832, Aspergillus versicolor : Aspve1_0180171 and Aspergillus niger ATCC 1015 : 192862-mRNA	8.70703	2.93608	0.990629	2.96386	0.0030381	0.0253234	1.59648	N/A
868	ATCC64974_52530	323.6	1.87157	0.558475	3.35122	0.000804578	0.0104005	1.98295		ATCC64974_63280	An10g00230	Putative formaldehyde dehydrogenase	475.035	5.48605	1.00821	5.4414	5.28631e-08	1.06731e-05	4.97171	N/A
869	ATCC64974_52570	34.5191	2.2601	0.691047	3.27054	0.00107341	0.0124253	1.90569		ATCC64974_63340	An10g00310	Ortholog(s) have endoplasmic reticulum localization	349.509	1.18831	0.377397	3.14869	0.00164005	0.0167756	1.77532	N/A
870	ATCC64974_5260	770.466	-0.911302	0.278349	-3.27395	0.00106056	0.0123453	1.9085		ATCC64974_63360	An10g00330	Has domain(s) with predicted catalytic activity, lyase activity and role in metabolic process	198.341	2.45401	0.75459	3.25211	0.00114552	0.0130235	1.88527	N/A
871	ATCC64974_52650	7.64203	5.64938	1.63753	3.44995	0.000560698	0.00807628	2.09279		ATCC64974_63390	An10g00360	Ortholog(s) have cytosol, nuclear envelope localization	401.185	-1.02254	0.31946	-3.20084	0.00137026	0.0148185	1.82919	dbp5
872	ATCC64974_52730	19677.2	1.29542	0.429462	3.01638	0.00255812	0.0225867	1.64615		ATCC64974_63490	An10g00460	Ortholog(s) have cytosol, nucleus localization	158.238	-1.01289	0.310527	-3.26184	0.00110692	0.0126836	1.89676	N/A
873	ATCC64974_52820	49.6653	-3.07247	0.714126	-4.30243	1.68939e-05	0.000697504	3.15645		ATCC64974_63530	An10g00500	Ortholog(s) have protein transporter activity, unfolded protein binding activity and role in protein import into mitochondrial inner membrane, protein import into mitochondrial outer membrane, regulation of growth rate	211.768	0.737975	0.262914	2.8069	0.00500206	0.0359993	1.44371	N/A
874	ATCC64974_52840	204.511	1.6235	0.499068	3.25306	0.00114168	0.0129943	1.88625		ATCC64974_63540	An10g00510	Ortholog(s) have S-(hydroxymethyl)glutathione dehydrogenase activity, alcohol dehydrogenase (NAD) activity, hydroxymethylfurfural reductase (NADH) activity	3910.33	2.08971	0.565071	3.69814	0.000217184	0.0041821	2.37861	N/A
875	ATCC64974_52850	1133.52	1.26639	0.372253	3.40196	0.000669036	0.00912143	2.03994		ATCC64974_63560	An10g00530	Putative inositol-1-phosphate synthase	2774.68	-2.66391	0.84665	-3.14641	0.00165288	0.0168899	1.77237	N/A
876	ATCC64974_52980	177.46	1.22747	0.346748	3.53994	0.000400215	0.00643753	2.19128		ATCC64974_63650	An10g00650	Has domain(s) with predicted catalytic activity, enoyl-[acyl-carrier-protein] reductase (NADH) activity, fatty acid synthase activity, oxidoreductase activity, transferase activity	12.9678	-3.80993	1.17324	-3.24736	0.00116481	0.0132024	1.87935	N/A
877	ATCC64974_53070	1966.71	-1.34736	0.246066	-5.47561	4.36015e-08	9.4606e-06	5.02408		ATCC64974_63670	An10g00670	Ortholog(s) have trans-aconitate 3-methyltransferase activity and cytosol localization	82.0904	-3.39852	0.714824	-4.75435	1.99088e-06	0.000152654	3.81629	N/A
878	ATCC64974_53110	131.442	1.3258	0.290649	4.56151	5.07866e-06	0.000292759	3.53349		ATCC64974_63680	An10g00680	Has domain(s) with predicted hydrogen ion transmembrane transporter activity and role in ATP hydrolysis coupled proton transport	503.976	-2.82153	0.686756	-4.10848	3.98269e-05	0.00125745	2.90051	N/A
879	ATCC64974_53120	354.463	-1.32678	0.294681	-4.50244	6.71792e-06	0.000353141	3.45205		ATCC64974_63690	An10g00690	Ortholog(s) have endoplasmic reticulum localization	396.626	3.12091	0.661605	4.71719	2.3913e-06	0.000174189	3.75898	N/A
880	ATCC64974_53270	253.735	-1.22232	0.427139	-2.86165	0.00421438	0.0320256	1.4945		ATCC64974_63780	An10g00820	Oxaloacetate acetylhydrolase	32709.3	3.85527	1.24875	3.08731	0.00201979	0.0192144	1.71637	oahA
881	ATCC64974_53410	158.931	1.16893	0.377309	3.09809	0.00194775	0.0187565	1.72685		ATCC64974_63800	An10g00840	Ortholog(s) have extracellular region localization	658.116	2.35933	0.858246	2.74901	0.0059775	0.0411209	1.38594	N/A
882	ATCC64974_53460	232.021	-1.24511	0.351692	-3.54034	0.000399619	0.00643753	2.19128		ATCC64974_63830	An10g00870	Pectate lyase A, pectin depolymerizing enzyme	150.915	-3.71246	1.1591	-3.20288	0.0013606	0.0147563	1.83102	plyA
883	ATCC64974_53490	32.551	3.82382	1.30739	2.92477	0.00344707	0.0278552	1.55509		ATCC64974_63960	An10g01070	protein of unknown function	451.609	0.973783	0.362865	2.68359	0.00728359	0.0472535	1.32557	N/A
884	ATCC64974_53500	203.655	4.59434	1.61468	2.84535	0.00443621	0.0331432	1.47961		ATCC64974_87230	An11g00300	Predicted monooxygenase, encoded in a secondary metabolite gene cluster involved in production of pyranonigirin E	29.8572	-1.99186	0.573848	-3.47107	0.000518395	0.00761757	2.11818	pynG
885	ATCC64974_5360	899.242	-1.02182	0.269085	-3.79737	0.000146239	0.00313308	2.50403		ATCC64974_87300	An11g00380	Putative efflux pump	53.5691	1.80096	0.571036	3.15385	0.00161131	0.0165647	1.78082	N/A
886	ATCC64974_53610	1182.33	-2.1706	0.524472	-4.13864	3.49377e-05	0.0011568	2.93674		ATCC64974_87460	An11g00560	Ortholog of A. nidulans FGSC A4 : AN2433, A. fumigatus Af293 : Afu6g10690, Aspergillus wentii : Aspwe1_0039431, Aspergillus sydowii : Aspsy1_0039375 and Aspergillus terreus NIH2624 : ATET_10342	334.644	0.895781	0.25383	3.52906	0.000417044	0.00658361	2.18154	N/A
887	ATCC64974_53630	1906.5	-1.27594	0.38751	-3.29267	0.000992404	0.0117408	1.9303		ATCC64974_87520	An11g00630	Ortholog of Aspergillus tubingensis : Asptu1_0172778, Aspergillus brasiliensis : Aspbr1_0654937, Aspergillus kawachii : Aspka1_0174350 and Aspergillus acidus : Aspfo1_0146888	28.1294	-2.04464	0.769371	-2.65754	0.00787125	0.0498021	1.30275	N/A
888	ATCC64974_53650	729.948	-1.66635	0.567007	-2.93886	0.00329426	0.0268974	1.57029		ATCC64974_87760	An11g00870	Ortholog of A. nidulans FGSC A4 : AN2459/sepK, A. fumigatus Af293 : Afu6g10390, Aspergillus wentii : Aspwe1_0067855, Aspergillus sydowii : Aspsy1_0335542 and Aspergillus terreus NIH2624 : ATET_02481	282.502	-0.694604	0.240976	-2.88246	0.00394584	0.0305077	1.51559	N/A
889	ATCC64974_53680	177.051	1.98265	0.626044	3.16694	0.0015405	0.0159834	1.79633		ATCC64974_87910	An11g01110	Ortholog(s) have role in proteolysis	48.9653	-1.85312	0.576769	-3.21293	0.00131387	0.0144229	1.84095	aorO
890	ATCC64974_53690	159.763	2.3503	0.788414	2.98105	0.00287266	0.0244945	1.61093		ATCC64974_87920	An11g01120	NADPH-dependent erythrose reductase	501.134	-1.67102	0.610203	-2.73846	0.00617273	0.0420083	1.37667	alr
891	ATCC64974_53750	1659.2	2.42279	0.734496	3.29857	0.000971772	0.0116316	1.93436		ATCC64974_87970	An11g01200	Ortholog of A. nidulans FGSC A4 : AN9141, AN7190, AN2379, AN11809, A. fumigatus Af293 : Afu6g10310, Afu7g01650, Afu4g01322 and A. niger CBS 513.88 : An16g08050, An07g01700, An04g08420, An14g07190	558.617	2.13599	0.667587	3.19957	0.00137635	0.0148372	1.82865	N/A
892	ATCC64974_53800	62.696	2.24242	0.725399	3.0913	0.00199285	0.0190469	1.72018		ATCC64974_88120	An11g01410	Has domain(s) with predicted hydrolase activity, hydrolase activity, acting on carbon-nitrogen (but not peptide) bonds activity	518.245	-2.99787	0.649203	-4.61777	3.87892e-06	0.000242682	3.61496	N/A
893	ATCC64974_53830	28.2962	1.67602	0.570204	2.93934	0.00328914	0.0268772	1.57062		ATCC64974_88170	An11g01520	Adenylate cyclase	890.095	-1.23383	0.335913	-3.67305	0.000239669	0.00443584	2.35302	cyaA
894	ATCC64974_53850	21.2657	4.61844	1.27817	3.61332	0.000302296	0.00526474	2.27862		ATCC64974_88250	An11g01630	Thiazole biosynthesis protein	7223.83	-1.53897	0.578092	-2.66216	0.00776414	0.0493941	1.30632	nmt2
895	ATCC64974_53860	9.0153	6.031	1.81115	3.32993	0.000868676	0.0109156	1.96195		ATCC64974_88290	An11g01700	Ortholog(s) have transcription factor activity, RNA polymerase II transcription factor binding activity	225.353	-1.44029	0.469264	-3.06926	0.00214591	0.0200403	1.6981	N/A
896	ATCC64974_54050	1433.22	-1.40505	0.348361	-4.03332	5.49938e-05	0.0015978	2.79648		ATCC64974_88300	An11g01720	Has domain(s) with predicted role in transmembrane transport and integral component of membrane localization	438.026	1.66544	0.557611	2.98675	0.00281961	0.0241026	1.61794	N/A
897	ATCC64974_54110	252.453	-1.29617	0.303872	-4.26551	1.99445e-05	0.000791418	3.10159		ATCC64974_88350	An11g01790	Has domain(s) with predicted GTP binding activity, role in small GTPase mediated signal transduction and intracellular localization	444.243	-1.07024	0.273138	-3.9183	8.91746e-05	0.00220194	2.65719	N/A
898	ATCC64974_54130	573.663	1.89263	0.38216	4.95246	7.32799e-07	7.23279e-05	4.14069		ATCC64974_88400	An11g01860	Ortholog(s) have mitochondrion localization	195.994	1.01772	0.322843	3.15237	0.0016195	0.0166035	1.7798	N/A
899	ATCC64974_54180	170.268	-1.928	0.553291	-3.4846	0.000492871	0.00733767	2.13444		ATCC64974_88430	An11g01890	Putative phosphotyrosine phosphatase	498.346	-1.43467	0.350449	-4.09382	4.24328e-05	0.00132333	2.87833	nimT
900	ATCC64974_54230	521.17	-1.93717	0.528996	-3.66197	0.00025028	0.00453348	2.34357		ATCC64974_88500	An11g01990	Ortholog of A. nidulans FGSC A4 : AN3945, A. fumigatus Af293 : Afu6g08130, A. oryzae RIB40 : AO090003000113, Aspergillus wentii : Aspwe1_0032593 and Aspergillus sydowii : Aspsy1_0148533	496.219	-1.29039	0.381182	-3.38522	0.000711219	0.00950591	2.02201	N/A
901	ATCC64974_54280	39.1997	-1.19724	0.428937	-2.79117	0.00525179	0.0374792	1.42621		ATCC64974_88540	An11g02030	Ortholog(s) have role in RNA metabolic process and cytoplasmic stress granule, nucleus, ribosome localization	940.003	-1.14379	0.280121	-4.0832	4.44204e-05	0.0013769	2.8611	N/A
902	ATCC64974_54370	9741.09	-2.8969	0.734325	-3.94499	7.98035e-05	0.00204996	2.68825		ATCC64974_88640	An11g02150	Has domain(s) with predicted RNA polymerase II transcription factor activity, sequence-specific DNA binding, zinc ion binding activity, role in regulation of transcription, DNA-templated and nucleus localization	1012.71	3.31389	0.938964	3.52931	0.000416648	0.00658361	2.18154	N/A
903	ATCC64974_54720	509.452	-1.23597	0.392483	-3.14911	0.00163768	0.0167681	1.77552		ATCC64974_88650	An11g02160	Ortholog(s) have maleylacetoacetate isomerase activity and role in L-phenylalanine catabolic process	2880.72	3.67102	1.05143	3.49145	0.000480407	0.00723663	2.14046	maiA
904	ATCC64974_54750	786.29	-0.93211	0.232434	-4.01022	6.06624e-05	0.00171367	2.76607		ATCC64974_88660	An11g02170	Putative fumarylacetoacetate hydrolase	3984.6	2.95803	0.856654	3.453	0.000554379	0.00803062	2.09525	fahA
905	ATCC64974_54780	445.116	-0.854392	0.267463	-3.19443	0.00140107	0.0150097	1.82363		ATCC64974_88670	An11g02180	Ortholog(s) have homogentisate 1,2-dioxygenase activity and role in L-phenylalanine catabolic process, tyrosine catabolic process	3647.29	3.52451	0.957145	3.68232	0.00023112	0.00434062	2.36245	hmgA
906	ATCC64974_54880	543.977	-0.740664	0.257986	-2.87095	0.00409242	0.0313322	1.50401		ATCC64974_88680	An11g02190	Ortholog(s) have role in melanin biosynthetic process from tyrosine, tyrosine catabolic process and cytoplasm localization	4331.27	5.18051	1.09774	4.71927	2.36697e-06	0.000173809	3.75993	hmgX
907	ATCC64974_54890	386.814	-1.50095	0.334731	-4.48405	7.32394e-06	0.000375324	3.42559		ATCC64974_88690	An11g02200	Putative 4-hydroxyphenylpyruvate dioxygenase	18891.9	5.26171	1.44463	3.64224	0.000270277	0.00483559	2.31555	hppD
908	ATCC64974_5510	486.162	1.12211	0.318135	3.52716	0.000420041	0.00660027	2.18044		ATCC64974_88700	An11g02220	Has domain(s) with predicted zinc ion binding activity	313.12	-1.76994	0.38789	-4.563	5.04289e-06	0.000292759	3.53349	N/A
909	ATCC64974_55180	26.4764	-2.15566	0.730636	-2.95039	0.00317368	0.0260902	1.58352		ATCC64974_88860	An11g02430	Ortholog(s) have electron carrier activity, oxidoreductase activity, acting on NAD(P)H, heme protein as acceptor activity and role in electron transport chain, heme a biosynthetic process	512.039	-1.38376	0.503187	-2.74999	0.00595974	0.0410381	1.38681	N/A
910	ATCC64974_55190	237.92	-2.21056	0.684124	-3.23122	0.00123261	0.013693	1.8635		ATCC64974_88870	An11g02440	Ortholog of A. oryzae RIB40 : AO090020000361, Neosartorya fischeri NRRL 181 : NFIA_004050, Aspergillus wentii : Aspwe1_0191821 and Aspergillus versicolor : Aspve1_0057912, Aspve1_0065669	232.516	-2.23622	0.524776	-4.26128	2.03263e-05	0.000800053	3.09688	N/A
911	ATCC64974_55350	411.095	-1.15186	0.288949	-3.98638	6.70888e-05	0.0018289	2.73781		ATCC64974_88880	An11g02450	Ortholog of A. nidulans FGSC A4 : AN5409, AN2116, A. fumigatus Af293 : Afu7g00180/nscE, Afu8g06600, A. niger CBS 513.88 : An12g04260 and A. oryzae RIB40 : AO090003000124, AO090020000383	14.1193	-4.1493	1.33677	-3.10397	0.00190942	0.0184922	1.73301	N/A
912	ATCC64974_55390	651.848	0.650515	0.228908	2.84182	0.00448567	0.0333418	1.47701		ATCC64974_88950	An11g02530	Has domain(s) with predicted SUMO transferase activity, zinc ion binding activity	137.619	-1.47275	0.267182	-5.51218	3.5441e-08	8.37382e-06	5.07708	N/A
913	ATCC64974_5560	257.888	1.59667	0.453041	3.52433	0.000424548	0.00665061	2.17714		ATCC64974_88970	An11g02550	Putative phosphoenolpyruvate carboxykinase	5209.6	1.89705	0.670004	2.8314	0.0046345	0.0340754	1.46756	acuF
914	ATCC64974_55610	47.7771	-1.63224	0.597269	-2.73283	0.00627919	0.0424964	1.37165		ATCC64974_89060	An11g02660	Ortholog(s) have role in positive regulation of secondary metabolite biosynthetic process, secondary metabolite biosynthetic process	40.2824	-1.11563	0.418033	-2.66877	0.00761301	0.0487991	1.31159	N/A
915	ATCC64974_55620	387.948	-1.00623	0.249335	-4.03564	5.44534e-05	0.00158662	2.79953		ATCC64974_89090	An11g02700	protein of unknown function	1063.42	1.07562	0.28648	3.75463	0.000173601	0.00356932	2.44741	N/A
916	ATCC64974_55720	2644.54	2.00755	0.692001	2.90108	0.00371884	0.029399	1.53167		ATCC64974_89120	An11g02750	Ortholog(s) have role in carbon catabolite repression of transcription, positive regulation of ubiquitin-specific protease activity and cytosol, nucleus localization	619.373	-1.14919	0.31161	-3.6879	0.000226111	0.00429772	2.36676	creC
917	ATCC64974_55810	242.488	-1.70052	0.363079	-4.68361	2.81866e-06	0.000195542	3.70876		ATCC64974_89190	An11g02850	Ortholog of A. nidulans FGSC A4 : AN4172, A. fumigatus Af293 : Afu6g07930, A. oryzae RIB40 : AO090003000141, Aspergillus wentii : Aspwe1_0748330 and Aspergillus sydowii : Aspsy1_0059114	970.551	-1.13905	0.308695	-3.68988	0.000224363	0.00428475	2.36807	N/A
918	ATCC64974_55870	164.513	-2.65858	0.663671	-4.00586	6.17913e-05	0.0017307	2.76178		ATCC64974_89290	An11g02980	Putative amidase/acetamidase	1469.11	-1.09944	0.323044	-3.40338	0.000665566	0.00910304	2.04081	N/A
919	ATCC64974_55910	2238.59	-2.41805	0.863985	-2.79872	0.00513059	0.0368011	1.43414		ATCC64974_89310	An11g03000	Ortholog(s) have gamma-glutamyltransferase activity, omega peptidase activity, role in glutathione catabolic process and cytoplasm, glutathione hydrolase complex, nuclear periphery localization	339.116	-1.04526	0.333355	-3.13558	0.00171513	0.0172221	1.76391	N/A
920	ATCC64974_55930	964.162	-0.92996	0.313933	-2.96228	0.00305367	0.0254215	1.5948		ATCC64974_89380	An11g03100	Has domain(s) with predicted ATP binding, protein kinase activity, protein serine/threonine kinase activity, transferase activity, transferring phosphorus-containing groups activity and role in protein phosphorylation	394.235	1.73402	0.563015	3.07989	0.00207078	0.0194901	1.71019	N/A
921	ATCC64974_56030	1337.88	1.09115	0.308532	3.53659	0.000405334	0.006479	2.18849		ATCC64974_89460	An11g03200	Inulase	9.88009	-3.80812	1.36069	-2.79866	0.00513151	0.0368011	1.43414	inuA
922	ATCC64974_56050	41.3151	-2.4746	0.819452	-3.01982	0.00252924	0.02239	1.64995		ATCC64974_89560	An11g03350	Has domain(s) with predicted role in transmembrane transport and integral component of membrane localization	472.717	-2.44297	0.777323	-3.1428	0.0016734	0.0170143	1.76919	N/A
923	ATCC64974_56120	110.859	-1.50434	0.315365	-4.77016	1.84084e-06	0.000145526	3.83706		ATCC64974_89690	An11g03520	Ortholog of A. nidulans FGSC A4 : AN11048, AN5410, A. fumigatus Af293 : Afu3g01150, Afu4g01120, A. niger CBS 513.88 : An12g10330, An02g14500 and A. oryzae RIB40 : AO090005000691	13.373	-8.13504	1.93372	-4.20694	2.5885e-05	0.000932773	3.03022	N/A
924	ATCC64974_56230	115.58	-1.83545	0.682625	-2.68881	0.00717062	0.0467558	1.33016		ATCC64974_89780	An11g03640	Ortholog(s) have oligopeptide transporter activity	718.595	2.03191	0.687181	2.95687	0.00310778	0.0258087	1.58823	N/A
925	ATCC64974_56460	356.877	-1.49328	0.316724	-4.71478	2.41977e-06	0.000175013	3.75693		ATCC64974_89810	An11g03680	Has domain(s) with predicted oxidoreductase activity, transferase activity, transferring acyl groups other than amino-acyl groups, zinc ion binding activity and role in oxidation-reduction process	448.452	-3.98524	0.937788	-4.24962	2.14136e-05	0.000836691	3.07744	N/A
926	ATCC64974_56470	259.57	-1.93516	0.317825	-6.08874	1.13801e-09	6.97933e-07	6.15619		ATCC64974_89820	An11g03690	Has domain(s) with predicted DNA binding, RNA polymerase II transcription factor activity, sequence-specific DNA binding, zinc ion binding activity and role in regulation of transcription, DNA-templated, transcription, DNA-templated	316.114	-1.65095	0.436606	-3.78134	0.000155989	0.00327994	2.48413	N/A
927	ATCC64974_56560	3577.34	2.27344	0.841588	2.70137	0.00690555	0.0454341	1.34262		ATCC64974_89830	An11g03700	Putative hexose transporter	668.325	1.6578	0.499072	3.32176	0.0008945	0.0110437	1.95688	hxt1
928	ATCC64974_56710	791.362	-1.07673	0.272412	-3.95256	7.7319e-05	0.00200127	2.69869		ATCC64974_89840	An11g03730	Ortholog of A. nidulans FGSC A4 : AN2649, A. fumigatus Af293 : Afu1g01190, A. oryzae RIB40 : AO090020000652, Aspergillus wentii : Aspwe1_0741100 and Aspergillus sydowii : Aspsy1_0134175	12.0933	2.74382	0.983433	2.79004	0.00527017	0.037545	1.42545	N/A
929	ATCC64974_56720	566.047	2.50155	0.824202	3.03512	0.0024044	0.0216609	1.66432		ATCC64974_89850	An11g03740	Ortholog(s) have extracellular region localization	131.025	2.91004	0.611741	4.75698	1.96511e-06	0.000152654	3.81629	N/A
930	ATCC64974_56750	366.141	-1.25173	0.441389	-2.83588	0.00456989	0.0337464	1.47177		ATCC64974_89910	An11g03810	Ortholog of A. oryzae RIB40 : AO090023000589, Neosartorya fischeri NRRL 181 : NFIA_063740, NFIA_095150 and Aspergillus wentii : Aspwe1_0038630, Aspwe1_0045728	167.445	3.40252	1.05955	3.21127	0.00132149	0.0144909	1.8389	N/A
931	ATCC64974_56970	1021.27	-2.26421	0.504757	-4.48574	7.26613e-06	0.000374243	3.42685		ATCC64974_90020	An11g03940	Has domain(s) with predicted electron carrier activity, heme binding, iron ion binding, oxidoreductase activity, acting on paired donors, with incorporation or reduction of molecular oxygen activity and role in oxidation-reduction process	40.3087	2.19954	0.713842	3.08127	0.00206119	0.019463	1.71079	N/A
932	ATCC64974_570	187.722	1.21891	0.379182	3.21458	0.00130636	0.0143559	1.84297		ATCC64974_90050	An11g03970	Has domain(s) with predicted ATP binding, nucleoside-triphosphatase activity, nucleotide binding activity	194.788	-3.73261	1.10053	-3.39166	0.000694716	0.00937132	2.0282	N/A
933	ATCC64974_57000	776.312	1.57225	0.45744	3.43707	0.000588047	0.00835617	2.07799		ATCC64974_90250	An11g04150	Putative alcohol dehydrogenase	524.746	1.47451	0.509332	2.89498	0.00379183	0.0297852	1.526	N/A
934	ATCC64974_57080	404.666	-2.35269	0.396929	-5.92724	3.0806e-09	1.26929e-06	5.89644		ATCC64974_90270	An11g04168	Ortholog(s) have role in posttranslational protein targeting to membrane and TRC complex localization	644.736	-1.27802	0.470481	-2.71641	0.00659938	0.0439872	1.35667	N/A
935	ATCC64974_57210	591.298	-1.21453	0.337493	-3.59867	0.000319844	0.00546361	2.26252		ATCC64974_90330	An11g04250	L-aminoadipatesemialdehyde dehydrogenase	14.9028	-3.72902	1.19595	-3.11804	0.0018206	0.0179142	1.7468	N/A
936	ATCC64974_57220	14239.3	-2.92429	0.568567	-5.14326	2.70014e-07	3.53026e-05	4.45219		ATCC64974_90360	An11g04280	Putative polyketide synthase (PKS), encoded in a predicted secondary metabolite gene cluster	49.9946	-3.52185	0.810814	-4.3436	1.40165e-05	0.000624195	3.20468	N/A
937	ATCC64974_57230	607.084	-1.75884	0.353153	-4.98039	6.34569e-07	6.5367e-05	4.18464		ATCC64974_90650	An11g04670	Ortholog(s) have ATP-dependent 3'-5' DNA helicase activity	204.786	-0.831832	0.275194	-3.02271	0.00250522	0.0222352	1.65296	N/A
938	ATCC64974_57350	6417.5	-0.979091	0.189969	-5.15395	2.55052e-07	3.50461e-05	4.45536		ATCC64974_90790	An11g04830	Ortholog(s) have role in establishment of spindle localization and mitotic spindle localization	583.425	-1.15503	0.365711	-3.15832	0.00158679	0.0163455	1.7866	migA
939	ATCC64974_57380	600.978	-0.774085	0.258854	-2.99043	0.00278582	0.0238738	1.62208		ATCC64974_91010	An11g05190	Ortholog of A. nidulans FGSC A4 : AN2111, A. fumigatus Af293 : Afu2g05230, Afu6g03190, A. oryzae RIB40 : AO090010000628, AO090003000332 and Aspergillus wentii : Aspwe1_0055162	478.654	2.74683	0.966313	2.84259	0.00447484	0.0333249	1.47723	N/A
940	ATCC64974_57410	151.488	1.36308	0.478527	2.84849	0.00439278	0.0329676	1.48191		ATCC64974_91030	An11g05230	Has domain(s) with predicted oxidoreductase activity and role in oxidation-reduction process	2398.88	1.93982	0.67662	2.86693	0.00414472	0.0315904	1.50045	N/A
941	ATCC64974_57430	1692.61	-1.02861	0.273077	-3.76674	0.000165392	0.00344217	2.46317		ATCC64974_91050	An11g05260	Ortholog(s) have role in syncytium formation by plasma membrane fusion, vacuolar proton-transporting V-type ATPase complex assembly and integral component of endoplasmic reticulum membrane localization	710.403	0.967691	0.316551	3.05698	0.00223579	0.0205596	1.68699	N/A
942	ATCC64974_57520	406.611	-2.06213	0.668353	-3.08538	0.00203289	0.019303	1.71438		ATCC64974_91270	An11g05480	Ortholog of A. nidulans FGSC A4 : AN6668, Aspergillus wentii : Aspwe1_0172730, Aspergillus versicolor : Aspve1_0201494, Aspergillus niger ATCC 1015 : 47987-mRNA and Aspergillus sydowii : Aspsy1_0209559	109.196	-2.13603	0.611688	-3.49202	0.00047938	0.00723183	2.14075	N/A
943	ATCC64974_57550	1393.86	0.537935	0.201906	2.66429	0.00771508	0.0491644	1.30835		ATCC64974_91380	An11g05600	Has domain(s) with predicted choline dehydrogenase activity, flavin adenine dinucleotide binding, oxidoreductase activity, acting on CH-OH group of donors activity and role in alcohol metabolic process, oxidation-reduction process	125.51	-6.18598	1.10524	-5.59696	2.18143e-08	6.54299e-06	5.18422	N/A
944	ATCC64974_57740	3336.96	-1.20261	0.31057	-3.87226	0.000107831	0.00255141	2.59322		ATCC64974_91660	An11g05970	Has domain(s) with predicted role in cell wall macromolecule catabolic process	799.022	4.30362	1.15669	3.72065	0.000198713	0.00391211	2.40759	N/A
945	ATCC64974_57750	481.756	-0.966985	0.275517	-3.50971	0.0004486	0.00693155	2.15917		ATCC64974_91820	An11g06140	1-pyrroline-5-carboxylate dehydrogenase	1475.43	1.56855	0.443991	3.53285	0.000411105	0.00652014	2.18574	prnC
946	ATCC64974_57760	285.33	-1.62976	0.345069	-4.72301	2.32385e-06	0.000172982	3.762		ATCC64974_91840	An11g06160	Proline dehydrogenase	581.676	1.80246	0.417129	4.32112	1.55241e-05	0.000667993	3.17523	prnD
947	ATCC64974_57770	1176.55	-1.79623	0.450524	-3.98698	6.69207e-05	0.0018289	2.73781		ATCC64974_92120	An11g06600	Has domain(s) with predicted carbohydrate binding activity and role in carbohydrate metabolic process	479.408	1.41716	0.455027	3.11444	0.00184293	0.018054	1.74343	N/A
948	ATCC64974_57850	167.485	1.69141	0.605884	2.79164	0.0052441	0.0374505	1.42654		ATCC64974_92180	An11g06670	Putative alpha subunit of assimilatory sulfite reductase	257.437	-1.49738	0.427074	-3.50614	0.000454655	0.00701213	2.15415	met10
949	ATCC64974_57950	1964.82	-1.17172	0.36207	-3.23616	0.00121151	0.0135491	1.86809		ATCC64974_92240	An11g06750	Ortholog(s) have nucleus localization	233.513	-0.641904	0.231312	-2.77506	0.00551923	0.038871	1.41037	N/A
950	ATCC64974_57960	1188.1	-0.896126	0.311412	-2.87762	0.00400686	0.0308108	1.5113		ATCC64974_92330	An11g06850	Has domain(s) with predicted catalytic activity	549.499	-1.44218	0.341019	-4.22904	2.34691e-05	0.000878442	3.05629	N/A
951	ATCC64974_58070	5642.85	1.25767	0.245586	5.1211	3.03765e-07	3.86508e-05	4.41284		ATCC64974_92390	An11g06920	Ubiquitin-like modifier	63.1248	-0.96709	0.360478	-2.6828	0.00730094	0.0472948	1.32519	atg12
952	ATCC64974_58080	552.959	1.25405	0.384243	3.26369	0.0010997	0.012615	1.89911		ATCC64974_92410	An11g06950	Ortholog(s) have protein serine/threonine kinase activator activity	283.119	-0.82665	0.253751	-3.25772	0.00112313	0.01284	1.89143	nimO
953	ATCC64974_58110	211.088	3.49694	1.1024	3.17211	0.00151337	0.0157644	1.80232		ATCC64974_92430	An11g06970	protein of unknown function	986.762	3.07761	1.10214	2.79241	0.00523176	0.0373886	1.42726	N/A
954	ATCC64974_58160	858.232	-1.65286	0.51864	-3.18692	0.00143798	0.0152798	1.81588		ATCC64974_92440	An11g06980	Has domain(s) with predicted NAD+ binding activity	222.829	-1.37134	0.25226	-5.43622	5.44228e-08	1.06731e-05	4.97171	N/A
955	ATCC64974_58210	1573.15	2.39025	0.692106	3.45359	0.000553181	0.00803062	2.09525		ATCC64974_92480	An11g07020	protein of unknown function	3185.77	2.16924	0.781111	2.77713	0.00548421	0.038651	1.41284	N/A
956	ATCC64974_58490	171.046	0.771629	0.234662	3.28825	0.00100811	0.0118715	1.9255		ATCC64974_92500	An11g07040	Ortholog of Aspergillus niger ATCC 1015 : 53013-mRNA	9047.8	5.53737	1.89608	2.92043	0.00349549	0.0280685	1.55178	N/A
957	ATCC64974_58570	876.873	0.876115	0.25351	3.45595	0.000548365	0.00799182	2.09735		ATCC64974_92690	An11g07300	Has domain(s) with predicted role in transmembrane transport and integral component of membrane localization	122.513	-4.89012	1.26805	-3.85641	0.000115064	0.00266687	2.574	N/A
958	ATCC64974_58680	7234.5	2.40373	0.792403	3.03346	0.00241765	0.021761	1.66232		ATCC64974_92710	An11g07320	Hydroxyacylglutathione hydrolase (glyoxylase II)	12.9275	-6.90977	2.32431	-2.97283	0.00295067	0.0248891	1.60399	aptB
959	ATCC64974_59060	5020.24	4.97028	1.59937	3.10764	0.00188587	0.018383	1.73558		ATCC64974_92720	An11g07330	Ortholog(s) have role in asperthecin biosynthetic process	14.7647	-4.54433	1.55874	-2.91539	0.00355242	0.0284361	1.54613	nscC
960	ATCC64974_59070	5249.02	4.4905	1.49807	2.99752	0.00272185	0.0234636	1.62961		ATCC64974_92860	An11g07660	Putative glucan exo-1,3-beta-glucosidase	175.922	-1.01096	0.367618	-2.75004	0.00595882	0.0410381	1.38681	exgD
961	ATCC64974_59100	1210.92	1.44807	0.503831	2.87413	0.00405146	0.0310653	1.50773		ATCC64974_92970	An11g07780	Has domain(s) with predicted ATP binding, ATPase activity, ATPase activity, coupled to transmembrane movement of substances, nucleoside-triphosphatase activity, nucleotide binding activity and role in transmembrane transport	88.7081	-2.78433	0.645065	-4.31636	1.58624e-05	0.000673296	3.17179	N/A
962	ATCC64974_59210	35.1736	-1.98087	0.737385	-2.68635	0.00722384	0.0470426	1.32751		ATCC64974_93100	An11g07980	Ortholog(s) have role in apoptotic process, asexual sporulation, asperthecin biosynthetic process, cellular response to cadmium ion, cellular response to drug and emericellin biosynthetic process, more	2065.21	-0.917438	0.25212	-3.6389	0.00027381	0.00487315	2.31219	yap1
963	ATCC64974_59510	417.579	-1.73393	0.423086	-4.0983	4.16187e-05	0.00130311	2.88502		ATCC64974_93180	An11g08100	Has domain(s) with predicted transferase activity, transferring phosphorus-containing groups activity	65.6847	-1.47752	0.482113	-3.06468	0.00217903	0.0202016	1.69461	N/A
964	ATCC64974_59520	763.581	-0.739442	0.262524	-2.81666	0.00485252	0.0351044	1.45464		ATCC64974_93350	An11g08330	protein of unknown function	8.01332	-5.10642	1.44118	-3.54322	0.000395277	0.00638833	2.19461	N/A
965	ATCC64974_59570	505.851	5.34563	1.06393	5.02441	5.0497e-07	5.59748e-05	4.25201		ATCC64974_93480	An11g08510	NADPH dehydrogenase (quinone) (NADPH oxidase)	75.97	2.62059	0.635463	4.12391	3.72499e-05	0.00120343	2.91958	N/A
966	ATCC64974_59580	47.2783	3.03707	0.860555	3.5292	0.000416813	0.00658361	2.18154		ATCC64974_93570	An11g08700	Has domain(s) with predicted polygalacturonase activity and role in carbohydrate metabolic process	64.6039	-1.28895	0.451784	-2.85301	0.00433071	0.0326178	1.48654	N/A
967	ATCC64974_59650	119.556	-1.4594	0.465205	-3.13711	0.00170621	0.0172221	1.76391		ATCC64974_93630	An11g08810	Ortholog(s) have catalytic activity and role in steroid metabolic process	33.7447	-3.7788	0.929874	-4.06378	4.82854e-05	0.00147232	2.832	N/A
968	ATCC64974_59660	350.893	-1.36601	0.495027	-2.75946	0.00578966	0.04022	1.39556		ATCC64974_93740	An11g08900	Putative amidase/acetamidase	19.4657	-3.0266	0.868129	-3.48634	0.000489671	0.00731884	2.13556	N/A
969	ATCC64974_59680	37.7371	-1.74956	0.612293	-2.8574	0.00427128	0.0322895	1.49094		ATCC64974_93770	An11g08940	Ortholog(s) have glyoxalase III activity and role in cellular response to nutrient levels, cellular response to oxidative stress, lactate biosynthetic process, methylglyoxal catabolic process to D-lactate via S-lactoyl-glutathione	146.738	2.30047	0.644691	3.56832	0.000359274	0.00595753	2.22493	N/A
970	ATCC64974_59710	7.83178	-4.84769	1.75904	-2.75588	0.0058535	0.040553	1.39198		ATCC64974_93780	An11g08950	Has domain(s) with predicted oxidoreductase activity, zinc ion binding activity and role in oxidation-reduction process	167.889	1.70419	0.524874	3.24685	0.00116691	0.0132024	1.87935	N/A
971	ATCC64974_59730	318.181	-1.35392	0.478345	-2.83042	0.00464869	0.0341298	1.46687		ATCC64974_93940	An11g09210	Ortholog of A. nidulans FGSC A4 : AN6322, AN0007, AN0902 and A. fumigatus Af293 : Afu1g01340, Afu1g15680, Afu3g01640	24.5455	-2.37044	0.879774	-2.69437	0.0070522	0.0461607	1.33573	N/A
972	ATCC64974_59740	1321.79	-1.79927	0.465038	-3.86908	0.000109246	0.00256703	2.59057		ATCC64974_94350	An11g09590	Ortholog(s) have RNA polymerase II core promoter proximal region sequence-specific DNA binding and RNA polymerase II transcription factor activity, more	942.751	-0.64783	0.217481	-2.97879	0.0028939	0.0246344	1.60846	N/A
973	ATCC64974_59770	475.747	-1.53652	0.418715	-3.6696	0.00024293	0.00446378	2.3503		ATCC64974_94420	An11g09650	Ortholog of A. nidulans FGSC A4 : AN4779, A. fumigatus Af293 : Afu3g06660, A. oryzae RIB40 : AO090020000332, Aspergillus wentii : Aspwe1_0173599 and Aspergillus sydowii : Aspsy1_0087834	4701.73	1.44984	0.477473	3.03648	0.0023936	0.0216017	1.66551	N/A
974	ATCC64974_59920	257.161	0.928028	0.307179	3.02113	0.0025183	0.0223124	1.65145		ATCC64974_94660	An11g09870	Putative palmitoleyltransferase	468.798	-0.960032	0.263255	-3.64678	0.00026555	0.00477615	2.32092	N/A
975	ATCC64974_60040	22.3663	-2.63866	0.71947	-3.6675	0.000244936	0.00448448	2.34829		ATCC64974_94710	An11g09920	Has domain(s) with predicted DNA binding activity	533.996	0.641533	0.209391	3.0638	0.00218545	0.020206	1.69452	N/A
976	ATCC64974_6010	111.921	2.25485	0.69772	3.23174	0.0012304	0.0136834	1.86381		ATCC64974_94810	An11g10010	Ortholog of A. nidulans FGSC A4 : AN2806, A. niger CBS 513.88 : An16g04370, An14g05270, An14g07230, An15g00800, A. oryzae RIB40 : AO090103000150, AO090113000067 and Aspergillus wentii : Aspwe1_0117492	17.7186	-3.13002	1.10624	-2.82943	0.00466309	0.0341625	1.46645	N/A
977	ATCC64974_60150	828.035	-2.67814	0.862719	-3.1043	0.00190728	0.018489	1.73309		ATCC64974_94880	An11g10090	Ortholog(s) have ribosomal small subunit binding, translation initiation factor activity, translation initiation factor binding activity and role in formation of translation preinitiation complex, maintenance of translational fidelity	5075.27	-1.21657	0.313396	-3.88189	0.000103647	0.00247538	2.60636	N/A
978	ATCC64974_60200	444.462	-1.20818	0.450845	-2.67982	0.00736618	0.0475144	1.32317		ATCC64974_94900	An11g10110	Protein with similarity to RNA polymerase II mediator complex subunit	2198.54	-1.5586	0.220929	-7.05478	1.72872e-12	4.40737e-09	8.35582	N/A
979	ATCC64974_60230	98.1189	-1.92347	0.422943	-4.54782	5.42037e-06	0.000305397	3.51513		ATCC64974_95050	An11g10330	Ortholog(s) have lipid binding activity and endoplasmic reticulum, nucleus-vacuole junction, ribosome localization	683.896	-0.517004	0.181414	-2.84986	0.00437385	0.0328699	1.4832	N/A
980	ATCC64974_60300	2183.03	-1.29561	0.268482	-4.8257	1.39514e-06	0.00011956	3.92241		ATCC64974_95120	An11g10410	Ortholog(s) have 1-phosphatidylinositol-4-phosphate 5-kinase activity, role in establishment or maintenance of cell polarity, phosphatidylinositol phosphorylation and cell septum, plasma membrane localization	817.95	-0.823979	0.290383	-2.83756	0.00454597	0.0336673	1.47279	N/A
981	ATCC64974_60310	359.789	-1.2038	0.330344	-3.64408	0.000268355	0.00480963	2.31789		ATCC64974_95130	An11g10430	Ortholog(s) have condensed nuclear chromosome localization	3852.02	0.96131	0.29365	3.27365	0.00106166	0.0123453	1.9085	hhoA
982	ATCC64974_60410	60.3122	1.82243	0.381906	4.77193	1.82472e-06	0.000145379	3.8375		ATCC64974_95160	An11g10470	Ortholog(s) have mitochondrion localization	768.046	3.91579	0.828	4.72922	2.25383e-06	0.000169004	3.7721	N/A
983	ATCC64974_60420	279.811	-1.22491	0.334492	-3.662	0.000250256	0.00453348	2.34357		ATCC64974_95240	An11g10610	Has domain(s) with predicted transferase activity, transferring glycosyl groups activity	121.041	1.19217	0.348873	3.41721	0.000632655	0.00873047	2.05896	N/A
984	ATCC64974_60480	1134.85	-0.640435	0.238788	-2.68203	0.00731777	0.0473519	1.32466		ATCC64974_95460	An11g10890	Aldose 1-epimerase	541.268	-1.03548	0.289621	-3.57528	0.000349852	0.00582972	2.23435	N/A
985	ATCC64974_60510	1548.02	1.42804	0.282365	5.05744	4.24931e-07	4.92437e-05	4.30765		ATCC64974_95500	An11g10950	protein of unknown function	519.185	0.771926	0.26343	2.93029	0.00338646	0.0275158	1.56042	N/A
986	ATCC64974_60550	606.089	-0.666427	0.213314	-3.12416	0.00178313	0.0177409	1.75102		ATCC64974_95760	An11g11260	Ortholog(s) have cytosol, nucleus localization	483.94	-0.870501	0.244183	-3.56495	0.000363927	0.00602488	2.22005	N/A
987	ATCC64974_60590	956.847	-0.665566	0.225595	-2.95027	0.00317494	0.0260902	1.58352		ATCC64974_95770	An11g11270	Ortholog of A. fumigatus Af293 : Afu3g05380, Neosartorya fischeri NRRL 181 : NFIA_071810, Aspergillus wentii : Aspwe1_0042274 and Aspergillus clavatus NRRL 1 : ACLA_033400	809.085	-2.02509	0.5183	-3.90717	9.33819e-05	0.00227825	2.6424	N/A
988	ATCC64974_6060	160.681	-2.31578	0.689684	-3.35774	0.000785821	0.0103005	1.98714		ATCC64974_39100	An12g00100	Ortholog of A. nidulans FGSC A4 : AN9069, A. fumigatus Af293 : Afu7g02500, A. oryzae RIB40 : AO090038000626, Aspergillus wentii : Aspwe1_0136265 and Aspergillus sydowii : Aspsy1_0061378	2301.33	-1.64867	0.554513	-2.97318	0.00294731	0.0248891	1.60399	N/A
989	ATCC64974_60750	316.088	0.627641	0.217263	2.88886	0.00386647	0.0300764	1.52177		ATCC64974_39120	An12g00130	Ortholog(s) have translation regulator activity and role in mitochondrial respiratory chain complex IV biogenesis, positive regulation of mitochondrial translation	916.422	-1.52551	0.379382	-4.02104	5.79425e-05	0.00165982	2.77994	N/A
990	ATCC64974_60850	6572.33	-1.00756	0.193659	-5.20276	1.96353e-07	2.86058e-05	4.54355		ATCC64974_39220	An12g00260	Ortholog of A. nidulans FGSC A4 : AN9082, A. fumigatus Af293 : Afu7g02320, A. oryzae RIB40 : AO090038000611, Aspergillus wentii : Aspwe1_0042315 and Aspergillus sydowii : Aspsy1_0050007	965.039	-1.89617	0.518825	-3.65474	0.000257439	0.00464666	2.33286	N/A
991	ATCC64974_60860	1940.59	-0.935656	0.299032	-3.12895	0.0017543	0.0174881	1.75726		ATCC64974_39230	An12g00320	Adenine phosphoribosyltransferase with a predicted role in adenine salvage pathway	1520.37	-1.47799	0.363435	-4.06673	4.76782e-05	0.00146453	2.8343	N/A
992	ATCC64974_60890	348.185	-0.886313	0.270249	-3.27962	0.00103947	0.0121538	1.91529		ATCC64974_39410	An12g00530	Ortholog of A. nidulans FGSC A4 : AN11174, A. fumigatus Af293 : Afu7g02120, A. oryzae RIB40 : AO090038000590, Neosartorya fischeri NRRL 181 : NFIA_114850 and Aspergillus wentii : Aspwe1_0042354	625.195	-1.6779	0.407768	-4.11484	3.87443e-05	0.00123096	2.90975	N/A
993	ATCC64974_6090	430.644	-1.66866	0.610704	-2.73235	0.00628838	0.0425258	1.37135		ATCC64974_39440	An12g00580	Ortholog of A. nidulans FGSC A4 : AN9101, A. fumigatus Af293 : Afu7g02090, A. oryzae RIB40 : AO090038000586, Aspergillus wentii : Aspwe1_0158097 and Aspergillus sydowii : Aspsy1_0061410	232.077	1.02775	0.375315	2.73835	0.00617478	0.0420083	1.37667	N/A
994	ATCC64974_60900	1749.79	-0.78771	0.24806	-3.17548	0.00149587	0.0156782	1.8047		ATCC64974_39520	An12g00660	Has domain(s) with predicted heme binding activity	35307.2	10.2532	1.80074	5.6939	1.24169e-08	3.83721e-06	5.41598	N/A
995	ATCC64974_61030	506.489	-0.98482	0.255908	-3.84834	0.000118923	0.00274384	2.56164		ATCC64974_39660	An12g00800	Ortholog(s) have Golgi apparatus, cell tip, cytoplasmic vesicle, endoplasmic reticulum, plasma membrane localization	2728.55	-0.703447	0.226398	-3.10713	0.00188913	0.018383	1.73558	N/A
996	ATCC64974_61080	1007.07	-0.714928	0.198187	-3.60734	0.000309358	0.00534717	2.27188		ATCC64974_39720	An12g00870	Putative malate permease	727.814	-1.08129	0.405797	-2.66461	0.00770768	0.0491576	1.30841	ssu1
997	ATCC64974_61120	323.882	1.78903	0.520632	3.43627	0.000589784	0.00836526	2.07752		ATCC64974_39830	An12g01000	Ortholog(s) have extracellular region localization	157.976	-1.202	0.382921	-3.13903	0.0016951	0.0171665	1.76532	N/A
998	ATCC64974_61300	228.434	-0.958311	0.329826	-2.9055	0.00366666	0.0290315	1.53713		ATCC64974_39880	An12g01050	Has domain(s) with predicted RNA polymerase II transcription factor activity, sequence-specific DNA binding, zinc ion binding activity, role in regulation of transcription, DNA-templated and nucleus localization	257.103	-0.979421	0.253249	-3.86742	0.000109994	0.00257866	2.58861	N/A
999	ATCC64974_61390	29.0385	1.82306	0.657921	2.77094	0.00558942	0.0392298	1.40638		ATCC64974_39890	An12g01060	Ortholog(s) have role in cellular response to acetate, positive regulation of cell adhesion involved in single-species biofilm formation and regulation of transcription from RNA polymerase II promoter, more	507.978	-1.06385	0.266994	-3.98454	6.76107e-05	0.0018289	2.73781	N/A
1000	ATCC64974_61480	124.41	-2.89967	0.807162	-3.59243	0.000327612	0.0055614	2.25482		ATCC64974_39910	An12g01080	Ortholog(s) have extracellular region localization	654.258	-0.990144	0.28246	-3.50543	0.000455878	0.00701213	2.15415	N/A
1001	ATCC64974_61490	1163.04	-0.476837	0.177749	-2.68264	0.0073043	0.0472948	1.32519		ATCC64974_39920	An12g01100	Ortholog of A. nidulans FGSC A4 : AN11181, A. fumigatus Af293 : Afu7g01600, A. oryzae RIB40 : AO090038000529, Neosartorya fischeri NRRL 181 : NFIA_114300 and Aspergillus clavatus NRRL 1 : ACLA_065970	512.469	-1.19429	0.295046	-4.04782	5.16965e-05	0.00154152	2.81205	N/A
1002	ATCC64974_61530	482.549	2.21292	0.578649	3.82428	0.000131153	0.00292669	2.53362		ATCC64974_40000	An12g01210	Ortholog(s) have dipeptide transmembrane transporter activity, tripeptide transporter activity and role in dipeptide transmembrane transport, tripeptide transport	28690.6	2.27586	0.741989	3.06724	0.00216044	0.0201391	1.69596	N/A
1003	ATCC64974_61550	528.62	-1.64378	0.49704	-3.30714	0.000942549	0.0114138	1.94257		ATCC64974_40050	An12g01310	Ortholog of S. cerevisiae : YEL023C, A. nidulans FGSC A4 : AN1725, AN5027, A. fumigatus Af293 : Afu2g14400, Afu3g12130 and A. niger CBS 513.88 : An11g08400, An02g07940, An02g00780	124.349	-4.33269	1.36546	-3.17306	0.00150841	0.015761	1.80241	N/A
1004	ATCC64974_61600	404.044	1.86879	0.689498	2.71037	0.0067209	0.0446513	1.35017		ATCC64974_40060	An12g01320	Putative dioxygenase	498.716	-3.39005	1.02992	-3.29158	0.000996268	0.0117621	1.92952	ppoD
1005	ATCC64974_61640	1305.07	-1.70904	0.424433	-4.02664	5.65784e-05	0.00162991	2.78784		ATCC64974_40070	An12g01330	Ortholog(s) have translation initiation factor activity, role in translational initiation and cytosol, nucleus localization	379.2	0.667563	0.221888	3.00856	0.00262485	0.0229444	1.63932	N/A
1006	ATCC64974_61650	186.205	-1.09321	0.30876	-3.54065	0.000399146	0.00643753	2.19128		ATCC64974_40240	An12g01540	Ortholog of A. fumigatus Af293 : Afu7g01340, A. oryzae RIB40 : AO090010000210, Aspergillus wentii : Aspwe1_0052700 and Aspergillus terreus NIH2624 : ATET_08683	3260.03	-0.726898	0.228855	-3.17624	0.00149197	0.0156534	1.80539	N/A
1007	ATCC64974_61680	139.906	-0.82974	0.272424	-3.04577	0.00232088	0.0210199	1.67737		ATCC64974_40470	An12g01840	Has domain(s) with predicted DNA binding, transcription factor activity, sequence-specific DNA binding activity and role in regulation of transcription, DNA-templated	113.597	-1.58353	0.595062	-2.66112	0.00778801	0.0494226	1.30607	N/A
1008	ATCC64974_61700	865.893	0.832577	0.238238	3.49472	0.000474551	0.00721233	2.14192		ATCC64974_40510	An12g01890	Protein similar to squalene synthase	1225.35	0.4439	0.166158	2.67156	0.00754996	0.0484852	1.31439	N/A
1009	ATCC64974_61730	122.483	1.01474	0.300462	3.37726	0.000732114	0.00972149	2.01227		ATCC64974_40550	An12g01930	Ortholog(s) have role in mitotic DNA damage checkpoint, translesion synthesis and cytosol, nuclear chromatin localization	186.313	-1.47546	0.337335	-4.37387	1.22064e-05	0.000555717	3.25515	N/A
1010	ATCC64974_61760	7417.65	-2.27843	0.460179	-4.95119	7.37606e-07	7.23279e-05	4.14069		ATCC64974_40570	An12g01950	Ortholog of A. nidulans FGSC A4 : AN3371, A. fumigatus Af293 : Afu7g01290, A. oryzae RIB40 : AO090010000194, Aspergillus wentii : Aspwe1_0173909 and Aspergillus sydowii : Aspsy1_0147256	1130.31	-1.01711	0.294316	-3.45585	0.000548566	0.00799182	2.09735	N/A
1011	ATCC64974_61830	224.367	0.815017	0.293828	2.7738	0.00554066	0.0389412	1.40959		ATCC64974_40610	An12g01990	ACP acetyltransferase	130.947	-1.29047	0.363035	-3.55468	0.000378435	0.00620463	2.20728	pkiC
1012	ATCC64974_61900	119.55	-2.56891	0.5981	-4.29511	1.74604e-05	0.000712244	3.14737		ATCC64974_40660	An12g02060	Ortholog of A. nidulans FGSC A4 : AN9206, AN1849, A. fumigatus Af293 : Afu4g01210, Afu5g02320, Afu5g09930, A. niger CBS 513.88 : An03g02680, An12g10080 and A. oryzae RIB40 : AO090001000129, AO090010000537	47.417	-3.0326	0.800954	-3.78624	0.000152946	0.00323599	2.48999	N/A
1013	ATCC64974_61950	1140.4	-0.925144	0.318507	-2.90463	0.00367692	0.0290902	1.53625		ATCC64974_40670	An12g02070	Has domain(s) with predicted RNA binding, endoribonuclease activity, ribonuclease activity	81.3644	-5.85025	1.06339	-5.50151	3.76558e-08	8.45614e-06	5.07283	N/A
1014	ATCC64974_61970	556.515	-1.02115	0.219797	-4.64588	3.38634e-06	0.0002242	3.64936		ATCC64974_40710	An12g02110	Ortholog of A. nidulans FGSC A4 : AN3405, A. oryzae RIB40 : AO090010000118, Aspergillus wentii : Aspwe1_0052728, Aspergillus sydowii : Aspsy1_0830408 and Aspergillus terreus NIH2624 : ATET_08660	184.58	-1.22652	0.445389	-2.75382	0.00589042	0.0407534	1.38984	N/A
1015	ATCC64974_6200	60.0143	2.17894	0.706424	3.08447	0.00203915	0.0193264	1.71385		ATCC64974_40750	An12g02170	Ortholog of Aspergillus versicolor : Aspve1_0066847, Aspergillus niger ATCC 1015 : 46024-mRNA, Aspergillus zonatus : Aspzo1_0895004 and Aspergillus sydowii : Aspsy1_0040312	32.9993	-2.32354	0.664242	-3.49803	0.000468712	0.00715557	2.14536	N/A
1016	ATCC64974_62050	870.308	-0.944726	0.192599	-4.90514	9.3363e-07	8.81589e-05	4.05473		ATCC64974_40760	An12g02180	protein of unknown function	1451.06	-2.05468	0.505953	-4.06102	4.88592e-05	0.00148294	2.82888	N/A
1017	ATCC64974_62090	84.7174	-3.92335	0.995157	-3.94244	8.06564e-05	0.00206326	2.68545		ATCC64974_40790	An12g02210	Ortholog(s) have role in positive regulation of secondary metabolite biosynthetic process, secondary metabolite biosynthetic process	20.3565	-2.19632	0.790234	-2.77933	0.00544714	0.0384695	1.41488	N/A
1018	ATCC64974_62100	269.371	-1.67238	0.437676	-3.82104	0.000132892	0.00294617	2.53074		ATCC64974_41110	An12g02650	Ortholog of A. fumigatus Af293 : Afu7g06080, Neosartorya fischeri NRRL 181 : NFIA_027330, Aspergillus wentii : Aspwe1_0034401 and Aspergillus versicolor : Aspve1_0045683	100.272	2.97728	1.00772	2.95447	0.00313205	0.0259461	1.58593	N/A
1019	ATCC64974_62200	351.848	0.828009	0.292176	2.83394	0.00459784	0.0338853	1.46999		ATCC64974_41240	An12g02800	Has domain(s) with predicted role in transmembrane transport and integral component of membrane localization	40.9326	-1.52768	0.549815	-2.77854	0.0054604	0.0385364	1.41413	N/A
1020	ATCC64974_62260	393.031	-0.609352	0.217314	-2.80401	0.00504709	0.0362466	1.44073		ATCC64974_41260	An12g02820	Has domain(s) with predicted role in transmembrane transport and integral component of membrane localization	86.7927	1.9694	0.464557	4.2393	2.24214e-05	0.000862843	3.06407	N/A
1021	ATCC64974_62280	403.862	0.952882	0.303843	3.1361	0.00171209	0.0172221	1.76391		ATCC64974_41270	An12g02830	Ortholog(s) have role in austinol biosynthetic process, dehydroaustinol biosynthetic process	36.5784	-1.76416	0.506566	-3.48259	0.000496596	0.00736234	2.13298	N/A
1022	ATCC64974_62440	198.763	-0.775415	0.26313	-2.94689	0.0032099	0.0262928	1.58016		ATCC64974_38460	An12g03510	Ortholog of A. niger CBS 513.88 : An15g07630, Aspergillus tubingensis : Asptu1_0059454, Asptu1_0194055, Aspergillus kawachii : Aspka1_0176620, Aspka1_0182386 and Aspergillus acidus : Aspfo1_0046618	31.7133	2.40125	0.729246	3.29278	0.000992016	0.0117408	1.9303	N/A
1023	ATCC64974_6250	394.367	-1.31019	0.363488	-3.60449	0.000312767	0.0053697	2.27005		ATCC64974_38440	An12g03550	Ortholog(s) have Golgi apparatus, cell division site, cell tip, endoplasmic reticulum localization	1045.75	2.96664	0.71942	4.12366	3.72899e-05	0.00120343	2.91958	N/A
1024	ATCC64974_62620	304.428	0.905518	0.325494	2.78198	0.00540285	0.0382627	1.41722		ATCC64974_38320	An12g03760	Ortholog of A. niger CBS 513.88 : An12g03780, An12g03770, Aspergillus wentii : Aspwe1_0168652 and Aspergillus niger ATCC 1015 : 54032-mRNA, 54033-mRNA, 54034-mRNA	3767.34	-3.83348	0.560495	-6.83946	7.94949e-12	1.35115e-08	7.8693	N/A
1025	ATCC64974_62690	291.7	-1.45627	0.380016	-3.83212	0.000127042	0.00286765	2.54247		ATCC64974_38300	An12g03780	Has domain(s) with predicted cytoskeletal regulatory protein binding activity and role in actin filament bundle assembly	1902.06	-4.67422	0.544752	-8.58046	9.44914e-18	9.63623e-14	13.0161	N/A
1026	ATCC64974_62880	129.653	-2.57378	0.712658	-3.61153	0.000304399	0.00528595	2.27688		ATCC64974_38280	An12g03830	Ortholog(s) have role in cell morphogenesis, conidiophore development, cytokinesis and hyphal septin ring localization	949.508	-1.35316	0.469995	-2.8791	0.00398808	0.030741	1.51228	bud4
1027	ATCC64974_62990	247.549	2.59328	0.742506	3.49261	0.000478325	0.00723161	2.14077		ATCC64974_38230	An12g03900	DNA-directed RNA polymerase	454.218	0.670784	0.217776	3.08015	0.00206893	0.0194901	1.71019	N/A
1028	ATCC64974_630	597.014	-1.17626	0.323382	-3.63736	0.000275445	0.00489371	2.31036		ATCC64974_37920	An12g04220	Has domain(s) with predicted oxidoreductase activity and role in metabolic process	62.3062	2.1576	0.619159	3.48473	0.000492642	0.00733767	2.13444	N/A
1029	ATCC64974_63040	223.095	1.71098	0.498715	3.43078	0.000601849	0.00847743	2.07174		ATCC64974_37910	An12g04230	Ortholog of Aspergillus niger ATCC 1015 : 55217-mRNA	134.71	2.51873	0.838568	3.00361	0.00266794	0.023195	1.63461	N/A
1030	ATCC64974_63050	1520.38	1.77831	0.502954	3.53574	0.000406636	0.00648963	2.18778		ATCC64974_37890	An12g04260	UDP-glucose 4-epimerase	140.203	2.79711	0.759722	3.68176	0.000231632	0.00434224	2.36229	N/A
1031	ATCC64974_63160	16.7018	-4.16318	1.31025	-3.17739	0.00148605	0.0156234	1.80622		ATCC64974_37610	An12g04620	Has domain(s) with predicted role in transmembrane transport and integral component of membrane localization	100.884	3.79953	0.975167	3.89629	9.76791e-05	0.00236532	2.62611	N/A
1032	ATCC64974_63170	5.02986	-6.15831	2.19427	-2.80655	0.00500759	0.0360137	1.44353		ATCC64974_37540	An12g04680	Ortholog(s) have role in chromatin remodeling and ASTRA complex, mitochondrion localization	87.0994	-1.47329	0.504859	-2.91823	0.00352029	0.0282356	1.5492	N/A
1033	ATCC64974_6320	18.822	-7.29705	2.39395	-3.04812	0.00230277	0.021005	1.67768		ATCC64974_37490	An12g04730	Has domain(s) with predicted membrane localization	723.001	2.17291	0.633906	3.42781	0.000608472	0.00854711	2.06818	N/A
1034	ATCC64974_63200	5.78868	-5.46888	1.8709	-2.92313	0.00346531	0.0278921	1.55452		ATCC64974_37450	An12g04770	Has domain(s) with predicted ATP binding, DNA binding, helicase activity, methyltransferase activity, nucleic acid binding activity and role in DNA methylation	262.836	-1.9852	0.43722	-4.54051	5.61193e-06	0.000309354	3.50954	N/A
1035	ATCC64974_63210	6.21111	-6.38862	1.93049	-3.30933	0.000935204	0.0114092	1.94275		ATCC64974_37390	An12g04830	Ortholog(s) have role in retrograde vesicle-mediated transport, Golgi to ER and COPI vesicle coat, cytosol, nucleus localization	543.501	0.837125	0.294052	2.84686	0.00441532	0.0330598	1.4807	N/A
1036	ATCC64974_63230	11.0831	-3.0287	1.01149	-2.9943	0.00275075	0.0236727	1.62575		ATCC64974_37300	An12g04900	protein of unknown function	540.254	-1.46627	0.271908	-5.39252	6.94764e-08	1.33683e-05	4.87392	N/A
1037	ATCC64974_63270	8.70703	2.93608	0.990629	2.96386	0.0030381	0.0253234	1.59648		ATCC64974_37260	An12g04970	Has domain(s) with predicted RNA polymerase II transcription factor activity, sequence-specific DNA binding, zinc ion binding activity, role in regulation of transcription, DNA-templated and nucleus localization	1763.36	-3.27582	0.523792	-6.25404	3.99965e-10	4.53205e-07	6.34371	N/A
1038	ATCC64974_63280	475.035	5.48605	1.00821	5.4414	5.28631e-08	1.06731e-05	4.97171		ATCC64974_37230	An12g05010	Acetyl xylan esterase	317.974	2.84299	0.492557	5.7719	7.83847e-09	2.66456e-06	5.57438	axeA
1039	ATCC64974_6330	120.39	-2.64793	0.894941	-2.95878	0.0030886	0.0256913	1.59021		ATCC64974_37210	An12g05050	Has domain(s) with predicted DNA binding, nucleic acid binding, zinc ion binding activity, role in transcription, DNA-templated and nucleus localization	153.462	2.22328	0.798544	2.78417	0.00536652	0.0380318	1.41985	N/A
1040	ATCC64974_63340	349.509	1.18831	0.377397	3.14869	0.00164005	0.0167756	1.77532		ATCC64974_37200	An12g05060	Has domain(s) with predicted role in transmembrane transport and integral component of membrane localization	743.862	-2.67668	0.588921	-4.54505	5.49214e-06	0.000307479	3.51218	N/A
1041	ATCC64974_63360	198.341	2.45401	0.75459	3.25211	0.00114552	0.0130235	1.88527		ATCC64974_37190	An12g05070	Has domain(s) with predicted carbon-carbon lyase activity, catalytic activity and role in cellular aromatic compound metabolic process	344.253	-3.47234	0.649363	-5.34731	8.92714e-08	1.59718e-05	4.79665	N/A
1042	ATCC64974_63390	401.185	-1.02254	0.31946	-3.20084	0.00137026	0.0148185	1.82919		ATCC64974_37060	An12g05240	Ortholog of A. nidulans FGSC A4 : AN3284, A. fumigatus Af293 : Afu4g07467, A. niger CBS 513.88 : An04g01840 and A. oryzae RIB40 : AO090020000271, AO090103000196	4.75781	5.40961	1.99462	2.71211	0.00668573	0.0444466	1.35216	N/A
1043	ATCC64974_63490	158.238	-1.01289	0.310527	-3.26184	0.00110692	0.0126836	1.89676		ATCC64974_36880	An12g05510	Siderophore-iron transporter	48.5114	-4.99611	1.62238	-3.0795	0.00207347	0.0194901	1.71019	N/A
1044	ATCC64974_6350	53.3074	-4.67485	1.27078	-3.67873	0.000234401	0.0043754	2.35898		ATCC64974_36850	An12g05570	Ortholog(s) have L-pipecolate oxidase activity, flavin adenine dinucleotide binding, proline oxidase activity and cytosol, extracellular region, nucleus localization	494.502	2.91704	0.840017	3.4726	0.000515444	0.00758513	2.12004	N/A
1045	ATCC64974_63530	211.768	0.737975	0.262914	2.8069	0.00500206	0.0359993	1.44371		ATCC64974_36710	An12g05710	Has domain(s) with predicted role in transmembrane transport and integral component of membrane localization	149.888	3.90173	1.15848	3.36797	0.000757251	0.00996444	2.00155	N/A
1046	ATCC64974_63540	3910.33	2.08971	0.565071	3.69814	0.000217184	0.0041821	2.37861		ATCC64974_36650	An12g05820	Has domain(s) with predicted substrate-specific transmembrane transporter activity, transmembrane transporter activity, transporter activity, role in transmembrane transport and integral component of membrane, membrane localization	177.3	4.00991	1.12962	3.5498	0.000385526	0.0062805	2.20201	N/A
1047	ATCC64974_63560	2774.68	-2.66391	0.84665	-3.14641	0.00165288	0.0168899	1.77237		ATCC64974_36520	An12g05960	Protein similar to dipeptidyl peptidase II	4166.64	2.39838	0.65268	3.67467	0.00023816	0.00442014	2.35456	N/A
1048	ATCC64974_63650	12.9678	-3.80993	1.17324	-3.24736	0.00116481	0.0132024	1.87935		ATCC64974_36440	An12g06090	Ortholog of Aspergillus niger ATCC 1015 : 42283-mRNA	6.77161	-2.95484	1.08037	-2.73503	0.00623741	0.0423778	1.37286	N/A
1049	ATCC64974_63670	82.0904	-3.39852	0.714824	-4.75435	1.99088e-06	0.000152654	3.81629		ATCC64974_36390	An12g06190	Has domain(s) with predicted RNA polymerase II transcription factor activity, sequence-specific DNA binding, zinc ion binding activity, role in regulation of transcription, DNA-templated and nucleus localization	152.673	-1.55381	0.430829	-3.60656	0.000310288	0.00535417	2.27131	N/A
1050	ATCC64974_63680	503.976	-2.82153	0.686756	-4.10848	3.98269e-05	0.00125745	2.90051		ATCC64974_36380	An12g06200	Ortholog(s) have intracellular localization	1084.8	-1.3821	0.338294	-4.08551	4.39805e-05	0.00136742	2.8641	N/A
1051	ATCC64974_63690	396.626	3.12091	0.661605	4.71719	2.3913e-06	0.000174189	3.75898		ATCC64974_35690	An12g07250	Has domain(s) with predicted hydrolase activity, acting on carbon-nitrogen (but not peptide) bonds activity	97.2594	-2.32805	0.751756	-3.09682	0.0019561	0.0187667	1.72661	N/A
1052	ATCC64974_63780	32709.3	3.85527	1.24875	3.08731	0.00201979	0.0192144	1.71637		ATCC64974_35650	An12g07300	Ortholog of A. oryzae RIB40 : AO090113000143, Aspergillus wentii : Aspwe1_0133365, Aspergillus versicolor : Aspve1_0057826 and Aspergillus niger ATCC 1015 : 186610-mRNA	378.799	-1.24861	0.398186	-3.13573	0.00171424	0.0172221	1.76391	N/A
1053	ATCC64974_63800	658.116	2.35933	0.858246	2.74901	0.0059775	0.0411209	1.38594		ATCC64974_35570	An12g07400	Ortholog(s) have endoplasmic reticulum, plasma membrane localization	483.748	2.26007	0.65781	3.43576	0.000590901	0.00836945	2.0773	N/A
1054	ATCC64974_63830	150.915	-3.71246	1.1591	-3.20288	0.0013606	0.0147563	1.83102		ATCC64974_35540	An12g07450	High affinity sugar/H+ symporter	15410.6	-1.24756	0.379217	-3.28984	0.00100245	0.0118185	1.92744	mstA
1055	ATCC64974_63960	451.609	0.973783	0.362865	2.68359	0.00728359	0.0472535	1.32557		ATCC64974_35400	An12g07630	2-methylisocitrate lyase	3255.61	2.19375	0.645575	3.39813	0.000678483	0.00918881	2.03674	mclA
1056	ATCC64974_6400	2355.29	2.41208	0.546088	4.41702	1.00071e-05	0.000470287	3.32764		ATCC64974_35360	An12g07700	Ortholog of A. nidulans FGSC A4 : AN8752, A. fumigatus Af293 : Afu6g02845, Aspergillus wentii : Aspwe1_0048539, Aspergillus sydowii : Aspsy1_0092097 and Aspergillus terreus NIH2624 : ATET_07166	71.388	5.68812	1.27432	4.46367	8.05676e-06	0.000402759	3.39495	N/A
1057	ATCC64974_64100	289.694	-1.62225	0.469805	-3.45302	0.00055434	0.00803062	2.09525		ATCC64974_35330	An12g07720	Putative ferric (and cupric) reductase	180.731	-1.46772	0.45051	-3.2579	0.00112239	0.01284	1.89143	N/A
1058	ATCC64974_64200	343.102	3.32903	0.545443	6.10334	1.03872e-09	6.97933e-07	6.15619		ATCC64974_35320	An12g07730	Has domain(s) with predicted copper ion transmembrane transporter activity, role in copper ion transmembrane transport and integral component of membrane localization	127.459	-1.90667	0.674075	-2.82858	0.00467555	0.0341891	1.46611	N/A
1059	ATCC64974_64210	35.9928	-1.64023	0.561011	-2.92371	0.00345886	0.0278842	1.55464		ATCC64974_35220	An12g07840	Putative glucosamine-6-phosphate N-acetyltransferase	302.322	0.801476	0.296995	2.69862	0.00696282	0.0456929	1.34015	gnaA
1060	ATCC64974_64220	369.647	1.07544	0.332314	3.23621	0.00121129	0.0135491	1.86809		ATCC64974_35100	An12g08000	Has domain(s) with predicted 2-dehydropantoate 2-reductase activity, NADP binding, coenzyme binding, oxidoreductase activity, oxidoreductase activity, acting on the CH-OH group of donors, NAD or NADP as acceptor activity	1265.16	-0.94481	0.274784	-3.43837	0.000585224	0.00834701	2.07847	N/A
1061	ATCC64974_6440	2026.17	-2.42555	0.671315	-3.61313	0.000302524	0.00526474	2.27862		ATCC64974_35030	An12g08100	Ortholog(s) have protein serine/threonine kinase activity and role in G2/M transition of mitotic cell cycle, ascospore formation, chromosome segregation, histone H3-S10 phosphorylation, positive regulation of mitotic nuclear division	318.462	-1.26523	0.349971	-3.61524	0.000300071	0.00524892	2.27993	N/A
1062	ATCC64974_64540	74.9165	-1.18379	0.371106	-3.18989	0.00142326	0.0151507	1.81957		ATCC64974_35000	An12g08240	Ortholog(s) have Smc5-Smc6 complex, cytosol, mitotic spindle pole body, nucleus localization	281.348	-0.634865	0.23465	-2.70558	0.00681847	0.0450938	1.34588	N/A
1063	ATCC64974_64560	3931.74	1.6212	0.59073	2.7444	0.00606218	0.0415471	1.38146		ATCC64974_34960	An12g08280	Extracellular exo-inulinase	49.5425	-2.58321	0.703383	-3.67256	0.000240134	0.00443639	2.35297	inuE
1064	ATCC64974_6460	355.807	-5.84456	0.952348	-6.13701	8.40909e-10	6.12542e-07	6.21286		ATCC64974_34770	An12g08630	Has domain(s) with predicted electron carrier activity, heme binding, iron ion binding, oxidoreductase activity, acting on paired donors, with incorporation or reduction of molecular oxygen activity and role in oxidation-reduction process	7805.41	3.00753	0.892878	3.36835	0.000756194	0.00996339	2.00159	N/A
1065	ATCC64974_64600	50.1629	-9.76912	3.19789	-3.05486	0.00225165	0.0206682	1.6847		ATCC64974_34590	An12g08900	Has domain(s) with predicted protein kinase binding activity and role in regulation of cyclin-dependent protein serine/threonine kinase activity	3815.94	-0.946708	0.285718	-3.31343	0.000921589	0.0113097	1.94655	N/A
1066	ATCC64974_64670	27.3537	-2.04206	0.68875	-2.96489	0.00302796	0.02529	1.59705		ATCC64974_34580	An12g08930	Has domain(s) with predicted catalytic activity	1252.75	-0.963874	0.326704	-2.9503	0.00317469	0.0260902	1.58352	N/A
1067	ATCC64974_64750	1926.2	2.55014	0.557027	4.57813	4.69147e-06	0.000282354	3.54921		ATCC64974_34470	An12g09180	Has domain(s) with predicted oxidoreductase activity and role in carotenoid biosynthetic process, chlorophyll biosynthetic process, oxidation-reduction process, photosynthesis	369.052	-0.873079	0.299691	-2.91327	0.00357669	0.0285408	1.54453	N/A
1068	ATCC64974_64770	319.597	-0.882509	0.298892	-2.9526	0.00315112	0.0260415	1.58433		ATCC64974_34400	An12g09340	Has domain(s) with predicted FMN binding, carboxy-lyase activity, oxidoreductase activity, role in oxidation-reduction process, ubiquinone biosynthetic process and plasma membrane localization	630.547	-2.24646	0.600237	-3.74262	0.000182115	0.00362735	2.44041	ohbA2
1069	ATCC64974_64780	1465.61	-0.764486	0.222419	-3.43715	0.00058788	0.00835617	2.07799		ATCC64974_34380	An12g09370	Has domain(s) with predicted substrate-specific transmembrane transporter activity, transmembrane transporter activity, role in transmembrane transport and integral component of membrane, membrane localization	293.662	1.57684	0.54723	2.88148	0.00395807	0.0305791	1.51458	N/A
1070	ATCC64974_64910	173.07	1.27645	0.432578	2.95081	0.00316946	0.0260902	1.58352		ATCC64974_34260	An12g09560	Ortholog(s) have catalytic activity and role in sterigmatocystin biosynthetic process	9159.64	3.01382	0.950092	3.17213	0.00151323	0.0157644	1.80232	N/A
1071	ATCC64974_64920	4870.72	1.9669	0.719645	2.73316	0.00627307	0.0424964	1.37165		ATCC64974_34200	An12g09640	Putative GTP cyclohydrolase	120.696	-4.78794	1.40038	-3.41903	0.000628443	0.00871692	2.05964	N/A
1072	ATCC64974_64990	73.5205	-1.35906	0.44612	-3.04641	0.00231594	0.0210084	1.67761		ATCC64974_34190	An12g09650	Ortholog(s) have cytosol, nucleus localization	2256.04	3.02277	0.794332	3.80542	0.000141563	0.00308049	2.51138	N/A
1073	ATCC64974_65010	427.477	1.03351	0.338204	3.05586	0.00224415	0.0206179	1.68576		ATCC64974_34180	An12g09660	Uracil phosphoribosyltransferase	109.042	1.97085	0.548628	3.59232	0.000327751	0.0055614	2.25482	N/A
1074	ATCC64974_65090	4280.54	2.27205	0.686983	3.30729	0.000942035	0.0114138	1.94257		ATCC64974_34110	An12g09780	protein of unknown function	225.978	-2.30465	0.635786	-3.62488	0.000289093	0.00510948	2.29162	N/A
1075	ATCC64974_65360	551.379	0.686929	0.243228	2.82422	0.00473956	0.0344997	1.46218		ATCC64974_34070	An12g09830	protein of unknown function	124.834	-2.25386	0.562192	-4.00905	6.09625e-05	0.00171739	2.76513	N/A
1076	ATCC64974_65450	352.875	-1.42367	0.400252	-3.55692	0.000375223	0.00617182	2.20959		ATCC64974_34060	An12g09860	Has domain(s) with predicted role in lipopolysaccharide biosynthetic process	448.92	-2.09166	0.727108	-2.87668	0.00401877	0.0308378	1.51092	N/A
1077	ATCC64974_65480	1197.45	-0.586994	0.191364	-3.06742	0.00215918	0.0201391	1.69596		ATCC64974_34030	An12g09900	Has domain(s) with predicted amino acid transmembrane transporter activity, role in amino acid transmembrane transport and membrane localization	732.549	-1.41092	0.423876	-3.32863	0.000872758	0.0109156	1.96195	N/A
1078	ATCC64974_6550	7.84609	-2.93944	1.10149	-2.66861	0.00761669	0.0487991	1.31159		ATCC64974_33930	An12g09990	Ortholog of A. fumigatus Af293 : Afu5g14670 and Aspergillus fumigatus A1163 : AFUB_062340	1039.58	1.32248	0.286569	4.61489	3.93309e-06	0.000244571	3.61159	N/A
1079	ATCC64974_65600	101.252	3.94506	0.968869	4.07182	4.66478e-05	0.00144156	2.84117		ATCC64974_33780	An12g10170	protein of unknown function	198.517	1.61549	0.463885	3.48253	0.000496695	0.00736234	2.13298	N/A
1080	ATCC64974_6580	6396.11	4.71798	0.909873	5.18532	2.15647e-07	3.09742e-05	4.509		ATCC64974_33760	An12g10190	Ortholog(s) have plasma membrane localization	460.385	1.95567	0.623082	3.13871	0.00169695	0.0171682	1.76528	N/A
1081	ATCC64974_65860	553.706	1.17159	0.301574	3.88489	0.000102374	0.00245073	2.6107		ATCC64974_33680	An12g10280	Ortholog of A. nidulans FGSC A4 : AN8361, A. fumigatus Af293 : Afu2g00370, A. oryzae RIB40 : AO090701000625, Aspergillus wentii : Aspwe1_0168024 and Aspergillus sydowii : Aspsy1_0049880	47.1786	-2.73509	0.876704	-3.11975	0.00181007	0.0178749	1.74776	N/A
1082	ATCC64974_6590	48.8727	3.27689	0.921444	3.55625	0.000376182	0.00617762	2.20918		ATCC64974_33620	An12g10330	Ortholog of A. nidulans FGSC A4 : AN11048, AN5410, A. fumigatus Af293 : Afu3g01150, Afu4g01120, A. niger CBS 513.88 : An11g03520, An02g14500 and A. oryzae RIB40 : AO090005000691	1678.36	2.20001	0.580728	3.78837	0.00015164	0.00321503	2.49282	N/A
1083	ATCC64974_6600	20.0176	5.25684	1.46279	3.59372	0.00032599	0.00554999	2.25571		ATCC64974_33570	An12g10390	Feruloyl esterase	124.502	1.57686	0.580375	2.71696	0.00658842	0.0439429	1.35711	faeB
1084	ATCC64974_66020	1131.22	-1.32645	0.374783	-3.53925	0.00040127	0.00644014	2.1911		ATCC64974_33460	An12g10500	Has domain(s) with predicted hydrolase activity, hydrolase activity, acting on carbon-nitrogen (but not peptide) bonds, in linear amidines activity and role in metabolic process	14.5031	3.17157	0.886295	3.57846	0.000345631	0.00577828	2.2382	N/A
1085	ATCC64974_66030	1134.39	-0.982714	0.369789	-2.6575	0.00787223	0.0498021	1.30275		ATCC64974_33340	An12g10630	Acid phosphatase	13524.2	4.81282	0.970076	4.96128	7.00292e-07	7.02332e-05	4.15346	N/A
1086	ATCC64974_66110	527.887	-0.590767	0.221965	-2.66154	0.00777845	0.0494226	1.30607		ATCC64974_33330	An12g10640	Ortholog of A. nidulans FGSC A4 : AN8060, AN2037, AN8619, A. fumigatus Af293 : Afu1g01630, Afu8g07330, A. niger CBS 513.88 : An09g05140, An12g07130 and A. oryzae RIB40 : AO090010000232, AO090010000368	627.85	2.36241	0.864923	2.73136	0.00630737	0.0425725	1.37087	N/A
1087	ATCC64974_66280	1297.21	-0.979943	0.182575	-5.36734	7.99049e-08	1.48158e-05	4.82927		ATCC64974_33310	An12g10660	Has domain(s) with predicted DNA binding, zinc ion binding activity, role in transcription, DNA-templated and nucleus localization	53.1253	5.99432	1.43708	4.17117	3.03033e-05	0.00105113	2.97834	N/A
1088	ATCC64974_66300	399.147	1.69831	0.495943	3.42441	0.000616144	0.00862718	2.06413		ATCC64974_33260	An12g10710	Ortholog(s) have mitochondrion localization	35.9692	3.35322	1.22291	2.742	0.00610662	0.0417354	1.37949	vtc1
1089	ATCC64974_66310	349.704	2.78999	0.821037	3.39813	0.00067847	0.00918881	2.03674		ATCC64974_33180	An12g10810	Ortholog(s) have extracellular region localization	86.7854	-2.02874	0.61551	-3.29603	0.000980618	0.0116826	1.93246	N/A
1090	ATCC64974_66340	1677.5	1.97256	0.538415	3.66365	0.000248651	0.00452003	2.34486		ATCC64974_33140	An12g10860	Protein similar to nonribosomal peptide synthases (NRPS-like), encoded in a predicted secondary metabolite gene cluster	331.777	4.54517	1.70258	2.66957	0.00759486	0.0487428	1.31209	N/A
1091	ATCC64974_66380	306.186	0.978755	0.304966	3.20939	0.00133017	0.0145548	1.83699		ATCC64974_23600	An13g00070	Ortholog(s) have RNA polymerase II carboxy-terminal domain kinase activity, cyclin-dependent protein kinase activating kinase activity, cyclin-dependent protein serine/threonine kinase activity	173.54	-1.09543	0.325628	-3.36405	0.000768075	0.0100938	1.99594	N/A
1092	ATCC64974_66410	378.866	1.43263	0.325782	4.39752	1.09493e-05	0.000502977	3.29845		ATCC64974_23660	An13g00140	Has domain(s) with predicted nucleic acid binding, nucleotide binding activity	614.846	-1.04947	0.33688	-3.11528	0.00183772	0.0180202	1.74424	N/A
1093	ATCC64974_66420	257.435	1.75722	0.614375	2.86017	0.00423417	0.0320803	1.49376		ATCC64974_23730	An13g00290	Ortholog(s) have protein binding, bridging activity and role in actin cortical patch assembly, axial cellular bud site selection, bipolar cellular bud site selection, endocytosis, unidimensional cell growth	1180.02	-0.703512	0.248723	-2.82849	0.00467678	0.0341891	1.46611	pan1
1094	ATCC64974_66430	480.547	2.51098	0.622852	4.03143	5.54391e-05	0.00160616	2.79421		ATCC64974_23750	An13g00310	Ortholog(s) have ATPase activity, role in DNA repair, mitotic chromosome condensation and cytosol, nuclear condensin complex localization	545.645	-0.851333	0.295311	-2.88283	0.00394115	0.0305077	1.51559	N/A
1095	ATCC64974_66480	396.038	1.04102	0.338179	3.07831	0.00208175	0.0195305	1.70929		ATCC64974_23790	An13g00390	Ortholog of A. nidulans FGSC A4 : AN2188, A. fumigatus Af293 : Afu7g03930, A. oryzae RIB40 : AO090026000821, Aspergillus wentii : Aspwe1_0050251 and Aspergillus sydowii : Aspsy1_0026945	135.195	0.827685	0.292027	2.83427	0.004593	0.0338853	1.46999	N/A
1096	ATCC64974_66560	801.995	2.91209	0.528625	5.5088	3.61294e-08	8.37382e-06	5.07708		ATCC64974_23810	An13g00410	Ortholog of A. nidulans FGSC A4 : AN10534, AN7218, A. fumigatus Af293 : Afu1g13000, Afu7g03950, A. niger CBS 513.88 : An06g00970 and A. oryzae RIB40 : AO090023000035, AO090026000819	194.075	2.50058	0.555932	4.49799	6.85978e-06	0.000356918	3.44743	N/A
1097	ATCC64974_6660	1567.45	2.43527	0.753386	3.23244	0.00122738	0.0136646	1.8644		ATCC64974_23820	An13g00420	protein of unknown function	101.361	2.121	0.441952	4.79916	1.59336e-06	0.00013429	3.87196	N/A
1098	ATCC64974_66630	5555.09	1.67731	0.620508	2.70313	0.00686895	0.0452809	1.34408		ATCC64974_24040	An13g00690	Has domain(s) with predicted RNA polymerase II transcription factor activity, sequence-specific DNA binding, zinc ion binding activity, role in regulation of transcription, DNA-templated and nucleus localization	108.155	2.0166	0.559395	3.60496	0.000312198	0.00536896	2.27011	N/A
1099	ATCC64974_66680	163.424	-2.15465	0.535401	-4.02436	5.71298e-05	0.00164115	2.78485		ATCC64974_24050	An13g00710	Amine oxidase	887.53	2.54461	0.649053	3.92049	8.83687e-05	0.0021936	2.65884	N/A
1100	ATCC64974_66840	1040.71	-1.13058	0.366893	-3.08151	0.00205955	0.019463	1.71079		ATCC64974_24060	An13g00720	Has domain(s) with predicted role in transmembrane transport and integral component of membrane localization	277.113	-0.896615	0.298743	-3.00129	0.00268837	0.023313	1.6324	N/A
1101	ATCC64974_66890	140.516	-2.23141	0.674058	-3.31041	0.000931589	0.0113913	1.94343		ATCC64974_24070	An13g00730	Has domain(s) with predicted RNA polymerase II transcription factor activity, sequence-specific DNA binding, zinc ion binding activity, role in regulation of transcription, DNA-templated and nucleus localization	147.266	-1.21442	0.409763	-2.96372	0.00303941	0.0253234	1.59648	N/A
1102	ATCC64974_66920	217.518	1.11037	0.40883	2.71598	0.00660804	0.0440162	1.35639		ATCC64974_24090	An13g00750	Ortholog of A. nidulans FGSC A4 : AN5687, A. fumigatus Af293 : Afu7g04200, A. oryzae RIB40 : AO090005001653, Aspergillus wentii : Aspwe1_0038498 and Aspergillus sydowii : Aspsy1_0030277	332.327	-0.828036	0.304066	-2.72322	0.00646498	0.0434013	1.3625	N/A
1103	ATCC64974_66950	372.126	2.07484	0.699333	2.96688	0.00300841	0.0251886	1.5988		ATCC64974_24170	An13g00820	Ortholog(s) have RNA binding activity, role in mRNA splicing, via spliceosome and Lsm1-7-Pat1 complex, U4/U6 x U5 tri-snRNP complex, U6 snRNP, nucleolus, small nucleolar ribonucleoprotein complex localization	285.579	1.11534	0.360994	3.08965	0.00200395	0.0190993	1.71898	N/A
1104	ATCC64974_67080	625.655	1.14319	0.321964	3.55066	0.00038426	0.00627855	2.20214		ATCC64974_24190	An13g00850	Ortholog(s) have role in establishment or maintenance of actin cytoskeleton polarity and cell cortex of cell tip, medial cortex localization	508.382	-0.798065	0.263868	-3.02449	0.00249053	0.0221627	1.65438	N/A
1105	ATCC64974_67090	242.607	0.959256	0.350958	2.73325	0.00627129	0.0424964	1.37165		ATCC64974_24210	An13g00870	Ortholog(s) have ubiquitin binding activity, role in proteasome-mediated ubiquitin-dependent protein catabolic process and cytoplasm, nucleus localization	588.411	-0.580493	0.215675	-2.69152	0.00711274	0.0464851	1.33269	N/A
1106	ATCC64974_67170	597.549	-3.69541	0.833912	-4.43142	9.36162e-06	0.000447856	3.34886		ATCC64974_24220	An13g00890	Has domain(s) with predicted ATP binding, protein kinase activity, transferase activity, transferring phosphorus-containing groups activity and role in protein phosphorylation	81.3282	-1.0793	0.332225	-3.2487	0.00115934	0.0131659	1.88055	N/A
1107	ATCC64974_6730	223.179	1.74897	0.635693	2.75127	0.00593638	0.0409325	1.38793		ATCC64974_24260	An13g00940	Has domain(s) with predicted catalytic activity and role in metabolic process	766.889	-0.605405	0.215557	-2.80856	0.0049764	0.0358653	1.44533	N/A
1108	ATCC64974_67330	982.091	-1.04799	0.390245	-2.68547	0.00724277	0.047099	1.32699		ATCC64974_24320	An13g01010	Ortholog(s) have single-stranded RNA binding activity	172.694	1.09249	0.352917	3.0956	0.00196413	0.0188254	1.72526	rrs1
1109	ATCC64974_67350	1021.05	6.88701	1.51962	4.53206	5.84104e-06	0.000316845	3.49915		ATCC64974_24410	An13g01120	Has domain(s) with predicted oxidoreductase activity, zinc ion binding activity and role in oxidation-reduction process	335.156	1.86183	0.494864	3.76231	0.00016835	0.00348243	2.45812	N/A
1110	ATCC64974_67360	564.694	2.03382	0.692648	2.9363	0.00332156	0.0270769	1.5674		ATCC64974_24420	An13g01130	3-oxoacyl-[acyl-carrier protein] reductase	40.289	3.88307	1.18653	3.27264	0.00106547	0.0123684	1.90769	N/A
1111	ATCC64974_6740	45.0781	-1.57358	0.477554	-3.29508	0.000983938	0.0116949	1.932		ATCC64974_24440	An13g01160	Ortholog(s) have RNA binding, telomeric template RNA reverse transcriptase activity and role in DNA biosynthetic process, telomere maintenance via telomerase	450.944	-1.38978	0.290654	-4.78157	1.73931e-06	0.000143044	3.84453	N/A
1112	ATCC64974_67400	964.833	-0.860857	0.248095	-3.46987	0.000520712	0.00764061	2.11687		ATCC64974_24650	An13g01320	Ortholog of A. nidulans FGSC A4 : AN10457, A. fumigatus Af293 : Afu7g04795, A. oryzae RIB40 : AO090005000171, Neosartorya fischeri NRRL 181 : NFIA_025730 and Aspergillus clavatus NRRL 1 : ACLA_006450	657.851	-1.14585	0.321995	-3.55858	0.000372864	0.00614292	2.21163	N/A
1113	ATCC64974_67420	877.66	-0.982652	0.262429	-3.74445	0.00018079	0.00362646	2.44052		ATCC64974_24730	An13g01460	Ortholog of A. oryzae RIB40 : AO090005000327, Neosartorya fischeri NRRL 181 : NFIA_049490, Aspergillus wentii : Aspwe1_0172355 and Aspergillus niger ATCC 1015 : 44773-mRNA	87.3952	2.05214	0.700312	2.93032	0.00338615	0.0275158	1.56042	N/A
1114	ATCC64974_67470	1073.9	2.51158	0.81721	3.07336	0.00211662	0.019803	1.70327		ATCC64974_24750	An13g01480	Ortholog of A. nidulans FGSC A4 : AN5387, A. fumigatus Af293 : Afu6g00360, A. niger CBS 513.88 : An02g11060, An18g00050 and A. oryzae RIB40 : AO090023000455, AO090003001393, AO090001000640	110.411	1.16235	0.429062	2.70904	0.0067478	0.0447717	1.349	N/A
1115	ATCC64974_67520	1029.76	-1.36719	0.46331	-2.95092	0.00316831	0.0260902	1.58352		ATCC64974_24880	An13g01660	Ortholog of Neosartorya fischeri NRRL 181 : NFIA_025910, NFIA_100400, Aspergillus wentii : Aspwe1_0040579, Aspergillus versicolor : Aspve1_0034609, Aspve1_0036118 and Aspergillus niger ATCC 1015 : 54813-mRNA	42.8376	4.99424	1.27059	3.93066	8.47147e-05	0.00212265	2.67312	N/A
1116	ATCC64974_67540	480.149	-1.1737	0.242513	-4.83976	1.29998e-06	0.000112349	3.94943		ATCC64974_24890	An13g01680	Has domain(s) with predicted aldehyde-lyase activity and role in carbohydrate metabolic process	1810.3	-2.44972	0.644528	-3.8008	0.000144231	0.00312285	2.50545	N/A
1117	ATCC64974_67580	175.243	1.4199	0.385732	3.68106	0.00023227	0.00434622	2.36189		ATCC64974_24900	An13g01690	Has domain(s) with predicted oxidoreductase activity and role in metabolic process	31.9432	-2.06319	0.714075	-2.88931	0.00386086	0.0300558	1.52207	N/A
1118	ATCC64974_67720	325.878	-1.15791	0.362016	-3.1985	0.00138145	0.0148765	1.8275		ATCC64974_24950	An13g01760	Has domain(s) with predicted role in transmembrane transport	591.065	-2.36256	0.727739	-3.24644	0.0011686	0.0132024	1.87935	N/A
1119	ATCC64974_67730	95.2778	-2.69475	0.734282	-3.66991	0.000242633	0.00446378	2.3503		ATCC64974_24960	An13g01780	Ortholog of A. fumigatus Af293 : Afu7g00510, A. niger CBS 513.88 : An14g06900, A. oryzae RIB40 : AO090011000220, AO090026000634 and Aspergillus wentii : Aspwe1_0030162, Aspwe1_0067292, Aspwe1_0174726	73.871	1.30039	0.462678	2.81057	0.00494538	0.0356921	1.44743	N/A
1120	ATCC64974_67800	60.1386	-3.13916	0.754807	-4.15889	3.19798e-05	0.0010871	2.96373		ATCC64974_25020	An13g01860	Ortholog of A. nidulans FGSC A4 : AN3304, AN2043, A. fumigatus Af293 : Afu4g01230, Afu4g10090 and A. niger CBS 513.88 : An03g00230, An04g06970, An16g01920, An05g01440	1721.3	-0.655692	0.244584	-2.68085	0.00734356	0.0474586	1.32369	N/A
1121	ATCC64974_67830	14.144	-2.58124	0.94616	-2.72812	0.00636962	0.0429045	1.3675		ATCC64974_25040	An13g01880	Triacylglycerol lipase	214.485	-1.22696	0.351321	-3.49242	0.000478656	0.00723161	2.14077	N/A
1122	ATCC64974_6800	557.969	2.77502	0.905216	3.06558	0.00217245	0.0201589	1.69553		ATCC64974_25070	An13g01920	Acetyl-CoA C-acetyltransferase, acetoacetyl-CoA thiolase	8877.56	2.87795	0.776371	3.70692	0.000209794	0.00408297	2.38902	N/A
1123	ATCC64974_68060	54.6832	-4.80713	1.2355	-3.89084	9.9896e-05	0.00240837	2.61828		ATCC64974_25100	An13g01960	Has domain(s) with predicted flavin adenine dinucleotide binding, oxidoreductase activity, acting on CH-OH group of donors activity and role in oxidation-reduction process	160.931	-2.88716	0.981589	-2.94131	0.00326824	0.0267277	1.57304	N/A
1124	ATCC64974_68220	395.832	2.31327	0.518855	4.45842	8.25678e-06	0.000408751	3.38854		ATCC64974_25300	An13g02260	Has domain(s) with predicted aminopeptidase activity, dipeptidyl-peptidase activity, hydrolase activity and role in metabolic process, proteolysis	9.25869	4.89854	1.78624	2.74237	0.00609968	0.04172	1.37966	N/A
1125	ATCC64974_68500	1029.63	-2.71638	0.467739	-5.80748	6.34195e-09	2.30983e-06	5.63642		ATCC64974_25330	An13g02290	Ortholog of A. nidulans FGSC A4 : AN2478, A. fumigatus Af293 : Afu6g00240, A. oryzae RIB40 : AO090103000492, Aspergillus wentii : Aspwe1_0179466 and Aspergillus sydowii : Aspsy1_0060387, Aspsy1_0414518	47.4507	4.1675	1.50543	2.76831	0.00563482	0.0394348	1.40412	N/A
1126	ATCC64974_68690	17.8396	8.4125	2.21197	3.80317	0.000142857	0.00309969	2.50868		ATCC64974_25360	An13g02320	Vacuolar glutathione S-conjugate ABC transporter	21.2596	-1.93702	0.65025	-2.97888	0.00289306	0.0246344	1.60846	N/A
1127	ATCC64974_68730	535.803	-1.58279	0.480205	-3.29608	0.000980447	0.0116826	1.93246		ATCC64974_25360	An13g02330	Has domain(s) with predicted ATP binding, ATPase activity, coupled to transmembrane movement of substances activity, role in transmembrane transport and integral component of membrane localization	21.2596	-1.93702	0.65025	-2.97888	0.00289306	0.0246344	1.60846	N/A
1128	ATCC64974_68740	3564.65	-1.02233	0.198434	-5.15199	2.57743e-07	3.50461e-05	4.45536		ATCC64974_25370	An13g02340	Has domain(s) with predicted oxidoreductase activity and role in metabolic process	47.5882	-2.02759	0.662604	-3.06004	0.00221308	0.020406	1.69024	N/A
1129	ATCC64974_68890	577.161	-2.38498	0.387582	-6.15349	7.57972e-10	6.12542e-07	6.21286		ATCC64974_25390	An13g02360	Ortholog of Aspergillus tubingensis : Asptu1_0119337, Aspergillus brasiliensis : Aspbr1_0199261, Aspergillus kawachii : Aspka1_0177122 and Aspergillus acidus : Aspfo1_0030859	19.5932	-3.05269	0.821855	-3.71438	0.000203701	0.00398829	2.39921	N/A
1130	ATCC64974_68980	528.107	1.69991	0.460798	3.68904	0.000225099	0.00429076	2.36747		ATCC64974_25450	An13g02410	Has domain(s) with predicted metal ion transmembrane transporter activity, role in metal ion transport, transmembrane transport and membrane localization	246.154	-1.10488	0.374	-2.95423	0.00313449	0.0259461	1.58593	N/A
1131	ATCC64974_69080	670.07	-1.20779	0.328702	-3.67442	0.000238388	0.00442014	2.35456		ATCC64974_25510	An13g02480	Has domain(s) with predicted oxidoreductase activity and role in oxidation-reduction process	1266.46	5.18738	1.10105	4.7113	2.46139e-06	0.000176635	3.75292	N/A
1132	ATCC64974_69190	160.265	-1.13392	0.39918	-2.84062	0.00450255	0.0334429	1.4757		ATCC64974_25680	An13g02780	Putative aldolase and adducin head domain protein	1366.57	2.42786	0.724092	3.35298	0.000799475	0.0103788	1.98385	N/A
1133	ATCC64974_69250	654.57	2.8155	0.667432	4.21841	2.46032e-05	0.00090253	3.04454		ATCC64974_25760	An13g02980	Ortholog of Neosartorya fischeri NRRL 181 : NFIA_002710, Aspergillus versicolor : Aspve1_0079646, Aspve1_0495831, Aspergillus niger ATCC 1015 : 191998-mRNA and Aspergillus zonatus : Aspzo1_0016273	28.8486	-3.59471	1.25091	-2.87367	0.00405727	0.0310864	1.50743	N/A
1134	ATCC64974_69300	309.307	2.98274	0.895789	3.32973	0.000869299	0.0109156	1.96195		ATCC64974_25830	An13g03080	Ortholog of A. nidulans FGSC A4 : AN8503, Aspergillus wentii : Aspwe1_0177501, Aspergillus versicolor : Aspve1_0046851 and Aspergillus sydowii : Aspsy1_0159981	762.986	2.56342	0.67187	3.81535	0.00013599	0.00299531	2.52356	N/A
1135	ATCC64974_69310	222.078	2.0833	0.632522	3.29364	0.000988987	0.0117319	1.93063		ATCC64974_25870	An13g03140	Ortholog of A. fumigatus Af293 : Afu3g01470, A. niger CBS 513.88 : An03g01670, An10g00970 and A. oryzae RIB40 : AO090011000021, AO090026000122	81.7194	1.02711	0.331079	3.1023	0.00192024	0.0185658	1.73129	N/A
1136	ATCC64974_69470	192.79	0.813619	0.287827	2.82677	0.00470206	0.0342756	1.46501		ATCC64974_25880	An13g03150	Has domain(s) with predicted catalytic activity and role in metabolic process	2240.85	2.55746	0.804631	3.17843	0.00148074	0.0155837	1.80733	N/A
1137	ATCC64974_69500	880.12	2.83439	0.825721	3.43263	0.000597761	0.00843149	2.0741		ATCC64974_25920	An13g03240	Ortholog of A. fumigatus Af293 : Afu8g00530, A. niger CBS 513.88 : An07g00020, A. oryzae RIB40 : AO090009000132, AO090026000248, AO090102000460 and Aspergillus wentii : Aspwe1_0182625	187.756	-2.14373	0.751106	-2.8541	0.00431595	0.0325307	1.48771	N/A
1138	ATCC64974_69520	626.809	-0.760821	0.268823	-2.8302	0.00465193	0.0341298	1.46687		ATCC64974_25930	An13g03250	Has domain(s) with predicted substrate-specific transmembrane transporter activity, transmembrane transporter activity, transporter activity, role in transmembrane transport and integral component of membrane, membrane localization	71.3299	3.6466	0.999727	3.6476	0.0002647	0.00476928	2.32155	N/A
1139	ATCC64974_69550	772.394	1.01989	0.366927	2.77955	0.00544336	0.0384695	1.41488		ATCC64974_26000	An13g03370	Ortholog(s) have O-methyltransferase activity and role in fumitremorgin B biosynthetic process, verruculogen biosynthetic process	3.23534	-5.00014	1.8345	-2.72561	0.00641822	0.0431179	1.36534	N/A
1140	ATCC64974_69600	85.0833	-1.92234	0.576671	-3.33352	0.00085754	0.0108285	1.96543		ATCC64974_26010	An13g03380	Has domain(s) with predicted N-acylphosphatidylethanolamine-specific phospholipase D activity, hydrolase activity, zinc ion binding activity	22.5975	-3.14946	0.760019	-4.14393	3.41408e-05	0.0011378	2.94393	N/A
1141	ATCC64974_69620	18.3936	2.52504	0.831849	3.03546	0.00240167	0.0216554	1.66443		ATCC64974_26210	An13g03670	protein of unknown function	253.32	1.85131	0.543984	3.40325	0.000665902	0.00910304	2.04081	N/A
1142	ATCC64974_69680	804.416	-0.945433	0.236047	-4.00528	6.1944e-05	0.0017307	2.76178		ATCC64974_26510	An13g04060	Ortholog of A. nidulans FGSC A4 : AN5225, A. fumigatus Af293 : Afu4g04605, Afu2g04095, A. niger CBS 513.88 : An07g08820 and A. oryzae RIB40 : AO090206000029	43.0645	-2.74358	0.757008	-3.62424	0.000289813	0.00511334	2.2913	N/A
1143	ATCC64974_69710	1521.69	2.29393	0.533283	4.30153	1.69622e-05	0.000697504	3.15645		ATCC64974_160	An14g00150	Ortholog of A. nidulans FGSC A4 : AN6984, A. fumigatus Af293 : Afu4g04690, A. oryzae RIB40 : AO090206000018, Aspergillus wentii : Aspwe1_0043196 and Aspergillus sydowii : Aspsy1_0049019	380.395	0.704033	0.209899	3.35415	0.000796089	0.0103788	1.98385	N/A
1144	ATCC64974_69770	724.221	-1.3047	0.324876	-4.016	5.91947e-05	0.00168203	2.77417		ATCC64974_180	An14g00170	Ortholog(s) have calcium:proton antiporter activity, potassium:proton antiporter activity, sodium:proton antiporter activity and role in hydrogen transport, potassium ion transport, sodium ion transport	2345.51	-1.377	0.318224	-4.32714	1.51058e-05	0.000652752	3.18525	N/A
1145	ATCC64974_69800	432.867	-0.614296	0.190234	-3.22916	0.00124156	0.0137624	1.86131		ATCC64974_190	An14g00180	Ortholog(s) have protein domain specific binding activity	1557.31	-0.808947	0.235116	-3.44063	0.000580365	0.00830245	2.08079	N/A
1146	ATCC64974_69830	512.729	-1.26211	0.396561	-3.18263	0.00145946	0.0154654	1.81064		ATCC64974_360	An14g00350	Ortholog of A. nidulans FGSC A4 : AN7001, A. fumigatus Af293 : Afu4g04470, A. oryzae RIB40 : AO090206000046, Aspergillus wentii : Aspwe1_0043221 and Aspergillus sydowii : Aspsy1_0048992	114.62	1.53474	0.488259	3.14329	0.00167061	0.0170078	1.76935	N/A
1147	ATCC64974_69860	551.65	-0.706956	0.245233	-2.8828	0.00394163	0.0305077	1.51559		ATCC64974_440	An14g00430	Ortholog(s) have mitochondrion localization	1836.39	1.65236	0.590584	2.79784	0.00514453	0.036851	1.43355	N/A
1148	ATCC64974_70020	1430.55	2.99984	0.784791	3.82247	0.000132123	0.0029355	2.53232		ATCC64974_570	An14g00560	Ortholog(s) have role in histone H3 deacetylation, histone H4 deacetylation	187.722	1.21891	0.379182	3.21458	0.00130636	0.0143559	1.84297	N/A
1149	ATCC64974_70030	1505.92	-1.13397	0.333741	-3.39776	0.000679391	0.0091889	2.03674		ATCC64974_630	An14g00600	Ortholog of A. nidulans FGSC A4 : AN7026, A. fumigatus Af293 : Afu4g04230, A. oryzae RIB40 : AO090206000070, Aspergillus wentii : Aspwe1_0030288 and Aspergillus sydowii : Aspsy1_0092867	597.014	-1.17626	0.323382	-3.63736	0.000275445	0.00489371	2.31036	N/A
1150	ATCC64974_70040	249.432	-1.48559	0.523684	-2.83681	0.00455668	0.0336732	1.47272		ATCC64974_760	An14g00760	Ortholog of A. nidulans FGSC A4 : AN7038, A. fumigatus Af293 : Afu4g04090, A. oryzae RIB40 : AO090206000113, Aspergillus wentii : Aspwe1_0613920 and Aspergillus sydowii : Aspsy1_0158081	634.246	-1.01014	0.264972	-3.81227	0.000137697	0.00301986	2.52001	N/A
1151	ATCC64974_70050	593.832	1.11647	0.405694	2.75201	0.0059231	0.0409239	1.38802		ATCC64974_820	An14g00830	Has domain(s) with predicted holo-[acyl-carrier-protein] synthase activity, magnesium ion binding activity and role in macromolecule biosynthetic process	220.589	-1.33865	0.246213	-5.43697	5.41939e-08	1.06731e-05	4.97171	pptB
1152	ATCC64974_70180	3187.61	3.86187	1.03612	3.72723	0.000193596	0.00383358	2.41639		ATCC64974_900	An14g00920	Fatty acid-related transcription factor	967.413	-0.807903	0.26466	-3.05261	0.00226859	0.020772	1.68252	farA
1153	ATCC64974_70190	1360.93	2.3576	0.756233	3.11755	0.00182359	0.0179157	1.74677		ATCC64974_920	An14g00940	Ortholog(s) have mitochondrion localization	112.012	2.29451	0.625889	3.666	0.000246376	0.00449471	2.3473	N/A
1154	ATCC64974_70210	208.637	1.03405	0.311953	3.31477	0.000917189	0.0112965	1.94706		ATCC64974_960	An14g00980	Has domain(s) with predicted zinc ion binding activity	1483.71	-1.49582	0.295228	-5.06666	4.04862e-07	4.75898e-05	4.32249	N/A
1155	ATCC64974_70380	582.295	2.1082	0.660332	3.19264	0.00140976	0.0150546	1.82233		ATCC64974_1100	An14g01140	Guanine aminohydrolase	277.48	2.07277	0.448611	4.62041	3.82981e-06	0.000241089	3.61782	N/A
1156	ATCC64974_70440	3668.96	-1.22437	0.295054	-4.14964	3.33003e-05	0.00111709	2.95191		ATCC64974_1110	An14g01150	Aminomethyltransferase	512.874	1.53029	0.566737	2.70019	0.00693008	0.0455074	1.34192	N/A
1157	ATCC64974_70510	3403.08	-0.663891	0.244466	-2.71567	0.0066141	0.0440278	1.35627		ATCC64974_1140	An14g01180	Ortholog of Aspergillus tubingensis : Asptu1_0049511, Aspergillus brasiliensis : Aspbr1_0070444, Aspergillus wentii : Aspwe1_0310386 and Aspergillus niger ATCC 1015 : 41556-mRNA	69.8923	-2.63494	0.681568	-3.866	0.000110637	0.00258779	2.58707	N/A
1158	ATCC64974_70520	6.40284	-7.04453	1.8503	-3.80724	0.000140528	0.00306875	2.51304		ATCC64974_1150	An14g01190	Arginase	107.396	-1.34389	0.336998	-3.98784	6.66787e-05	0.00182793	2.73804	N/A
1159	ATCC64974_70830	444.876	5.50735	0.929416	5.9256	3.11162e-09	1.26929e-06	5.89644		ATCC64974_1160	An14g01210	Has domain(s) with predicted oxidoreductase activity and role in oxidation-reduction process	1100.85	3.96755	1.07145	3.70296	0.000213101	0.00413943	2.38306	N/A
1160	ATCC64974_70930	165.71	1.22003	0.329921	3.69795	0.000217348	0.0041821	2.37861		ATCC64974_1210	An14g01260	Ortholog of A. nidulans FGSC A4 : AN6683, AN8537, AN5260, A. fumigatus Af293 : Afu4g06200 and A. niger CBS 513.88 : An12g04370, An11g06510	222.138	2.36955	0.735786	3.22044	0.00127994	0.0141223	1.8501	N/A
1161	ATCC64974_70970	797.98	-1.56044	0.413121	-3.77721	0.000158596	0.0033279	2.47783		ATCC64974_1230	An14g01280	Ortholog(s) have extracellular region localization	32.4685	-6.14479	1.57179	-3.90944	9.25121e-05	0.00226244	2.64542	N/A
1162	ATCC64974_7100	1710.36	4.03272	0.974025	4.14026	3.46909e-05	0.00115237	2.93841		ATCC64974_1290	An14g01410	Has domain(s) with predicted metallopeptidase activity, zinc ion binding activity and role in proteolysis	48.0541	-1.27387	0.427874	-2.9772	0.00290892	0.0247209	1.60693	N/A
1163	ATCC64974_7110	32.6219	2.09849	0.584968	3.58735	0.000334054	0.00564021	2.2487		ATCC64974_1490	An14g01620	Ortholog of A. nidulans FGSC A4 : AN10868, A. niger CBS 513.88 : An14g01330, An02g11890 and A. oryzae RIB40 : AO090012000045, AO090011000315, AO090701000905	97.608	-2.17111	0.502579	-4.31993	1.56079e-05	0.000668778	3.17472	N/A
1164	ATCC64974_71160	18.9998	-2.1863	0.806763	-2.70996	0.0067291	0.0446767	1.34992		ATCC64974_1500	An14g01630	Ortholog(s) have role in nucleobase-containing compound transport and plasma membrane localization	127.101	-2.19272	0.489661	-4.47803	7.53341e-06	0.000382218	3.41769	N/A
1165	ATCC64974_71210	834.439	-0.894607	0.225936	-3.95956	7.50892e-05	0.0019651	2.70662		ATCC64974_1550	An14g01690	Has domain(s) with predicted N-acetyltransferase activity	119.453	-1.26731	0.295331	-4.29114	1.77758e-05	0.000722222	3.14133	N/A
1166	ATCC64974_71220	586.274	-2.01125	0.668303	-3.0095	0.00261682	0.0229444	1.63932		ATCC64974_1560	An14g01700	Has domain(s) with predicted inorganic phosphate transmembrane transporter activity, transmembrane transporter activity, transporter activity and role in phosphate ion transport, transmembrane transport	181.453	-2.78581	0.4662	-5.97556	2.29297e-09	1.06289e-06	5.97351	N/A
1167	ATCC64974_71450	62.7934	-2.16426	0.72799	-2.97293	0.00294971	0.0248891	1.60399		ATCC64974_1660	An14g01850	Ortholog(s) have gamma-aminobutyric acid:proton symporter activity, putrescine transmembrane transporter activity and role in gamma-aminobutyric acid transport, putrescine transport, transmembrane transport	619.709	1.74631	0.515601	3.38694	0.000706759	0.00947113	2.0236	N/A
1168	ATCC64974_71460	135.012	-2.44887	0.623292	-3.92893	8.53246e-05	0.0021327	2.67107		ATCC64974_1670	An14g01860	mitochondrial carrier protein	113.339	0.85082	0.268021	3.17445	0.0015012	0.0157018	1.80405	N/A
1169	ATCC64974_71480	251.685	-1.73778	0.59318	-2.92961	0.00339392	0.0275348	1.56012		ATCC64974_1740	An14g01940	Putative enoyl reductase	16.4142	-6.88544	2.36288	-2.914	0.00356826	0.0285181	1.54488	N/A
1170	ATCC64974_71820	81.0715	-1.90795	0.57523	-3.31685	0.000910393	0.0112264	1.94976		ATCC64974_1860	An14g02080	Putative prolidase	1642.18	1.41495	0.523261	2.70409	0.0068491	0.0452071	1.34479	N/A
1171	ATCC64974_71880	6.5539	-5.33982	1.77113	-3.01493	0.0025704	0.0226483	1.64496		ATCC64974_1880	An14g02100	Glycosylphosphatidylinositol (GPI)-anchored cell wall mannoprotein	38183.3	2.7097	0.814172	3.32816	0.000874206	0.0109156	1.96195	cwpA
1172	ATCC64974_7190	73.7448	-2.72299	0.453831	-6.00001	1.9731e-09	9.58177e-07	6.01855		ATCC64974_1950	An14g02170	Ortholog(s) have cutinase activity, triglyceride lipase activity and role in cellular carbohydrate catabolic process, triglyceride catabolic process	183.624	5.62612	1.10475	5.09269	3.53027e-07	4.33755e-05	4.36276	N/A
1173	ATCC64974_71950	2208.74	3.37363	0.934887	3.60859	0.000307861	0.00533034	2.27325		ATCC64974_1980	An14g02200	Ortholog of A. nidulans FGSC A4 : AN7183, A. fumigatus Af293 : Afu4g03170, A. oryzae RIB40 : AO090011000108, Aspergillus wentii : Aspwe1_0097292 and Aspergillus sydowii : Aspsy1_0157838	981.378	1.60712	0.507367	3.16756	0.00153722	0.0159834	1.79633	N/A
1174	ATCC64974_71960	289.67	2.38377	0.752706	3.16694	0.00154054	0.0159834	1.79633		ATCC64974_2020	An14g02250	Lactic acid dehydrogenase	696.23	-2.00457	0.545226	-3.67658	0.000236379	0.00439889	2.35666	N/A
1175	ATCC64974_71970	112.117	2.95456	0.858301	3.44234	0.000576704	0.00827177	2.0824		ATCC64974_2040	An14g02280	Ortholog of A. nidulans FGSC A4 : AN2473, A. fumigatus Af293 : Afu4g03090, A. niger CBS 513.88 : An16g01740 and A. oryzae RIB40 : AO090102000258, AO090003001331	1527.7	1.52567	0.44567	3.42332	0.000618607	0.00864186	2.06339	N/A
1176	ATCC64974_71980	14.7842	2.46211	0.670655	3.6712	0.00024141	0.0044519	2.35145		ATCC64974_2060	An14g02300	Has domain(s) with predicted FAD binding, oxidoreductase activity and role in metabolic process	20.2086	-2.54837	0.650029	-3.92039	8.84066e-05	0.0021936	2.65884	N/A
1177	ATCC64974_72040	31.4652	1.72251	0.605146	2.84644	0.00442111	0.0330615	1.48068		ATCC64974_2070	An14g02320	Ortholog of A. nidulans FGSC A4 : AN0213, A. fumigatus Af293 : Afu5g10950, A. oryzae RIB40 : AO090010000435, Aspergillus wentii : Aspwe1_0440942 and Aspergillus sydowii : Aspsy1_0085799	2428.63	-0.861999	0.26956	-3.1978	0.00138481	0.0148812	1.82736	N/A
1178	ATCC64974_72050	175.406	1.70535	0.625374	2.72693	0.00639259	0.0430024	1.36651		ATCC64974_2080	An14g02340	Ortholog of A. fumigatus Af293 : Afu5g10980, Neosartorya fischeri NRRL 181 : NFIA_076280, Aspergillus clavatus NRRL 1 : ACLA_014020 and Aspergillus niger ATCC 1015 : 41656-mRNA	254.298	-3.46428	0.627544	-5.52039	3.38258e-08	8.37382e-06	5.07708	N/A
1179	ATCC64974_72060	307.225	1.84036	0.460684	3.99485	6.4736e-05	0.0017891	2.74737		ATCC64974_2140	An14g02420	Ortholog of Aspergillus tubingensis : Asptu1_0195208, Aspergillus brasiliensis : Aspbr1_0202050, Aspergillus acidus : Aspfo1_0034655 and Aspergillus niger ATCC 1015 : 41662-mRNA	165.668	-1.1127	0.322494	-3.45028	0.000560001	0.00807628	2.09279	N/A
1180	ATCC64974_72070	267.169	3.4013	0.733563	4.63669	3.54032e-06	0.000229963	3.63834		ATCC64974_2160	An14g02450	Ortholog(s) have water channel activity and role in ascospore formation, cellular response to freezing, cellular response to osmotic stress, single-species biofilm formation on inanimate substrate, transmembrane transport, water transport	1198.41	-0.876495	0.280838	-3.121	0.00180237	0.0178616	1.74808	N/A
1181	ATCC64974_72080	12.7956	3.52939	1.28687	2.74262	0.00609503	0.0417162	1.3797		ATCC64974_2180	An14g02470	Sedolisin family secreted protease	18290.5	3.97576	0.846545	4.69645	2.64719e-06	0.000187472	3.72706	N/A
1182	ATCC64974_72090	261.776	2.8406	0.513738	5.52928	3.21547e-08	8.37382e-06	5.07708		ATCC64974_2230	An14g02560	Ortholog of A. nidulans FGSC A4 : AN9322, A. fumigatus Af293 : Afu4g03450, A. niger CBS 513.88 : An01g11380, A. oryzae RIB40 : AO090011000213 and Aspergillus wentii : Aspwe1_0115377	184.878	-1.31104	0.370862	-3.53512	0.000407591	0.00648963	2.18778	N/A
1183	ATCC64974_72130	60.97	-1.58684	0.418397	-3.79267	0.000149033	0.00316634	2.49944		ATCC64974_2240	An14g02570	Ortholog of A. oryzae RIB40 : AO090102000318, Neosartorya fischeri NRRL 181 : NFIA_057850, Aspergillus clavatus NRRL 1 : ACLA_054990 and Aspergillus niger ATCC 1015 : 53793-mRNA	120.5	-1.20809	0.26991	-4.4759	7.60895e-06	0.000384139	3.41551	N/A
1184	ATCC64974_72340	67.4481	-4.15436	1.15294	-3.60328	0.000314226	0.00538568	2.26876		ATCC64974_2260	An14g02610	Has domain(s) with predicted ATP binding, ATPase activity, ATPase activity, coupled to transmembrane movement of substances, nucleoside-triphosphatase activity, nucleotide binding activity and role in transport	8062.57	-2.66032	0.432142	-6.15613	7.45439e-10	6.12542e-07	6.21286	N/A
1185	ATCC64974_72430	314.986	-2.649	0.630625	-4.2006	2.66212e-05	0.000952572	3.0211		ATCC64974_2270	An14g02620	protein of unknown function	50.2454	2.36891	0.66386	3.56839	0.000359175	0.00595753	2.22493	N/A
1186	ATCC64974_72460	192.904	1.12341	0.304801	3.6857	0.000228071	0.00430802	2.36572		ATCC64974_2310	An14g02660	Ortholog(s) have extracellular region localization	424.643	2.94802	0.797949	3.6945	0.000220324	0.0042155	2.37515	N/A
1187	ATCC64974_72720	1118.75	2.0915	0.653547	3.20022	0.00137321	0.014819	1.82918		ATCC64974_2340	An14g02710	protein of unknown function	310.667	3.09934	0.877053	3.53381	0.000409609	0.00650654	2.18665	N/A
1188	ATCC64974_72940	27126.7	-0.803463	0.30237	-2.65722	0.00787885	0.0498131	1.30266		ATCC64974_2350	An14g02720	Putative neutral amino acid permease	1421.2	1.81939	0.54388	3.34519	0.000822248	0.0105343	1.9774	N/A
1189	ATCC64974_72980	806.654	1.38477	0.419372	3.30202	0.000959901	0.0115301	1.93817		ATCC64974_2360	An14g02740	Ortholog(s) have solute:proton symporter activity, role in D-xylose transport, glycerol transport, transmembrane transport and plasma membrane localization	841.472	-4.89986	1.08394	-4.52044	6.17113e-06	0.000331227	3.47987	N/A
1190	ATCC64974_72990	29382.8	3.75746	0.896088	4.19318	2.75075e-05	0.000980843	3.0084		ATCC64974_2560	An14g02940	Ortholog(s) have role in conidiophore development, oxidation-reduction process and intracellular localization	198.665	1.19646	0.378468	3.16132	0.00157055	0.016211	1.79019	N/A
1191	ATCC64974_73040	331.347	-2.12061	0.491144	-4.31769	1.57669e-05	0.000672766	3.17214		ATCC64974_2720	An14g03090	Ortholog(s) have COPI-coated vesicle, clathrin-coated vesicle localization	712.3	0.848374	0.319445	2.65577	0.00791272	0.0499653	1.30133	N/A
1192	ATCC64974_73070	225.92	-1.6908	0.443241	-3.81463	0.000136389	0.00299761	2.52322		ATCC64974_2750	An14g03130	Ortholog of Aspergillus kawachii : Aspka1_0177212 and Aspergillus acidus : Aspfo1_0208967	85.3395	-4.14969	1.38014	-3.00671	0.00264092	0.0230464	1.6374	N/A
1193	ATCC64974_73080	1577.47	1.74269	0.570033	3.05717	0.00223438	0.0205596	1.68699		ATCC64974_2810	An14g03190	Ortholog of A. nidulans FGSC A4 : AN2483, A. fumigatus Af293 : Afu4g03060, A. oryzae RIB40 : AO090102000247, Aspergillus wentii : Aspwe1_0115250 and Aspergillus sydowii : Aspsy1_0158017	444.66	-0.689602	0.223545	-3.08484	0.00203659	0.0193201	1.71399	N/A
1194	ATCC64974_73110	2866.21	-0.97946	0.228754	-4.28172	1.85453e-05	0.00074753	3.12637		ATCC64974_2960	An14g03370	Allantoinase	745.192	2.07732	0.557906	3.72342	0.000196544	0.00387689	2.41152	N/A
1195	ATCC64974_73290	85.8892	-3.40946	0.682733	-4.99384	5.91906e-07	6.22295e-05	4.206		ATCC64974_3130	An14g03550	Has domain(s) with predicted role in transmembrane transport and integral component of membrane localization	145.734	1.90813	0.674744	2.82793	0.00468502	0.0342003	1.46597	N/A
1196	ATCC64974_7340	12.0781	-3.55463	1.24627	-2.85222	0.00434153	0.0326752	1.48578		ATCC64974_3220	An14g03640	Has domain(s) with predicted FAD binding, oxidoreductase activity and role in metabolic process	132.611	2.0293	0.479724	4.23015	2.33532e-05	0.000878442	3.05629	N/A
1197	ATCC64974_73410	212.167	-2.19653	0.739424	-2.97059	0.00297227	0.0249886	1.60226		ATCC64974_3460	An14g03980	Ortholog of A. fumigatus Af293 : Afu5g10710, Neosartorya fischeri NRRL 181 : NFIA_076510, Aspergillus wentii : Aspwe1_0172590 and Aspergillus clavatus NRRL 1 : ACLA_013830	151.857	-2.81852	0.707244	-3.98522	6.74163e-05	0.0018289	2.73781	N/A
1198	ATCC64974_73700	1444.35	-1.12318	0.2864	-3.92171	8.79238e-05	0.00219229	2.6591		ATCC64974_3490	An14g04010	phosphomevalonate kinase	443.868	-1.29465	0.390708	-3.3136	0.000921025	0.0113097	1.94655	N/A
1199	ATCC64974_73750	60.9549	-1.47889	0.386126	-3.83007	0.000128105	0.00288392	2.54002		ATCC64974_3500	An14g04040	Ortholog(s) have cytoplasm localization	7225.24	-0.811606	0.193772	-4.18845	2.80867e-05	0.000994544	3.00238	N/A
1200	ATCC64974_7380	32.8719	-4.62162	1.3791	-3.35118	0.000804668	0.0104005	1.98295		ATCC64974_3510	An14g04050	Putative pyridoxamine-phosphate oxidase	545.363	-1.0762	0.371109	-2.89996	0.00373207	0.0294579	1.5308	N/A
1201	ATCC64974_73800	2164.49	-0.766405	0.276898	-2.76782	0.00564322	0.0394348	1.40412		ATCC64974_3580	An14g04140	Ortholog of A. nidulans FGSC A4 : AN2318, A. fumigatus Af293 : Afu5g10580, A. oryzae RIB40 : AO090010000479, Aspergillus wentii : Aspwe1_0106828 and Aspergillus sydowii : Aspsy1_0026806	207.114	-1.06927	0.392776	-2.72234	0.00648221	0.0434147	1.36236	N/A
1202	ATCC64974_73830	450.5	-0.733314	0.219168	-3.3459	0.00082015	0.0105343	1.9774		ATCC64974_3880	An14g04640	Ortholog of A. nidulans FGSC A4 : AN6885, A. fumigatus Af293 : Afu5g13250, A. oryzae RIB40 : AO090120000468, Aspergillus sydowii : Aspsy1_0054799 and Aspergillus terreus NIH2624 : ATET_06186	916.569	-2.86035	0.632221	-4.52429	6.05994e-06	0.00032698	3.48548	N/A
1203	ATCC64974_73900	64.8147	-1.16602	0.431682	-2.70111	0.00691095	0.0454403	1.34256		ATCC64974_3930	An14g04710	Aspergillopepsin A, a pepsin family secreted acid protease	102182	6.51424	1.33027	4.89693	9.73459e-07	8.95513e-05	4.04793	pepA
1204	ATCC64974_73930	97.0777	1.4186	0.426831	3.32356	0.00088877	0.0110125	1.95812		ATCC64974_3940	An14g04720	Ortholog(s) have RNA polymerase II transcription factor activity, sequence-specific DNA binding, sequence-specific DNA binding activity	1469.94	2.53304	0.597936	4.2363	2.27228e-05	0.000869169	3.0609	N/A
1205	ATCC64974_73980	408.725	1.27634	0.441854	2.88861	0.00386947	0.0300769	1.52177		ATCC64974_3950	An14g04730	Ortholog(s) have cytosol localization	727.556	1.78551	0.477048	3.74283	0.000181957	0.00362735	2.44041	N/A
1206	ATCC64974_74070	3537.62	-2.27583	0.712363	-3.19476	0.00139949	0.0150097	1.82363		ATCC64974_3990	An14g04770	Ortholog(s) have protein serine/threonine phosphatase activity	1238.65	-0.807539	0.196251	-4.11483	3.87467e-05	0.00123096	2.90975	N/A
1207	ATCC64974_74200	63.2204	-1.33946	0.4388	-3.05255	0.00226907	0.020772	1.68252		ATCC64974_4320	An14g05280	protein of unknown function	41.1892	-2.76288	0.529397	-5.21893	1.79963e-07	2.69891e-05	4.56881	N/A
1208	ATCC64974_74210	1354.61	-0.808439	0.219444	-3.68404	0.000229568	0.00432742	2.36377		ATCC64974_4330	An14g05290	Has domain(s) with predicted role in transmembrane transport	441.104	-1.42461	0.323522	-4.40343	1.06551e-05	0.000496166	3.30437	N/A
1209	ATCC64974_74220	1768.05	-2.06868	0.456111	-4.53548	5.74737e-06	0.000313431	3.50386		ATCC64974_4370	An14g05330	Ortholog(s) have mRNA binding activity, role in cytoplasmic translation and cytoplasm, polysomal ribosome localization	377.145	-0.758645	0.262397	-2.89122	0.00383753	0.0299427	1.52371	N/A
1210	ATCC64974_74240	576.236	-0.612284	0.211649	-2.89292	0.00381682	0.0298497	1.52506		ATCC64974_4390	An14g05350	Putative hydrolase	157.319	-1.9633	0.535297	-3.66769	0.000244749	0.00448448	2.34829	ayg1
1211	ATCC64974_74260	364.853	1.19485	0.381062	3.13558	0.00171516	0.0172221	1.76391		ATCC64974_4400	An14g05370	Putative multicopper oxidase	76.9829	-2.23505	0.549129	-4.07018	4.69766e-05	0.00144733	2.83943	brnA
1212	ATCC64974_74280	211.825	-4.57193	0.98769	-4.62891	3.67589e-06	0.000234292	3.63024		ATCC64974_4630	An14g05750	Has domain(s) with predicted FMN binding, catalytic activity, oxidoreductase activity and role in oxidation-reduction process	85.9576	1.70712	0.531679	3.21081	0.0013236	0.0144985	1.83868	N/A
1213	ATCC64974_74300	298.075	-0.814943	0.298981	-2.72573	0.00641587	0.0431179	1.36534		ATCC64974_4690	An14g05810	Ortholog(s) have H3 histone acetyltransferase activity, role in histone acetylation, nucleosome positioning and SAGA complex localization	111.92	-1.20185	0.304906	-3.94172	8.09004e-05	0.00206326	2.68545	N/A
1214	ATCC64974_74310	1180.89	-1.32299	0.338153	-3.9124	9.13839e-05	0.00224022	2.64971		ATCC64974_4710	An14g05830	Ortholog of Aspergillus tubingensis : Asptu1_0034395, Aspergillus brasiliensis : Aspbr1_0233647, Aspergillus kawachii : Aspka1_0180887 and Aspergillus acidus : Aspfo1_0690172	95.0766	-1.85388	0.492997	-3.76042	0.000169629	0.0034947	2.45659	N/A
1215	ATCC64974_74320	431.527	-0.667931	0.23188	-2.8805	0.00397046	0.0306516	1.51355		ATCC64974_4760	An14g05880	Ortholog of Aspergillus carbonarius ITEM 5010 : Acar5010_053883	66.344	-1.89474	0.505976	-3.74471	0.0001806	0.00362646	2.44052	N/A
1216	ATCC64974_74400	628.438	-1.58359	0.274111	-5.7772	7.59557e-09	2.66456e-06	5.57438		ATCC64974_4890	An14g06040	Ortholog(s) have cytosol, nucleus localization	398.034	1.24803	0.406979	3.06656	0.00216534	0.0201544	1.69563	N/A
1217	ATCC64974_74440	606.448	-0.813789	0.267112	-3.04662	0.00231429	0.0210084	1.67761		ATCC64974_4980	An14g06150	Has domain(s) with predicted role in self proteolysis	59.0953	-1.58048	0.483616	-3.26804	0.00108295	0.0124837	1.90366	N/A
1218	ATCC64974_74450	523.328	-0.842104	0.276371	-3.047	0.00231136	0.0210084	1.67761		ATCC64974_4990	An14g06160	Ortholog of A. niger CBS 513.88 : An15g04010, An08g09580, Aspergillus flavus NRRL 3357 : AFL2T_06082, Neosartorya fischeri NRRL 181 : NFIA_004710 and Aspergillus kawachii : Aspka1_0181663	177.027	1.81289	0.680029	2.6659	0.00767835	0.0490318	1.30952	N/A
1219	ATCC64974_74470	210.876	1.58177	0.593177	2.66661	0.00766204	0.048989	1.3099		ATCC64974_5010	An14g06180	Ortholog(s) have microtubule motor activity, protein homodimerization activity and cell tip, kinesin complex, medial cortical node, mitotic spindle pole body, nucleus localization	203.277	-1.05633	0.385268	-2.74181	0.00611012	0.0417354	1.37949	N/A
1220	ATCC64974_74540	2519.3	-1.13888	0.339962	-3.35001	0.000808082	0.0104314	1.98166		ATCC64974_5090	An14g06270	Has domain(s) with predicted RNA polymerase II transcription factor activity, sequence-specific DNA binding, zinc ion binding activity, role in regulation of transcription, DNA-templated and nucleus localization	86.7739	-1.43054	0.452233	-3.16328	0.00156003	0.0161187	1.79267	N/A
1221	ATCC64974_74610	69.2879	-2.33832	0.596896	-3.91746	8.94852e-05	0.00220428	2.65673		ATCC64974_5110	An14g06290	Ortholog(s) have role in stress-activated MAPK cascade and mitochondrial ribosome localization	993.513	1.27498	0.34139	3.73467	0.000187963	0.00372928	2.42838	N/A
1222	ATCC64974_74620	137.055	-2.48235	0.546282	-4.54408	5.51762e-06	0.000307479	3.51218		ATCC64974_5230	An14g06470	Has domain(s) with predicted sequence-specific DNA binding, transcription factor activity, sequence-specific DNA binding, zinc ion binding activity and role in regulation of transcription, DNA-templated	269.559	-1.03711	0.284793	-3.64162	0.000270926	0.00483872	2.31527	N/A
1223	ATCC64974_74720	122.272	0.950591	0.270678	3.5119	0.000444922	0.00689561	2.16143		ATCC64974_5260	An14g06520	Ortholog(s) have role in cellular protein localization, chromatin silencing at centromere, chromatin silencing at silent mating-type cassette and chromatin silencing at telomere, more	770.466	-0.911302	0.278349	-3.27395	0.00106056	0.0123453	1.9085	N/A
1224	ATCC64974_74740	190.499	0.626698	0.230261	2.72168	0.00649505	0.0434623	1.36189		ATCC64974_5360	An14g06610	Similar to elongation factor Eef1 alpha-A chain	899.242	-1.02182	0.269085	-3.79737	0.000146239	0.00313308	2.50403	N/A
1225	ATCC64974_74790	549.367	3.06055	0.632321	4.84019	1.29713e-06	0.000112349	3.94943		ATCC64974_5510	An14g06810	protein of unknown function	486.162	1.12211	0.318135	3.52716	0.000420041	0.00660027	2.18044	N/A
1226	ATCC64974_74800	100.936	1.22011	0.37383	3.2638	0.00109927	0.012615	1.89911		ATCC64974_5560	An14g06860	Putative oxaloacetate transporter	257.888	1.59667	0.453041	3.52433	0.000424548	0.00665061	2.17714	N/A
1227	ATCC64974_74920	1154.56	1.35141	0.39748	3.39993	0.00067402	0.00916487	2.03787		ATCC64974_32660	An15g00170	Ortholog(s) have protein serine/threonine kinase activity, protein serine/threonine/tyrosine kinase activity, protein tyrosine kinase activity	4025.22	-0.757646	0.232804	-3.25443	0.00113619	0.0129462	1.88786	N/A
1228	ATCC64974_74990	98.1557	-1.07109	0.357261	-2.99806	0.00271706	0.0234495	1.62987		ATCC64974_32540	An15g00290	Putative amidase/acetamidase	524.126	1.98552	0.741467	2.67783	0.00741006	0.0477672	1.32087	N/A
1229	ATCC64974_7500	155.591	-1.69824	0.55381	-3.06647	0.00216603	0.0201544	1.69563		ATCC64974_32430	An15g00410	Putative formate dehydrogenase	41126.1	2.47957	0.809785	3.06202	0.00219852	0.0203084	1.69232	aciA
1230	ATCC64974_75020	98.044	-1.62935	0.432509	-3.7672	0.00016509	0.00344217	2.46317		ATCC64974_32260	An15g00590	Has domain(s) with predicted phospholipid binding activity	767.765	-0.905579	0.301436	-3.00422	0.00266265	0.0231686	1.6351	N/A
1231	ATCC64974_75250	176.885	-2.01427	0.677872	-2.97147	0.00296381	0.0249587	1.60278		ATCC64974_32250	An15g00600	protein of unknown function	477.702	-1.63356	0.393334	-4.15312	3.27979e-05	0.00110753	2.95565	N/A
1232	ATCC64974_75270	33.0082	2.5422	0.820736	3.09746	0.00195187	0.018765	1.72665		ATCC64974_32230	An15g00620	Ortholog(s) have extracellular region localization	147.784	-1.71916	0.573444	-2.99796	0.00271791	0.0234495	1.62987	N/A
1233	ATCC64974_75280	16.0917	2.34556	0.805385	2.91235	0.00358723	0.0285802	1.54394		ATCC64974_32000	An15g00890	Ortholog(s) have protein-lysine N-methyltransferase activity, role in peptidyl-lysine monomethylation, regulation of cytoplasmic translation in response to stress and nucleus localization	111.823	-1.4532	0.39276	-3.69997	0.000215628	0.00417214	2.37964	N/A
1234	ATCC64974_75400	65.2315	5.96132	1.52744	3.90283	9.50746e-05	0.00231401	2.63563		ATCC64974_31700	An15g01280	Putative peroxisomal delta3,delta2-enoyl-CoA isomerase	490.699	2.62943	0.620059	4.24061	2.22915e-05	0.000861093	3.06495	N/A
1235	ATCC64974_75410	83.2187	4.43472	1.01135	4.38497	1.16002e-05	0.000530487	3.27533		ATCC64974_31420	An15g01580	Has domain(s) with predicted 2 iron, 2 sulfur cluster binding, iron ion binding, oxidoreductase activity, acting on paired donors, with incorporation or reduction of molecular oxygen and NAD(P)H as one donor, more	4323.93	7.56948	1.51819	4.98586	6.16866e-07	6.41919e-05	4.19252	N/A
1236	ATCC64974_75450	85.4121	2.7558	1.01988	2.70208	0.00689081	0.0453799	1.34314		ATCC64974_31220	An15g01830	Has domain(s) with predicted cation-transporting ATPase activity, metal ion binding, nucleotide binding activity, role in cation transport and integral component of membrane localization	64.9265	-3.21102	0.91723	-3.50078	0.000463901	0.00711027	2.14811	N/A
1237	ATCC64974_75570	12.2372	-5.22923	1.88461	-2.7747	0.0055252	0.0388861	1.41021		ATCC64974_31130	An15g01920	2-methylcitrate synthase, component of the methyl citric acid cycle	3594.46	2.38306	0.722065	3.30034	0.000965693	0.0115724	1.93658	mcsA
1238	ATCC64974_75630	279.973	-2.5481	0.689461	-3.69579	0.000219204	0.00420197	2.37655		ATCC64974_31120	An15g01930	Protein with similarity to integral membrane protein Pth11p of Magnaporthe grisea	91.2775	3.0193	1.00048	3.01784	0.00254583	0.0224977	1.64786	N/A
1239	ATCC64974_75680	88.6427	3.08695	0.709492	4.35093	1.35562e-05	0.000611708	3.21346		ATCC64974_31000	An15g02090	Ortholog of A. nidulans FGSC A4 : AN0196, A. fumigatus Af293 : Afu5g14200, Afu6g13810, Afu7g05110, Afu8g01720, A. niger CBS 513.88 : An13g02610, An04g09640 and A. oryzae RIB40 : AO090003001444	174.701	-2.27065	0.72603	-3.12748	0.0017631	0.0175587	1.75551	N/A
1240	ATCC64974_75690	93.9264	5.11751	1.05455	4.8528	1.21729e-06	0.000109063	3.96232		ATCC64974_30860	An15g02300	Alpha-arabinofuranosidase B, glycosyl hydrolase involved in degradation of plant cell wall polysaccharide L-arabinan	305.43	2.63325	0.979266	2.68901	0.00716652	0.0467558	1.33016	abfB
1241	ATCC64974_75780	191.917	-1.82995	0.443375	-4.12731	3.67028e-05	0.00119583	2.92233		ATCC64974_30850	An15g02310	Ortholog of Aspergillus tubingensis : Asptu1_0194590, Aspergillus brasiliensis : Aspbr1_0032777, Aspergillus kawachii : Aspka1_0180791 and Aspergillus acidus : Aspfo1_0081837	78.2173	-1.77311	0.508282	-3.48843	0.000485872	0.00728666	2.13747	N/A
1242	ATCC64974_75790	277.569	-1.23188	0.347207	-3.54796	0.000388224	0.00630431	2.20036		ATCC64974_30790	An15g02380	Ortholog(s) have fluoride transmembrane transporter activity, role in fluoride transmembrane transport and endoplasmic reticulum, plasma membrane localization	292.307	1.21538	0.418019	2.90746	0.00364371	0.0289114	1.53893	N/A
1243	ATCC64974_75910	50.9126	-3.39984	0.993703	-3.42138	0.000623034	0.00867992	2.06148		ATCC64974_30640	An15g02590	Has domain(s) with predicted aminomethyltransferase activity, oxidoreductase activity, role in glycine catabolic process, oxidation-reduction process and cytoplasm localization	1127.03	3.46197	0.743125	4.65866	3.1827e-06	0.000213534	3.67053	N/A
1244	ATCC64974_75960	2031.81	2.50301	0.467109	5.35852	8.39052e-08	1.52797e-05	4.81588		ATCC64974_30630	An15g02600	Ortholog of A. oryzae RIB40 : AO090010000086, Aspergillus tubingensis : Asptu1_0034039, Aspergillus brasiliensis : Aspbr1_0046300 and Aspergillus flavus NRRL 3357 : AFL2T_11351	45.5766	1.94296	0.71373	2.72226	0.00648369	0.0434147	1.36236	N/A
1245	ATCC64974_760	634.246	-1.01014	0.264972	-3.81227	0.000137697	0.00301986	2.52001		ATCC64974_30570	An15g02680	Has domain(s) with predicted role in transmembrane transport and integral component of membrane localization	147.664	0.926727	0.325345	2.84845	0.00439332	0.0329676	1.48191	N/A
1246	ATCC64974_76210	207.47	-0.643437	0.22521	-2.85705	0.00427599	0.032292	1.49091		ATCC64974_30550	An15g02700	Ku70 ortholog involved in non-homologous end-joining	269.78	-1.00367	0.311093	-3.22625	0.00125422	0.0138876	1.85737	kusA
1247	ATCC64974_76240	423.758	-1.43751	0.434716	-3.30678	0.000943742	0.0114138	1.94257		ATCC64974_30530	An15g02740	Ortholog(s) have role in conidium formation, microtubule cytoskeleton organization, nuclear migration and plasma membrane localization	1331.84	-0.852524	0.218832	-3.89579	9.78786e-05	0.00236532	2.62611	apsA
1248	ATCC64974_76250	105.91	1.1982	0.429585	2.7892	0.00528392	0.0376032	1.42477		ATCC64974_30480	An15g02810	Ortholog(s) have phosphatidylinositol-4,5-bisphosphate 5-phosphatase activity, role in phosphatidylinositol dephosphorylation and endoplasmic reticulum localization	219.257	-1.11026	0.364069	-3.04959	0.00229151	0.020921	1.67942	N/A
1249	ATCC64974_76270	2617.51	1.31751	0.425753	3.09455	0.00197109	0.0188744	1.72413		ATCC64974_30350	An15g03010	Ortholog(s) have Rab guanyl-nucleotide exchange factor activity and role in ER to Golgi vesicle-mediated transport, chromosome organization	115.117	1.09008	0.336627	3.23823	0.00120273	0.0134934	1.86988	N/A
1250	ATCC64974_76580	618.005	-1.09273	0.364152	-3.00076	0.0026931	0.0233341	1.63201		ATCC64974_30250	An15g03200	Ortholog(s) have thiamine transmembrane transporter activity, role in thiamine pyrophosphate transport and integral component of mitochondrial inner membrane localization	113.924	1.11743	0.403876	2.76677	0.0056615	0.0394641	1.4038	tpc1
1251	ATCC64974_76660	1140.52	-0.583692	0.207233	-2.81659	0.00485363	0.0351044	1.45464		ATCC64974_30240	An15g03210	Ortholog(s) have gamma-butyrobetaine dioxygenase activity and role in carnitine biosynthetic process	601.558	-0.636124	0.186376	-3.41313	0.000642213	0.00883844	2.05362	N/A
1252	ATCC64974_7670	437.565	0.721384	0.212203	3.39951	0.000675069	0.00916692	2.03778		ATCC64974_30190	An15g03280	Ortholog(s) have role in DNA damage checkpoint and nucleus localization	354.119	-0.827275	0.308292	-2.68341	0.0072875	0.0472535	1.32557	chkC
1253	ATCC64974_76810	458.191	-1.27034	0.406841	-3.12244	0.00179359	0.0178101	1.74933		ATCC64974_30180	An15g03300	Ortholog of Aspergillus tubingensis : Asptu1_0048430, Aspergillus brasiliensis : Aspbr1_0055313, Neosartorya fischeri NRRL 181 : NFIA_002310 and Aspergillus kawachii : Aspka1_0180711	33.8843	-1.56436	0.53498	-2.92415	0.00345395	0.0278666	1.55492	N/A
1254	ATCC64974_76920	2170.14	2.77062	0.837571	3.30793	0.000939897	0.0114138	1.94257		ATCC64974_30100	An15g03400	protein of unknown function	204.307	0.85245	0.302115	2.82161	0.00477833	0.0346829	1.45988	N/A
1255	ATCC64974_76930	623.359	0.598354	0.211914	2.82357	0.00474914	0.0345448	1.46162		ATCC64974_30020	An15g03550	Has domain(s) with predicted hydrolase activity, hydrolyzing O-glycosyl compounds activity and role in carbohydrate metabolic process	491.982	2.82598	0.622104	4.54262	5.55595e-06	0.000307932	3.51154	N/A
1256	ATCC64974_77000	170.692	-1.43394	0.503603	-2.84736	0.00440834	0.0330561	1.48075		ATCC64974_29980	An15g03670	Ortholog(s) have NURS complex, nuclear body, nuclear chromatin localization	800.657	-0.612785	0.179073	-3.42197	0.000621682	0.00867293	2.06183	N/A
1257	ATCC64974_77040	679.985	-1.07183	0.373734	-2.86789	0.00413221	0.0315185	1.50143		ATCC64974_29950	An15g03720	Has domain(s) with predicted RNA polymerase II transcription factor activity, sequence-specific DNA binding, zinc ion binding activity, role in regulation of transcription, DNA-templated and nucleus localization	71.0147	-1.23548	0.456775	-2.70479	0.00683472	0.0451428	1.34541	N/A
1258	ATCC64974_7710	1506.48	-0.893025	0.334747	-2.66776	0.00763595	0.0488528	1.31111		ATCC64974_29940	An15g03730	Ortholog of A. nidulans FGSC A4 : AN7083, A. fumigatus Af293 : Afu2g16580, Afu8g00380/fma-AT, A. niger CBS 513.88 : An03g03810 and A. oryzae RIB40 : AO090003000093, AO090020000720, AO090023000925, AO090012000367	9.00747	-7.67221	2.01999	-3.79815	0.00014578	0.00313308	2.50403	N/A
1259	ATCC64974_77140	7034.54	-1.36082	0.409635	-3.32204	0.00089362	0.0110437	1.95688		ATCC64974_29860	An15g03820	Has domain(s) with predicted choline dehydrogenase activity, flavin adenine dinucleotide binding, oxidoreductase activity, acting on CH-OH group of donors activity and role in alcohol metabolic process, oxidation-reduction process	30.0151	-1.72712	0.648906	-2.66158	0.0077774	0.0494226	1.30607	N/A
1260	ATCC64974_77150	1209.81	-0.939788	0.331277	-2.83686	0.00455593	0.0336732	1.47272		ATCC64974_29810	An15g03880	Ortholog of A. nidulans FGSC A4 : AN1801, A. fumigatus Af293 : Afu2g14620, A. oryzae RIB40 : AO090005000082, Neosartorya fischeri NRRL 181 : NFIA_089820 and Aspergillus versicolor : Aspve1_0147504	79.0744	-2.02783	0.702232	-2.8877	0.00388075	0.0301416	1.52083	N/A
1261	ATCC64974_7720	581.675	-0.776187	0.243118	-3.19264	0.0014098	0.0150546	1.82233		ATCC64974_29740	An15g04010	Ortholog of A. niger CBS 513.88 : An14g06160, An08g09580, Aspergillus flavus NRRL 3357 : AFL2T_06082, Neosartorya fischeri NRRL 181 : NFIA_004710 and Aspergillus kawachii : Aspka1_0181663	22.7427	-5.62981	1.79552	-3.13547	0.0017158	0.0172221	1.76391	N/A
1262	ATCC64974_77230	311.318	-0.82247	0.309216	-2.65985	0.00781748	0.0495787	1.3047		ATCC64974_29730	An15g04040	Has domain(s) with predicted role in self proteolysis	64.8043	-1.44962	0.500033	-2.89904	0.00374304	0.0294989	1.53019	N/A
1263	ATCC64974_77490	1686.95	-1.04537	0.347907	-3.00475	0.00265802	0.0231482	1.63548		ATCC64974_29710	An15g04060	Putative fructose transporter	400.482	-5.09667	1.53942	-3.31078	0.000930373	0.0113901	1.94347	N/A
1264	ATCC64974_77510	328.443	3.05739	0.590804	5.17497	2.27953e-07	3.2287e-05	4.49097		ATCC64974_29690	An15g04110	protein of unknown function	75.2486	-2.98204	0.795566	-3.74833	0.000178017	0.00362	2.44129	N/A
1265	ATCC64974_77540	552.866	-1.14675	0.339318	-3.37959	0.000725953	0.00966484	2.01481		ATCC64974_29460	An15g04380	Has domain(s) with predicted electron carrier activity, heme binding, iron ion binding, oxidoreductase activity, acting on paired donors, with incorporation or reduction of molecular oxygen activity and role in oxidation-reduction process	25.109	3.94944	1.43231	2.75739	0.00582655	0.0403937	1.39369	N/A
1266	ATCC64974_77790	2821.11	-1.83811	0.667446	-2.75395	0.00588803	0.0407534	1.38984		ATCC64974_29280	An15g04600	Putative sulfate permease	24.3606	-5.81777	1.50824	-3.85731	0.00011464	0.00266309	2.57461	N/A
1267	ATCC64974_7780	1124.56	-1.65276	0.321174	-5.14601	2.66079e-07	3.52399e-05	4.45297		ATCC64974_29100	An15g04780	Has domain(s) with predicted oxidoreductase activity and role in oxidation-reduction process	41.2836	-3.29603	0.604459	-5.45287	4.95642e-08	1.03154e-05	4.98651	N/A
1268	ATCC64974_7810	732.275	0.886298	0.293141	3.02345	0.00249913	0.0222034	1.65358		ATCC64974_29090	An15g04790	Has domain(s) with predicted DNA binding, RNA polymerase II transcription factor activity, sequence-specific DNA binding, zinc ion binding activity and role in regulation of transcription, DNA-templated, transcription, DNA-templated	30.8572	-1.92012	0.66006	-2.909	0.00362587	0.0288206	1.5403	N/A
1269	ATCC64974_78120	4880.11	2.99559	0.708295	4.2293	2.3442e-05	0.000878442	3.05629		ATCC64974_29020	An15g04860	Has domain(s) with predicted transferase activity, transferring hexosyl groups activity and role in lipid glycosylation, metabolic process	117.149	-3.13126	1.09104	-2.86998	0.00410498	0.0314004	1.50306	N/A
1270	ATCC64974_78130	416.191	2.8556	0.924114	3.0901	0.0020009	0.0190993	1.71898		ATCC64974_29020	An15g04870	Ortholog of Aspergillus carbonarius ITEM 5010 : Acar5010_211958	117.149	-3.13126	1.09104	-2.86998	0.00410498	0.0314004	1.50306	N/A
1271	ATCC64974_78200	49.8309	-1.37647	0.45947	-2.99579	0.00273736	0.0235774	1.6275		ATCC64974_28850	An15g05110	Ortholog(s) have catalytic activity and role in steroid metabolic process	9.58169	-2.60981	0.891235	-2.9283	0.00340819	0.0276066	1.55899	N/A
1272	ATCC64974_78220	685.277	2.9217	0.753954	3.87517	0.000106551	0.00252699	2.5974		ATCC64974_28800	An15g05170	Cysteine synthase	47.4586	5.52894	1.43788	3.8452	0.000120453	0.00276322	2.55858	N/A
1273	ATCC64974_78230	333.172	1.76934	0.604009	2.92933	0.00339695	0.0275375	1.56008		ATCC64974_28790	An15g05180	protein of unknown function	150.051	-2.88557	0.544112	-5.30327	1.13744e-07	1.87091e-05	4.72795	N/A
1274	ATCC64974_78240	3713.81	4.37405	1.0507	4.16297	3.14141e-05	0.00107546	2.9684		ATCC64974_28680	An15g05370	Polygalacturonase II	756.023	5.32055	1.60851	3.30775	0.000940484	0.0114138	1.94257	pgaII
1275	ATCC64974_7840	402.705	0.668093	0.229306	2.91355	0.00357347	0.0285374	1.54459		ATCC64974_28670	An15g05400	Ortholog(s) have intracellular localization	64.4534	5.1386	1.04941	4.89667	9.7472e-07	8.95513e-05	4.04793	N/A
1276	ATCC64974_78430	430.691	-0.794841	0.250983	-3.16691	0.00154067	0.0159834	1.79633		ATCC64974_28660	An15g05410	Ortholog(s) have identical protein binding, unfolded protein binding activity and role in cellular response to misfolded protein, cellular response to unfolded protein, mRNA export from nucleus in response to heat stress	131.941	2.12841	0.717197	2.96768	0.00300055	0.0251642	1.59922	N/A
1277	ATCC64974_78470	419.831	-1.05968	0.37413	-2.83239	0.00462017	0.0339946	1.46859		ATCC64974_28640	An15g05440	Putative transporter	759.725	4.71036	0.884928	5.32288	1.02139e-07	1.76545e-05	4.75314	N/A
1278	ATCC64974_78500	156.926	-1.72462	0.492634	-3.50081	0.000463842	0.00711027	2.14811		ATCC64974_28630	An15g05450	Predicted mannitol dehydrogenase, expressed in conidiospores during sporulation	571.646	2.99366	0.716452	4.17845	2.93507e-05	0.00102506	2.98925	mtdA
1279	ATCC64974_78590	1317.95	1.56258	0.501264	3.11728	0.0018253	0.0179157	1.74677		ATCC64974_28620	An15g05460	Has domain(s) with predicted role in transmembrane transport and integral component of membrane localization	82.0332	2.67593	0.618364	4.32744	1.50853e-05	0.000652752	3.18525	N/A
1280	ATCC64974_7860	377.133	0.882554	0.264267	3.33963	0.000838892	0.0106804	1.97141		ATCC64974_28580	An15g05500	Ortholog(s) have ferric-chelate reductase activity and role in cellular iron ion homeostasis, cellular response to iron ion starvation	16.5612	-3.12186	1.16722	-2.6746	0.00748186	0.0481388	1.3175	N/A
1281	ATCC64974_7870	979.257	-1.19588	0.222716	-5.36951	7.89489e-08	1.48158e-05	4.82927		ATCC64974_28550	An15g05530	Has domain(s) with predicted role in transmembrane transport and integral component of membrane localization	92.5509	-3.49815	1.10256	-3.17274	0.00151006	0.0157621	1.80238	N/A
1282	ATCC64974_78710	326.207	-1.20496	0.442508	-2.72301	0.00646891	0.0434013	1.3625		ATCC64974_28540	An15g05540	Ortholog of A. nidulans FGSC A4 : AN3207, AN1505, A. fumigatus Af293 : Afu2g15470, Afu8g00720, Afu8g05070 and A. niger CBS 513.88 : An07g04980, An16g07680, An14g02720, An14g07130	1076.43	5.55999	0.997478	5.57404	2.48893e-08	6.86002e-06	5.16367	N/A
1283	ATCC64974_78820	32.45	1.25999	0.468791	2.68773	0.00719387	0.0468773	1.32904		ATCC64974_28440	An15g05670	Has domain(s) with predicted N,N-dimethylaniline monooxygenase activity, NADP binding, flavin adenine dinucleotide binding activity and role in oxidation-reduction process	62.9205	-2.48604	0.603532	-4.11915	3.80265e-05	0.0012215	2.91311	N/A
1284	ATCC64974_78880	75.6053	-2.04382	0.637006	-3.20848	0.0013344	0.0145622	1.83677		ATCC64974_28350	An15g05770	Ortholog(s) have role in hydrogen sulfide biosynthetic process, sulfate assimilation, sulfur amino acid biosynthetic process and cytosol localization	314.437	-1.30723	0.317817	-4.11317	3.9026e-05	0.00123599	2.90799	N/A
1285	ATCC64974_78930	21.0663	4.87506	1.76702	2.75891	0.00579941	0.0402603	1.39512		ATCC64974_28070	An15g06140	Ortholog of A. nidulans FGSC A4 : AN9067/tinC, AN2167/hetC, A. fumigatus Af293 : Afu2g15840, Afu7g02570, A. oryzae RIB40 : AO090038000633, AO090012000230 and Aspergillus wentii : Aspwe1_0039203, Aspwe1_0173743	506.46	1.11405	0.416512	2.67472	0.00747914	0.0481388	1.3175	N/A
1286	ATCC64974_7910	3573.38	-1.05755	0.328411	-3.22021	0.00128095	0.0141223	1.8501		ATCC64974_28010	An15g06210	Ortholog(s) have role in regulation of cell size and cytoplasm, nucleus localization	2960.4	3.04859	0.867235	3.5153	0.000439249	0.00683888	2.16502	N/A
1287	ATCC64974_79130	214.593	1.10155	0.395305	2.78658	0.00532679	0.0378291	1.42217		ATCC64974_27920	An15g06310	Phosphatidylethanolamine N-methyltransferase	712.764	-1.5856	0.457376	-3.46675	0.000526801	0.00769672	2.11369	N/A
1288	ATCC64974_79150	162.795	-0.928474	0.2587	-3.589	0.000331948	0.00561394	2.25073		ATCC64974_27820	An15g06420	Ortholog(s) have cytosol, nucleus localization	2156.4	1.28267	0.405395	3.16399	0.0015562	0.0160955	1.7933	N/A
1289	ATCC64974_79160	185.4	-0.89931	0.333678	-2.69514	0.00703582	0.046083	1.33646		ATCC64974_27740	An15g06500	Has domain(s) with predicted protein kinase binding activity, role in regulation of cyclin-dependent protein serine/threonine kinase activity and nucleus localization	275.805	-1.29323	0.372813	-3.46885	0.000522685	0.00765853	2.11585	N/A
1290	ATCC64974_79250	437.801	-0.894386	0.29352	-3.0471	0.00231058	0.0210084	1.67761		ATCC64974_27680	An15g06600	Has domain(s) with predicted DNA binding, nucleic acid binding, zinc ion binding activity, role in transcription, DNA-templated and nucleus localization	4443.75	-1.36694	0.295424	-4.62704	3.70928e-06	0.000234952	3.62902	N/A
1291	ATCC64974_79260	3676.07	-3.30965	0.763778	-4.33326	1.46915e-05	0.000645791	3.18991		ATCC64974_27670	An15g06650	Ortholog(s) have Ras guanyl-nucleotide exchange factor activity	1043.35	-1.10576	0.298892	-3.69951	0.000216012	0.00417214	2.37964	N/A
1292	ATCC64974_79280	2694.98	1.69178	0.591592	2.85971	0.00424033	0.0321031	1.49345		ATCC64974_27650	An15g06670	Ortholog(s) have role in cytokinesis after mitosis checkpoint, microtubule bundle formation involved in horsetail-astral microtubule organization, microtubule bundle formation involved in mitotic spindle midzone assembly	250.572	-1.29891	0.383205	-3.38958	0.000699994	0.00943004	2.02549	N/A
1293	ATCC64974_79290	713.655	1.14161	0.348449	3.27626	0.00105191	0.0122739	1.91102		ATCC64974_27620	An15g06700	Dihydroxy acid dehydratase	655.06	-4.40067	0.750542	-5.86332	4.53713e-09	1.7796e-06	5.74968	N/A
1294	ATCC64974_79310	204.945	2.01384	0.402278	5.0061	5.55443e-07	6.02597e-05	4.21997		ATCC64974_27570	An15g06750	Ortholog of A. nidulans FGSC A4 : AN5168, AN1130, A. fumigatus Af293 : Afu6g07030, Afu4g13872, A. niger CBS 513.88 : An07g01930 and A. oryzae RIB40 : AO090701000916	76.1039	-1.49934	0.518262	-2.89302	0.00381559	0.0298497	1.52506	N/A
1295	ATCC64974_79330	410.636	1.09115	0.289619	3.76755	0.000164857	0.00344217	2.46317		ATCC64974_27550	An15g06770	Ortholog of A. nidulans FGSC A4 : AN7352, A. fumigatus Af293 : Afu2g16390, A. oryzae RIB40 : AO090102000224, Aspergillus wentii : Aspwe1_0039269 and Aspergillus sydowii : Aspsy1_0085045	132.126	0.88052	0.293345	3.00166	0.00268513	0.0233046	1.63256	N/A
1296	ATCC64974_79360	109.473	-1.8706	0.489323	-3.82284	0.000131921	0.0029355	2.53232		ATCC64974_27540	An15g06780	Has domain(s) with predicted role in transmembrane transport and integral component of membrane localization	1838.38	2.66662	0.632043	4.21905	2.45333e-05	0.00090253	3.04454	N/A
1297	ATCC64974_7940	749.67	2.00329	0.562678	3.56028	0.000370456	0.00611312	2.21374		ATCC64974_27520	An15g06810	Putative cytochrome-b5 reductase	104.895	-2.17009	0.610927	-3.55213	0.000382132	0.00625519	2.20376	N/A
1298	ATCC64974_79430	488.101	-0.80155	0.242552	-3.30465	0.000950947	0.0114495	1.94121		ATCC64974_27500	An15g06820	Ortholog of A. nidulans FGSC A4 : AN7348, A. fumigatus Af293 : Afu2g16420, A. oryzae RIB40 : AO090102000221, Aspergillus wentii : Aspwe1_0108539 and Aspergillus sydowii : Aspsy1_0027034	510.138	-0.793745	0.269311	-2.94732	0.00320546	0.0262928	1.58016	N/A
1299	ATCC64974_79440	72.1914	-2.74559	0.823387	-3.33451	0.000854492	0.0108285	1.96543		ATCC64974_27370	An15g06970	Has domain(s) with predicted O-methyltransferase activity	92.5638	-3.21925	0.909648	-3.539	0.000401641	0.00644014	2.1911	N/A
1300	ATCC64974_79510	313.764	-0.727207	0.227721	-3.19341	0.00140604	0.015046	1.82258		ATCC64974_27360	An15g06980	Has domain(s) with predicted DNA binding, RNA polymerase II transcription factor activity, sequence-specific DNA binding, zinc ion binding activity and role in regulation of transcription, DNA-templated, transcription, DNA-templated	43.6411	-1.78989	0.478012	-3.74445	0.000180789	0.00362646	2.44052	N/A
1301	ATCC64974_79570	613.991	-1.14366	0.430112	-2.65899	0.00783755	0.0496752	1.30386		ATCC64974_27210	An15g07160	Putative pectin lyase, involved in degradation of pectins	490.419	-0.773491	0.22227	-3.47997	0.000501474	0.00741164	2.13009	pelF
1302	ATCC64974_79590	112.424	-1.58812	0.551587	-2.87919	0.00398704	0.030741	1.51228		ATCC64974_27200	An15g07190	Ortholog(s) have zinc ion transmembrane transporter activity, role in conidium formation, high-affinity zinc II ion transmembrane import, regulation of growth rate, response to zinc ion and endoplasmic reticulum localization	116.833	-2.25235	0.519968	-4.33171	1.47955e-05	0.000647572	3.18871	zrfA
1303	ATCC64974_79620	719.444	1.66254	0.557002	2.9848	0.00283766	0.0242365	1.61553		ATCC64974_27160	An15g07240	Ortholog(s) have alkyl sulfatase activity, arylsulfatase activity and role in dodecyl sulfate metabolic process	607.41	2.16439	0.750864	2.88254	0.00394487	0.0305077	1.51559	N/A
1304	ATCC64974_79640	483.476	-0.573194	0.206225	-2.77946	0.00544487	0.0384695	1.41488		ATCC64974_27040	An15g07460	Oligopeptide transporter	135.383	-1.58489	0.553298	-2.86443	0.00417756	0.0318168	1.49734	optG
1305	ATCC64974_79670	228.023	-1.88457	0.293187	-6.42786	1.29411e-10	1.88533e-07	6.72461		ATCC64974_26970	An15g07530	Putative nonribosomal peptide synthase (NRPS), encoded in a predicted secondary metabolite gene cluster	722.096	-2.98048	0.569421	-5.23423	1.6567e-07	2.59924e-05	4.58515	N/A
1306	ATCC64974_7970	667.031	2.7602	0.834895	3.30604	0.000946241	0.0114198	1.94234		ATCC64974_26940	An15g07570	Has domain(s) with predicted arylsulfatase activity, catalytic activity, sulfuric ester hydrolase activity and role in metabolic process, phenol-containing compound metabolic process	11.9578	-4.836	1.23401	-3.91893	8.89445e-05	0.00220159	2.65726	N/A
1307	ATCC64974_79710	1466.18	-1.47287	0.275703	-5.34223	9.18104e-08	1.61428e-05	4.79202		ATCC64974_26930	An15g07580	Has domain(s) with predicted oxidoreductase activity and role in oxidation-reduction process	576.489	2.38068	0.461476	5.15883	2.48493e-07	3.47141e-05	4.45949	N/A
1308	ATCC64974_7980	262.145	3.95094	1.05244	3.75408	0.000173976	0.00356984	2.44735		ATCC64974_26920	An15g07590	Has domain(s) with predicted role in transmembrane transport and integral component of membrane localization	70.8757	2.96697	0.559428	5.30358	1.13556e-07	1.87091e-05	4.72795	N/A
1309	ATCC64974_79810	163.485	-3.58109	0.826953	-4.33047	1.48793e-05	0.000648459	3.18812		ATCC64974_26870	An15g07700	Aspergillopepsin II precursor	11276.5	3.96752	0.960372	4.13123	3.60829e-05	0.0011832	2.92694	protD
1310	ATCC64974_79860	76.7222	-1.98088	0.4389	-4.51328	6.38336e-06	0.000339049	3.46974		ATCC64974_26820	An15g07760	Mannan endo-1,4-beta-mannosidase	37.8987	-4.30069	1.19093	-3.6112	0.000304779	0.00528595	2.27688	man26A
1311	ATCC64974_79960	256.265	-1.20747	0.315418	-3.82814	0.000129113	0.00289383	2.53853		ATCC64974_26810	An15g07790	Ortholog of A. nidulans FGSC A4 : AN3310, AN1449, AN7654, A. fumigatus Af293 : Afu2g01140, Afu3g00880, Afu8g04370 and A. niger CBS 513.88 : An10g00430	121.683	-3.6002	1.0623	-3.38908	0.000701284	0.00943495	2.02526	N/A
1312	ATCC64974_79990	35.4499	-2.65879	0.612566	-4.34042	1.42212e-05	0.000630556	3.20028		ATCC64974_26790	An15g07810	Putative alpha-glucan synthase	73.3647	-3.36427	1.01556	-3.31274	0.000923876	0.0113241	1.94599	agsB
1313	ATCC64974_80240	2413.11	1.84654	0.406889	4.53818	5.67408e-06	0.000311098	3.5071		ATCC64974_26780	An15g07820	Ortholog of Aspergillus tubingensis : Asptu1_0131851, Aspergillus brasiliensis : Aspbr1_0078933, Aspergillus kawachii : Aspka1_0182367 and Aspergillus acidus : Aspfo1_0046583	1800.43	-1.23485	0.374051	-3.30128	0.000962436	0.011547	1.93753	N/A
1314	ATCC64974_80360	7366.83	-2.143	0.502994	-4.26049	2.03975e-05	0.000800053	3.09688		ATCC64974_71880	An16g00530	Has domain(s) with predicted endodeoxyribonuclease activity, producing 5'-phosphomonoesters activity	6.5539	-5.33982	1.77113	-3.01493	0.0025704	0.0226483	1.64496	N/A
1315	ATCC64974_8040	639.59	0.739979	0.227916	3.24671	0.00116747	0.0132024	1.87935		ATCC64974_71950	An16g00670	Ortholog of Aspergillus tubingensis : Asptu1_0055578, Aspergillus brasiliensis : Aspbr1_0153375, Aspergillus kawachii : Aspka1_0174929 and Aspergillus carbonarius ITEM 5010 : Acar5010_206987	2208.74	3.37363	0.934887	3.60859	0.000307861	0.00533034	2.27325	N/A
1316	ATCC64974_80400	4951.28	-0.916284	0.217697	-4.20898	2.56524e-05	0.000929768	3.03163		ATCC64974_71960	An16g00680	Ortholog(s) have role in heme transport and plasma membrane localization	289.67	2.38377	0.752706	3.16694	0.00154054	0.0159834	1.79633	N/A
1317	ATCC64974_80420	8694.3	-1.03887	0.26537	-3.91482	9.04714e-05	0.0022232	2.65302		ATCC64974_71970	An16g00700	Has domain(s) with predicted 2 iron, 2 sulfur cluster binding, oxidoreductase activity and role in oxidation-reduction process	112.117	2.95456	0.858301	3.44234	0.000576704	0.00827177	2.0824	N/A
1318	ATCC64974_80430	168.133	-3.64221	1.01269	-3.59657	0.000322436	0.00549867	2.25974		ATCC64974_71980	An16g00710	Has domain(s) with predicted calcium ion binding activity	14.7842	2.46211	0.670655	3.6712	0.00024141	0.0044519	2.35145	N/A
1319	ATCC64974_80500	1386.65	-1.19099	0.3108	-3.83201	0.000127101	0.00286765	2.54247		ATCC64974_72040	An16g00780	Has domain(s) with predicted role in transmembrane transport and integral component of membrane localization	31.4652	1.72251	0.605146	2.84644	0.00442111	0.0330615	1.48068	N/A
1320	ATCC64974_80600	367.406	-0.814083	0.255039	-3.192	0.00141293	0.0150575	1.82225		ATCC64974_72050	An16g00800	Ortholog(s) have spermidine transmembrane transporter activity, spermine transmembrane transporter activity and role in polyamine transmembrane transport, putrescine transport, spermidine transport, spermine transport	175.406	1.70535	0.625374	2.72693	0.00639259	0.0430024	1.36651	N/A
1321	ATCC64974_80780	193.331	-2.23715	0.676922	-3.30489	0.000950147	0.0114495	1.94121		ATCC64974_72060	An16g00810	Ortholog(s) have glutathione transmembrane transporter activity and role in glutathione import into cell, glutathione transmembrane transport	307.225	1.84036	0.460684	3.99485	6.4736e-05	0.0017891	2.74737	N/A
1322	ATCC64974_80870	381.905	-1.55412	0.541544	-2.86979	0.00410749	0.0314004	1.50306		ATCC64974_72070	An16g00830	Ortholog of A. nidulans FGSC A4 : AN10483, AN2809, AN2115, AN0033, AN12460, A. fumigatus Af293 : Afu2g00940, Afu2g16560, Afu3g15340, Afu7g00460, Afu7g06360 and A. niger CBS 513.88 : An14g02830	267.169	3.4013	0.733563	4.63669	3.54032e-06	0.000229963	3.63834	N/A
1323	ATCC64974_80910	163.734	1.37549	0.401336	3.42728	0.000609671	0.00855217	2.06792		ATCC64974_72080	An16g00840	Ortholog of Aspergillus clavatus NRRL 1 : ACLA_084960, Aspergillus carbonarius ITEM 5010 : Acar5010_004879, Aspergillus brasiliensis : Aspbr1_0207452 and Aspergillus tubingensis : Asptu1_0042420	12.7956	3.52939	1.28687	2.74262	0.00609503	0.0417162	1.3797	N/A
1324	ATCC64974_80990	220.547	-1.09457	0.26923	-4.06554	4.79221e-05	0.0014676	2.83339		ATCC64974_72090	An16g00850	Ortholog(s) have cytosol, nucleus localization	261.776	2.8406	0.513738	5.52928	3.21547e-08	8.37382e-06	5.07708	N/A
1325	ATCC64974_81020	2175.28	-1.20438	0.317482	-3.79355	0.000148506	0.0031655	2.49956		ATCC64974_72130	An16g00900	Ortholog of A. fumigatus Af293 : Afu3g13760, A. oryzae RIB40 : AO090023000181, AO090011000107, Neosartorya fischeri NRRL 181 : NFIA_063490 and Aspergillus wentii : Aspwe1_0041303	60.97	-1.58684	0.418397	-3.79267	0.000149033	0.00316634	2.49944	N/A
1326	ATCC64974_8110	1160.08	1.00379	0.318384	3.15277	0.0016173	0.0166035	1.7798		ATCC64974_72340	An16g01200	Ortholog of Aspergillus tubingensis : Asptu1_0042456, Aspergillus brasiliensis : Aspbr1_0125795, Aspergillus kawachii : Aspka1_0174969 and Aspergillus acidus : Aspfo1_0207321	67.4481	-4.15436	1.15294	-3.60328	0.000314226	0.00538568	2.26876	N/A
1327	ATCC64974_81120	166.878	4.44404	1.01013	4.39947	1.08517e-05	0.000502794	3.29861		ATCC64974_72430	An16g01320	Ortholog of A. nidulans FGSC A4 : AN6413, AN6419, AN6946, AN5312, AN5664, AN8328, AN3241, AN10369, AN1930, AN2386, AN1738, AN11159, AN8984, AN8951, AN1540, AN8971, AN9387, AN9266, AN9306, AN1317, AN10886, AN7232, AN7774, AN12202	314.986	-2.649	0.630625	-4.2006	2.66212e-05	0.000952572	3.0211	N/A
1328	ATCC64974_81180	638.243	2.87417	0.876333	3.27977	0.0010389	0.0121538	1.91529		ATCC64974_72460	An16g01350	Ortholog of A. nidulans FGSC A4 : AN7617, A. fumigatus Af293 : Afu4g00235, Neosartorya fischeri NRRL 181 : NFIA_045390, Aspergillus wentii : Aspwe1_0160305 and Aspergillus versicolor : Aspve1_0054503	192.904	1.12341	0.304801	3.6857	0.000228071	0.00430802	2.36572	N/A
1329	ATCC64974_81240	811.137	-0.82532	0.241462	-3.41801	0.000630818	0.00871692	2.05964		ATCC64974_72720	An16g01600	Has domain(s) with predicted substrate-specific transmembrane transporter activity, transmembrane transporter activity, role in transmembrane transport and integral component of membrane, membrane localization	1118.75	2.0915	0.653547	3.20022	0.00137321	0.014819	1.82918	N/A
1330	ATCC64974_81540	1372.23	-1.38015	0.224481	-6.14816	7.83857e-10	6.12542e-07	6.21286		ATCC64974_72940	An16g01830	glyceraldehyde-3-phosphate dehydrogenase	27126.7	-0.803463	0.30237	-2.65722	0.00787885	0.0498131	1.30266	gpdA
1331	ATCC64974_8160	1588.65	1.246	0.390982	3.18684	0.00143838	0.0152798	1.81588		ATCC64974_72980	An16g01870	Has domain(s) with predicted mRNA binding activity, role in mRNA polyadenylation and mRNA cleavage factor complex localization	806.654	1.38477	0.419372	3.30202	0.000959901	0.0115301	1.93817	N/A
1332	ATCC64974_81600	4068.77	-0.787619	0.245547	-3.20761	0.00133845	0.0145828	1.83616		ATCC64974_72990	An16g01880	lysophospholipase	29382.8	3.75746	0.896088	4.19318	2.75075e-05	0.000980843	3.0084	lipanl
1333	ATCC64974_81620	15.4957	-2.77705	0.967787	-2.86948	0.00411143	0.031407	1.50297		ATCC64974_73040	An16g01950	Has domain(s) with predicted oxidoreductase activity and role in oxidation-reduction process	331.347	-2.12061	0.491144	-4.31769	1.57669e-05	0.000672766	3.17214	N/A
1334	ATCC64974_81710	7330.79	-1.79274	0.588982	-3.04379	0.00233619	0.0211397	1.6749		ATCC64974_73070	An16g01990	Ortholog of A. nidulans FGSC A4 : AN10370, A. fumigatus Af293 : Afu3g07980, A. oryzae RIB40 : AO090005001498, Aspergillus wentii : Aspwe1_0173462 and Aspergillus sydowii : Aspsy1_0042585	225.92	-1.6908	0.443241	-3.81463	0.000136389	0.00299761	2.52322	N/A
1335	ATCC64974_8180	402.751	0.697337	0.217353	3.20832	0.00133513	0.0145622	1.83677		ATCC64974_73080	An16g02000	Protein involved in shikimate metabolism	1577.47	1.74269	0.570033	3.05717	0.00223438	0.0205596	1.68699	gabA
1336	ATCC64974_81850	815.252	-0.63491	0.223059	-2.84637	0.00442203	0.0330615	1.48068		ATCC64974_73110	An16g02040	Ortholog(s) have sequence-specific DNA binding activity	2866.21	-0.97946	0.228754	-4.28172	1.85453e-05	0.00074753	3.12637	N/A
1337	ATCC64974_81910	359.1	-2.38659	0.673241	-3.54493	0.000392724	0.00636724	2.19605		ATCC64974_73290	An16g02240	Predicted NMR-like protein	85.8892	-3.40946	0.682733	-4.99384	5.91906e-07	6.22295e-05	4.206	N/A
1338	ATCC64974_81930	635.51	-0.580457	0.198104	-2.93007	0.00338888	0.0275158	1.56042		ATCC64974_71160	An16g02390	Ortholog of A. nidulans FGSC A4 : AN9501, A. fumigatus Af293 : Afu8g06340, Neosartorya fischeri NRRL 181 : NFIA_076900 and Aspergillus clavatus NRRL 1 : ACLA_017440	18.9998	-2.1863	0.806763	-2.70996	0.0067291	0.0446767	1.34992	N/A
1339	ATCC64974_81960	10334.2	6.0116	1.40704	4.27252	1.93278e-05	0.000772961	3.11184		ATCC64974_70970	An16g02595	Putative low affinity Ca2+ channel family protein	797.98	-1.56044	0.413121	-3.77721	0.000158596	0.0033279	2.47783	fig1
1340	ATCC64974_81970	4923.18	7.4218	1.49161	4.9757	6.5013e-07	6.63003e-05	4.17848		ATCC64974_70930	An16g02660	Ortholog(s) have mitochondrion localization	165.71	1.22003	0.329921	3.69795	0.000217348	0.0041821	2.37861	N/A
1341	ATCC64974_820	220.589	-1.33865	0.246213	-5.43697	5.41939e-08	1.06731e-05	4.97171		ATCC64974_70830	An16g02810	Ortholog of Aspergillus tubingensis : Asptu1_0190196, Aspergillus brasiliensis : Aspbr1_0585332, Aspergillus kawachii : Aspka1_0175119 and Aspergillus acidus : Aspfo1_0032976	444.876	5.50735	0.929416	5.9256	3.11162e-09	1.26929e-06	5.89644	N/A
1342	ATCC64974_82130	2439.21	1.10104	0.351597	3.13154	0.00173895	0.0173691	1.76022		ATCC64974_70520	An16g03230	protein of unknown function	6.40284	-7.04453	1.8503	-3.80724	0.000140528	0.00306875	2.51304	N/A
1343	ATCC64974_82190	98.7132	-1.15847	0.397714	-2.91283	0.00358172	0.0285585	1.54426		ATCC64974_70510	An16g03290	Has domain(s) with predicted RNA polymerase II transcription factor activity, sequence-specific DNA binding, zinc ion binding activity, role in regulation of transcription, DNA-templated and nucleus localization	3403.08	-0.663891	0.244466	-2.71567	0.0066141	0.0440278	1.35627	N/A
1344	ATCC64974_8220	121.863	1.27074	0.368396	3.44938	0.00056187	0.00808173	2.0925		ATCC64974_70440	An16g03370	Similar to protein involved in of cell wall biogenesis	3668.96	-1.22437	0.295054	-4.14964	3.33003e-05	0.00111709	2.95191	N/A
1345	ATCC64974_82310	207.94	-2.52046	0.461651	-5.45967	4.77032e-08	1.01349e-05	4.99418		ATCC64974_70380	An16g03430	Ortholog(s) have cytosol, nucleus localization	582.295	2.1082	0.660332	3.19264	0.00140976	0.0150546	1.82233	N/A
1346	ATCC64974_82450	173.464	-5.17904	1.08434	-4.7762	1.78643e-06	0.000145379	3.8375		ATCC64974_70210	An16g03640	Ortholog(s) have phospholipid:diacylglycerol acyltransferase activity, role in triglyceride biosynthetic process and endoplasmic reticulum localization	208.637	1.03405	0.311953	3.31477	0.000917189	0.0112965	1.94706	N/A
1347	ATCC64974_82540	36.5164	-2.17143	0.669028	-3.24565	0.00117184	0.0132024	1.87935		ATCC64974_70190	An16g03690	Ortholog(s) have ferrous iron transmembrane transporter activity, manganese ion transmembrane transporter activity	1360.93	2.3576	0.756233	3.11755	0.00182359	0.0179157	1.74677	N/A
1348	ATCC64974_82560	698.296	-1.7883	0.602941	-2.96596	0.00301739	0.0252431	1.59786		ATCC64974_70180	An16g03700	Has domain(s) with predicted hydrolase activity, acting on ester bonds activity	3187.61	3.86187	1.03612	3.72723	0.000193596	0.00383358	2.41639	N/A
1349	ATCC64974_8270	255.591	0.694891	0.25819	2.69139	0.00711543	0.0464851	1.33269		ATCC64974_70050	An16g03860	Ortholog(s) have cytosol localization	593.832	1.11647	0.405694	2.75201	0.0059231	0.0409239	1.38802	N/A
1350	ATCC64974_82980	247.355	-2.63305	0.649709	-4.05266	5.0639e-05	0.00152786	2.81592		ATCC64974_70040	An16g03880	Dihydroneopterin aldolase	249.432	-1.48559	0.523684	-2.83681	0.00455668	0.0336732	1.47272	N/A
1351	ATCC64974_83010	699.505	2.06769	0.646057	3.20048	0.00137199	0.014819	1.82918		ATCC64974_70030	An16g03890	Has domain(s) with predicted nucleic acid binding, nucleotide binding activity	1505.92	-1.13397	0.333741	-3.39776	0.000679391	0.0091889	2.03674	N/A
1352	ATCC64974_83050	792.547	-1.95748	0.547139	-3.57766	0.000346687	0.00578643	2.23759		ATCC64974_70020	An16g03910	Electron-transferring flavoprotein dehydrogenase	1430.55	2.99984	0.784791	3.82247	0.000132123	0.0029355	2.53232	N/A
1353	ATCC64974_83130	23.2915	4.74102	1.4559	3.25643	0.00112823	0.0128699	1.89043		ATCC64974_69860	An16g04080	Ortholog(s) have cytoplasmic mRNA processing body localization	551.65	-0.706956	0.245233	-2.8828	0.00394163	0.0305077	1.51559	N/A
[truncated: 262 more rows]

## Sheet: Log2FC >1 (1349)
		Additional File 2_DGE_AnAFP
	Differentially expressed genes with a log2 Fold change greater 1, and p lower 0.05.
Nr.		baseMean	log2FoldChange	lfcSE	stat	pvalue	padj	log2(-padj)
[truncated: 1,349 more rows]

## Sheet: Synt. orthlg. Log2F>1 (1229) 
		Additional File 2_DGE_AnAFP
[truncated: 1,351 more rows]

## Sheet: Non Syntenic Orthologs
		Additional File 2_DGE_AnAFP
[truncated: 103 more rows]

## Sheet: GOSlim
		Additional File 2_DGE_AnAFP
[truncated: 24 more rows]
