# Supplementary material for: The antifungal peptide AnAFP from Aspergillus niger promotes nutrient mobilization through autophagic recycling during asexual development
Source: Front Microbiol. 2025 Jan 24;15:1490293. doi: 10.3389/fmicb.2024.1490293 (PMC11802824; doi:10.3389/fmicb.2024.1490293)
Supplement: Supplementary file 3 [file Data_Sheet_1.zip › Additional File 3 ( Table 2 ).xlsx]

## Sheet: Biological Process
		Additional File 3_GO Enrichment Analysis
ID	Name	Bgd count	Result count	Result gene list	Pct of bgd	Fold enrichment	Odds ratio	P-value	Benjamini	Bonferroni
GO:0055114	obsolete oxidation-reduction process	882	167	An01g01430,An01g01550,An01g01820,An01g03250,An01g07030,An01g08430,An01g08630,An01g08960,An01g09550,An01g09560,An01g09760,An01g12390,An01g12490,An01g12960,An01g14200,An01g14520,An01g14780,An02g00740,An02g02750,An02g03270,An02g03490,An02g08110,An02g10670,An02g11560,An02g12430,An02g13270,An03g00130,An03g00660,An03g00730,An03g00910,An03g01460,An03g01520,An03g01530,An03g01550,An03g02330,An03g03460,An0…	18.9	2.16	2.66	6.7746e-23	1.64758e-19	1.64758e-19
GO:0044282	small molecule catabolic process	189	58	An01g00200,An01g01720,An01g03000,An01g04690,An01g07030,An01g07300,An01g09930,An01g12960,An01g13490,An02g00080,An02g10670,An03g02140,An03g02330,An03g04560,An03g06560,An03g06870,An04g02220,An04g02610,An04g02760,An04g03460,An04g07200,An04g07210,An04g08600,An05g00490,An06g01370,An07g01290,An07g03100,An07g06840,An07g08990,An08g03850,An08g07290,An09g02700,An10g00510,An11g01120,An11g02160,An11g02170,An1…	30.7	3.51	4.8	4.04691e-18	4.92105e-15	9.84209e-15
GO:0044281	small molecule metabolic process	885	149	An01g00200,An01g01720,An01g03000,An01g04690,An01g05200,An01g06530,An01g07030,An01g07300,An01g08800,An01g09930,An01g10190,An01g11650,An01g11790,An01g11930,An01g12960,An01g13490,An01g14200,An01g14210,An02g00080,An02g00230,An02g01740,An02g02750,An02g03250,An02g03270,An02g06820,An02g07080,An02g10320,An02g10670,An02g11320,An02g12430,An02g12680,An03g01140,An03g01460,An03g02140,An03g02330,An03g04520,An0…	16.8	1.92	2.26	1.16611e-15	9.4533e-13	2.83599e-12
GO:0008152	metabolic process	4165	483	An01g00200,An01g00370,An01g00530,An01g00560,An01g00780,An01g01090,An01g01320,An01g01340,An01g01430,An01g01540,An01g01550,An01g01720,An01g01750,An01g01820,An01g01870,An01g01920,An01g02060,An01g03000,An01g03250,An01g04690,An01g05200,An01g05350,An01g06530,An01g06800,An01g07030,An01g07250,An01g07300,An01g07640,An01g07850,An01g08060,An01g08170,An01g08430,An01g08460,An01g08630,An01g08800,An01g08960,An0…	11.6	1.33	1.61	2.38905e-14	1.45254e-11	5.81016e-11
GO:0016054	organic acid catabolic process	134	40	An01g01720,An01g04690,An01g07030,An01g07300,An01g09930,An01g12960,An01g13490,An02g10670,An03g02140,An03g06560,An04g02220,An04g02610,An04g02760,An04g07200,An04g07210,An07g06840,An08g03850,An08g07290,An09g02700,An10g00510,An11g02160,An11g02170,An11g02180,An11g02190,An11g02200,An11g06140,An11g06160,An12g00660,An12g07630,An12g09340,An14g01150,An14g02080,An14g04720,An15g00410,An15g01280,An15g01920,An1…	29.9	3.41	4.55	1.777e-12	8.64335e-10	4.32168e-09
GO:0046395	carboxylic acid catabolic process	130	38	An01g01720,An01g04690,An01g07030,An01g07300,An01g09930,An01g12960,An01g13490,An02g10670,An03g02140,An03g06560,An04g02220,An04g02610,An04g02760,An04g07200,An04g07210,An07g06840,An08g03850,An08g07290,An09g02700,An10g00510,An11g02160,An11g02170,An11g02180,An11g02200,An11g06140,An11g06160,An12g00660,An12g07630,An12g09340,An14g01150,An14g02080,An15g00410,An15g01280,An15g01920,An16g05390,An16g08210,An1…	29.2	3.34	4.41	1.29438e-11	5.24654e-09	3.14792e-08
GO:1901575	organic substance catabolic process	660	110	An01g00200,An01g00780,An01g01540,An01g01720,An01g03000,An01g04690,An01g07030,An01g07300,An01g07640,An01g09930,An01g11520,An01g12960,An01g13490,An02g00080,An02g00730,An02g03760,An02g07080,An02g08520,An02g10670,An02g12260,An02g12450,An02g13740,An03g02140,An03g02330,An03g03840,An03g04560,An03g05330,An03g06560,An03g06870,An04g02220,An04g02610,An04g02760,An04g03460,An04g03890,An04g06920,An04g07200,An0…	16.7	1.9	2.19	1.71982e-11	5.97515e-09	4.18261e-08
GO:0009056	catabolic process	741	119	An01g00200,An01g00780,An01g01540,An01g01550,An01g01720,An01g01820,An01g03000,An01g04690,An01g07030,An01g07300,An01g07640,An01g09930,An01g11520,An01g12960,An01g13490,An02g00080,An02g00730,An02g02750,An02g03760,An02g07080,An02g08110,An02g08520,An02g10670,An02g12260,An02g12450,An02g13740,An02g14400,An03g00660,An03g02140,An03g02330,An03g03840,An03g04560,An03g05330,An03g05660,An03g06560,An03g06870,An0…	16.1	1.83	2.1	2.915e-11	8.8616e-09	7.08928e-08
GO:0055085	transmembrane transport	802	125	An01g01245,An01g01940,An01g02060,An01g03100,An01g03900,An01g04690,An01g05830,An01g06080,An01g07150,An01g07530,An01g07860,An01g08960,An01g09300,An01g10190,An01g10360,An01g14690,An02g01480,An02g03540,An02g05920,An02g07610,An02g08340,An02g11120,An02g14410,An02g14720,An03g01450,An03g01470,An03g04740,An03g05830,An04g03940,An04g04240,An04g05210,An04g08340,An04g08800,An05g00490,An05g01840,An06g00300,An0…	15.6	1.78	2.03	6.80131e-11	1.83786e-08	1.65408e-07
GO:0009987	cellular process	4674	508	An01g00200,An01g00560,An01g00780,An01g01090,An01g01245,An01g01540,An01g01550,An01g01720,An01g01820,An01g01870,An01g01940,An01g02060,An01g03000,An01g03100,An01g03370,An01g03900,An01g04300,An01g04690,An01g04830,An01g05200,An01g05350,An01g05830,An01g06080,An01g06530,An01g06800,An01g07030,An01g07150,An01g07250,An01g07300,An01g07530,An01g07640,An01g07850,An01g07860,An01g08010,An01g08060,An01g08170,An0…	10.9	1.24	1.46	3.98004e-10	9.67946e-08	9.67946e-07
GO:0006082	organic acid metabolic process	518	88	An01g01720,An01g04690,An01g06530,An01g07030,An01g07300,An01g08800,An01g09930,An01g11930,An01g12960,An01g13490,An01g14200,An02g01740,An02g03250,An02g03270,An02g10670,An02g12430,An02g12680,An03g01140,An03g01460,An03g02140,An03g02330,An03g04520,An03g06560,An04g01750,An04g02090,An04g02170,An04g02220,An04g02610,An04g02760,An04g04240,An04g07200,An04g07210,An04g09530,An06g02340,An07g00680,An07g01960,An0…	17	1.94	2.22	7.66059e-10	1.65779e-07	1.86306e-06
GO:0044248	cellular catabolic process	568	94	An01g00200,An01g00780,An01g01540,An01g01550,An01g01720,An01g01820,An01g03000,An01g04690,An01g07030,An01g07300,An01g07640,An01g09930,An01g12960,An01g13490,An02g00080,An02g00730,An02g02750,An02g03760,An02g07080,An02g08110,An02g08520,An02g10670,An02g12260,An02g13740,An02g14400,An03g00660,An03g02140,An03g03840,An03g05330,An03g05660,An03g06560,An03g06870,An04g02220,An04g02610,An04g02760,An04g03890,An0…	16.5	1.89	2.16	8.1799e-10	1.65779e-07	1.98935e-06
GO:0043436	oxoacid metabolic process	495	83	An01g01720,An01g04690,An01g06530,An01g07030,An01g07300,An01g08800,An01g09930,An01g11930,An01g12960,An01g13490,An01g14200,An02g01740,An02g03250,An02g03270,An02g10670,An02g12430,An02g12680,An03g01140,An03g02140,An03g04520,An03g06560,An04g01750,An04g02090,An04g02170,An04g02220,An04g02610,An04g02760,An04g04240,An04g07200,An04g07210,An04g09530,An06g02340,An07g00680,An07g01960,An07g06840,An07g08390,An0…	16.8	1.92	2.18	4.45861e-09	8.34103e-07	1.08433e-05
GO:1901615	organic hydroxy compound metabolic process	234	49	An01g05200,An01g08960,An01g11790,An02g00230,An02g02750,An02g06820,An02g10320,An02g10670,An02g11000,An02g12430,An03g01460,An03g05660,An04g03460,An04g06010,An04g09530,An04g09890,An05g00220,An05g00490,An06g00770,An07g01290,An07g01350,An07g07280,An08g07290,An09g01930,An09g05110,An09g05730,An10g00510,An10g00530,An11g01630,An11g02190,An11g02200,An11g04280,An11g07320,An11g07330,An11g08940,An12g09340,An1…	20.9	2.39	2.83	6.15186e-09	1.06867e-06	1.49613e-05
GO:0009063	cellular amino acid catabolic process	71	22	An01g01720,An03g02140,An04g02220,An04g02610,An04g02760,An04g07200,An04g07210,An07g06840,An08g07290,An09g02700,An10g00510,An11g02160,An11g02170,An11g02180,An11g02200,An11g06140,An11g06160,An12g00660,An14g01150,An16g05390,An16g08210,An17g00910,	31	3.54	4.75	8.37789e-08	1.35834e-05	0.00020375
GO:0019752	carboxylic acid metabolic process	481	77	An01g01720,An01g04690,An01g06530,An01g07030,An01g07300,An01g08800,An01g09930,An01g11930,An01g12960,An01g13490,An01g14200,An02g01740,An02g03250,An02g03270,An02g10670,An02g12430,An02g12680,An03g01140,An03g02140,An03g04520,An03g06560,An04g01750,An04g02090,An04g02170,An04g02220,An04g02610,An04g02760,An04g07200,An04g07210,An04g09530,An06g02340,An07g00680,An07g01960,An07g06840,An07g08390,An07g08990,An0…	16	1.83	2.05	1.22319e-07	1.85924e-05	0.000297479
GO:0071704	organic substance metabolic process	3313	361	An01g00200,An01g00370,An01g00530,An01g00560,An01g00780,An01g01090,An01g01320,An01g01540,An01g01550,An01g01720,An01g01750,An01g01870,An01g01920,An01g03000,An01g04690,An01g05200,An01g05350,An01g06530,An01g06800,An01g07030,An01g07250,An01g07300,An01g07640,An01g07850,An01g08060,An01g08170,An01g08460,An01g08800,An01g08960,An01g09930,An01g11520,An01g11650,An01g11790,An01g11930,An01g12550,An01g12960,An0…	10.9	1.25	1.39	6.00695e-07	8.59347e-05	0.00146089
GO:0044262	cellular carbohydrate metabolic process	154	33	An01g00780,An01g01540,An01g01870,An01g07300,An02g00730,An02g03980,An03g05330,An04g02760,An04g03460,An04g06920,An04g08600,An04g09890,An05g00490,An06g00300,An06g02040,An07g01190,An07g01290,An09g01190,An10g00530,An11g01520,An12g05010,An12g08280,An12g10390,An14g02170,An15g02300,An15g07810,An16g04160,An16g04760,An16g05390,An17g00520,An18g03570,An18g04420,An18g04600,	21.4	2.45	2.89	1.05629e-06	0.000142716	0.00256889
GO:0006810	transport	1323	164	An01g00560,An01g01245,An01g01940,An01g02060,An01g03100,An01g03900,An01g04300,An01g04690,An01g05830,An01g06080,An01g07150,An01g07530,An01g07860,An01g08620,An01g08960,An01g09300,An01g09890,An01g10190,An01g10360,An01g12390,An01g14690,An02g01480,An02g01730,An02g03390,An02g03540,An02g05920,An02g06440,An02g06580,An02g07610,An02g08340,An02g08900,An02g11120,An02g14400,An02g14410,An02g14720,An03g01450,An0…	12.4	1.42	1.55	1.60456e-06	0.000205384	0.00390229
GO:0005975	carbohydrate metabolic process	405	64	An01g00780,An01g01320,An01g01540,An01g01870,An01g01920,An01g07300,An01g11520,An01g12550,An02g00610,An02g00730,An02g03980,An02g11320,An02g12450,An03g04560,An03g05330,An04g02090,An04g02760,An04g03460,An04g06920,An04g08550,An04g08600,An04g09890,An05g00490,An06g00170,An06g00300,An06g00360,An06g02040,An07g00350,An07g01190,An07g01290,An07g08990,An08g05230,An08g09030,An09g00260,An09g01190,An09g02160,An1…	15.8	1.81	2.01	2.25399e-06	0.000274085	0.00548171
GO:0051234	establishment of localization	1345	165	An01g00560,An01g01245,An01g01940,An01g02060,An01g03100,An01g03900,An01g04300,An01g04690,An01g05830,An01g06080,An01g07150,An01g07530,An01g07860,An01g08620,An01g08960,An01g09300,An01g09890,An01g10190,An01g10360,An01g12390,An01g14690,An02g01480,An02g01730,An02g03390,An02g03540,An02g05920,An02g06440,An02g06580,An02g07610,An02g08340,An02g08900,An02g11120,An02g14400,An02g14410,An02g14720,An03g01450,An0…	12.3	1.4	1.53	2.80503e-06	0.000324849	0.00682184
GO:0043648	dicarboxylic acid metabolic process	36	13	An01g08800,An02g12430,An02g12680,An03g01140,An04g02610,An04g07200,An07g06840,An07g08390,An07g09920,An10g00820,An11g06140,An16g08210,An17g00910,	36.1	4.13	5.95	5.64689e-06	0.000599505	0.0137332
GO:0016052	carbohydrate catabolic process	211	39	An01g00780,An01g01540,An01g07300,An01g11520,An02g00730,An02g12450,An03g04560,An03g05330,An04g02760,An04g06920,An04g08550,An04g08600,An06g00360,An06g02040,An07g01190,An07g01290,An07g08990,An08g05230,An08g09030,An09g00260,An09g01190,An09g02160,An10g00870,An11g01120,An11g01520,An11g03200,An11g07660,An12g05010,An12g08280,An12g10390,An14g02170,An15g02300,An15g05370,An16g04160,An16g04760,An16g05390,An1…	18.5	2.11	2.41	5.66966e-06	0.000599505	0.0137886
GO:0051179	localization	1444	173	An01g00560,An01g01245,An01g01940,An01g02060,An01g03100,An01g03900,An01g04300,An01g04690,An01g05830,An01g06080,An01g07150,An01g07530,An01g07860,An01g08620,An01g08960,An01g09300,An01g09890,An01g10190,An01g10360,An01g12390,An01g14690,An02g01480,An02g01730,An02g03390,An02g03540,An02g05920,An02g06440,An02g06580,An02g07610,An02g08340,An02g08900,An02g11120,An02g14400,An02g14410,An02g14720,An03g01450,An0…	12	1.37	1.49	6.69486e-06	0.000678413	0.0162819
GO:0044275	cellular carbohydrate catabolic process	59	17	An01g01540,An01g07300,An02g00730,An03g05330,An04g02760,An04g06920,An06g02040,An07g01190,An07g01290,An11g01520,An12g05010,An12g08280,An14g02170,An16g04760,An16g05390,An17g00520,An18g03570,	28.8	3.29	4.27	7.41678e-06	0.000712462	0.0180376
GO:0006811	ion transport	253	44	An01g03100,An01g04690,An01g07860,An01g08960,An01g09300,An01g10190,An01g12390,An02g01730,An02g06440,An02g06580,An02g14410,An04g03940,An04g04240,An04g08800,An05g00220,An07g03210,An07g06240,An07g08810,An08g03200,An08g05670,An08g10400,An09g00690,An10g00310,An10g00680,An12g00870,An12g04730,An12g07720,An12g07730,An14g00170,An14g01850,An14g05370,An14g06860,An15g01830,An15g02380,An15g03200,An15g04600,An1…	17.4	1.99	2.24	7.61678e-06	0.000712462	0.018524
GO:0046185	aldehyde catabolic process	8	6	An01g07030,An02g00080,An07g03100,An08g07290,An10g00510,An11g08940,	75	8.57	31.43	1.06563e-05	0.000959855	0.0259161
GO:1901617	organic hydroxy compound biosynthetic process	171	33	An01g08960,An01g11790,An02g00230,An02g02750,An02g06820,An02g10320,An02g11000,An03g01460,An03g05660,An04g06010,An04g09530,An05g00220,An06g00770,An07g01350,An09g01930,An09g05110,An09g05730,An10g00510,An10g00530,An11g01630,An11g02190,An11g02200,An11g04280,An11g07320,An11g07330,An13g03370,An14g04010,An14g04050,An14g05350,An14g05370,An16g04430,An16g08610,An18g04290,	19.3	2.2	2.53	1.15133e-05	0.00100001	0.0280004
GO:0072329	monocarboxylic acid catabolic process	62	17	An01g04690,An01g07030,An01g07300,An01g09930,An01g12960,An01g13490,An02g10670,An03g06560,An04g02760,An08g03850,An12g07630,An12g09340,An14g02080,An15g00410,An15g01280,An15g01920,An18g01590,	27.4	3.13	3.98	1.53589e-05	0.00128803	0.0373528
GO:0032787	monocarboxylic acid metabolic process	221	39	An01g04690,An01g07030,An01g07300,An01g09930,An01g12960,An01g13490,An01g14200,An02g10670,An03g02140,An03g06560,An04g02090,An04g02170,An04g02610,An04g02760,An04g07200,An04g09530,An07g01960,An07g06840,An07g08990,An08g03850,An08g07290,An09g01930,An10g00650,An11g04280,An11g08940,An12g01990,An12g07630,An12g09340,An14g00430,An14g02080,An14g02250,An15g00410,An15g01280,An15g01920,An16g08210,An17g00910,An1…	17.6	2.02	2.27	1.74662e-05	0.00141592	0.0424777
GO:0016042	lipid catabolic process	69	18	An01g04690,An01g07640,An01g09930,An01g12960,An01g13490,An02g00730,An03g03840,An03g06560,An08g07890,An09g02180,An12g07630,An14g02080,An14g02170,An15g01280,An15g01920,An16g01880,An18g01590,An18g03170,	26.1	2.98	3.72	1.84146e-05	0.00144465	0.0447843
GO:1901606	alpha-amino acid catabolic process	63	17	An01g01720,An04g02220,An04g02610,An04g07200,An04g07210,An07g06840,An08g07290,An11g02160,An11g02170,An11g02180,An11g02190,An11g02200,An11g06140,An11g06160,An12g00660,An14g01150,An16g08210,	27	3.08	3.89	1.93392e-05	0.00146978	0.0470328
GO:0019748	secondary metabolic process	309	49	An01g02060,An01g08960,An01g11790,An02g00230,An02g02750,An02g11560,An03g01460,An03g01550,An03g03640,An03g05660,An03g06380,An04g04340,An04g04380,An04g06010,An04g09530,An04g09890,An05g00220,An05g01060,An06g00770,An06g02120,An07g01350,An08g01340,An09g00560,An09g01690,An09g01930,An09g05110,An09g05730,An11g00300,An11g02190,An11g02200,An11g02660,An11g04280,An11g07320,An11g07330,An11g08510,An12g01990,An1…	15.9	1.81	2	3.11623e-05	0.00229657	0.0757868
GO:0044283	small molecule biosynthetic process	381	57	An01g08800,An01g11790,An01g11930,An01g14200,An02g00230,An02g02750,An02g03250,An02g03270,An02g06820,An02g10320,An02g12430,An02g12680,An03g01460,An03g04520,An03g05660,An04g01750,An04g02090,An04g06010,An04g07200,An04g09530,An05g00220,An06g00770,An07g01350,An07g01960,An07g06840,An07g08990,An07g09920,An08g07290,An09g00170,An09g01930,An09g05110,An09g05730,An09g06380,An10g00510,An10g00530,An10g00650,An1…	15	1.71	1.87	4.08889e-05	0.00292476	0.0994419
GO:0044550	secondary metabolite biosynthetic process	240	40	An01g02060,An01g08960,An01g11790,An02g00230,An02g02750,An02g11560,An03g01460,An03g01550,An03g03640,An03g05660,An04g04340,An04g06010,An04g09530,An05g00220,An05g01060,An06g00770,An06g02120,An07g01350,An08g01340,An09g00560,An09g01930,An09g05110,An09g05730,An11g02190,An11g02200,An11g02660,An11g04280,An11g07320,An11g07330,An11g08510,An12g01990,An12g02210,An12g02830,An12g09560,An13g03370,An14g05350,An1…	16.7	1.9	2.12	5.30185e-05	0.00368403	0.128941
GO:0006820	anion transport	102	22	An01g04690,An01g07860,An01g08960,An01g10190,An02g01730,An02g06580,An04g03940,An04g04240,An04g08800,An07g03210,An07g08810,An08g05670,An08g10400,An12g00870,An14g01850,An14g06860,An15g02380,An15g03200,An15g04600,An15g07460,An16g00810,An16g02000,	21.6	2.46	2.9	5.76106e-05	0.00383939	0.140109
GO:1901569	fatty acid derivative catabolic process	4	4	An01g00200,An01g03000,An06g01370,An14g02080,	100	11.43	inf	5.84118e-05	0.00383939	0.142058
GO:0044042	glucan metabolic process	62	16	An01g01870,An02g03980,An03g05330,An04g06920,An04g08550,An04g09890,An06g02040,An07g01190,An08g05230,An11g07660,An12g05010,An15g07810,An17g00520,An18g03570,An18g04420,An18g04600,	25.8	2.95	3.66	6.12337e-05	0.00391896	0.14892
GO:0006520	cellular amino acid metabolic process	259	42	An01g01720,An01g06530,An01g08800,An01g11930,An02g01740,An02g03250,An02g03270,An02g12430,An02g12680,An03g02140,An03g04520,An04g01750,An04g02220,An04g02610,An04g02760,An04g07200,An04g07210,An06g02340,An07g00680,An07g06840,An07g09920,An08g07290,An09g00170,An09g02700,An09g06380,An10g00510,An11g02160,An11g02170,An11g02180,An11g02190,An11g02200,An11g06140,An11g06160,An12g00660,An14g01150,An14g04720,An1…	16.2	1.85	2.05	6.67931e-05	0.00416515	0.162441
GO:0005976	polysaccharide metabolic process	164	30	An01g00780,An01g01870,An01g11520,An02g03980,An03g05330,An04g06920,An04g08550,An04g08600,An04g09890,An06g00300,An06g02040,An07g01190,An08g05230,An08g09030,An09g01190,An09g02160,An10g00870,An11g03200,An11g07660,An12g05010,An12g08280,An12g10390,An15g02300,An15g05370,An15g07760,An15g07810,An17g00520,An18g03570,An18g04420,An18g04600,	18.3	2.09	2.37	8.03058e-05	0.00488259	0.195304

## Sheet: Molecular Function
		Additional File 3_GO Enrichment Analysis
ID	Name	Bgd count	Result count	Result gene list	Pct of bgd	Fold enrichment	Odds ratio	P-value	Benjamini	Bonferroni
GO:0003824	catalytic activity	4336	596	An01g00200,An01g00370,An01g00530,An01g00560,An01g00780,An01g01320,An01g01340,An01g01430,An01g01540,An01g01550,An01g01720,An01g01750,An01g01820,An01g01870,An01g01920,An01g02070,An01g03000,An01g03250,An01g03900,An01g05200,An01g06080,An01g06530,An01g06660,An01g06800,An01g07030,An01g07100,An01g07120,An01g07250,An01g07300,An01g07640,An01g08430,An01g08460,An01g08630,An01g08800,An01g08960,An01g09000,An0…	13.7	1.57	2.29	7.66509e-42	7.58077e-39	7.58077e-39
GO:0016491	oxidoreductase activity	1308	223	An01g01430,An01g01550,An01g01820,An01g03250,An01g06660,An01g07030,An01g08430,An01g08630,An01g08960,An01g09310,An01g09550,An01g09560,An01g09760,An01g10610,An01g11070,An01g12390,An01g12490,An01g12960,An01g14200,An01g14520,An01g14780,An02g00230,An02g00740,An02g00910,An02g02750,An02g03270,An02g03490,An02g06560,An02g07710,An02g08110,An02g10480,An02g10670,An02g11560,An02g12430,An02g13270,An02g13490,An0…	17	1.95	2.4	3.07543e-24	1.5208e-21	3.0416e-21
GO:0043167	ion binding	2310	294	An01g01430,An01g01550,An01g01740,An01g01750,An01g01820,An01g02050,An01g02070,An01g02250,An01g03250,An01g03900,An01g05350,An01g06080,An01g06660,An01g07250,An01g07550,An01g08060,An01g08630,An01g08960,An01g09760,An01g09890,An01g11930,An01g12550,An01g12960,An01g13040,An01g13350,An01g14200,An01g14520,An02g00080,An02g00740,An02g01630,An02g01740,An02g02340,An02g02750,An02g03250,An02g03760,An02g05610,An0…	12.7	1.45	1.68	1.03186e-12	3.40169e-10	1.02051e-09
GO:0016787	hydrolase activity	1412	198	An01g00370,An01g00530,An01g00560,An01g00780,An01g01320,An01g01340,An01g01540,An01g01720,An01g01750,An01g01870,An01g01920,An01g02070,An01g03900,An01g06080,An01g06800,An01g07120,An01g07640,An01g09000,An01g09890,An01g10580,An01g11520,An01g11610,An01g11650,An01g11790,An01g12500,An01g12550,An01g13040,An01g13350,An01g13490,An01g14090,An01g14940,An02g00090,An02g00610,An02g00730,An02g00980,An02g03760,An0…	14	1.6	1.84	2.97005e-12	7.34344e-10	2.93738e-09
GO:0022857	transmembrane transporter activity	791	125	An01g01245,An01g01940,An01g02060,An01g03100,An01g03900,An01g04690,An01g05830,An01g07150,An01g07530,An01g07860,An01g08010,An01g08960,An01g09300,An01g10190,An01g10360,An01g11640,An01g14690,An02g01480,An02g01730,An02g03540,An02g05920,An02g06580,An02g07610,An02g08340,An02g08900,An02g14410,An02g14720,An03g01450,An03g01470,An03g04740,An03g05830,An04g03940,An04g04240,An04g05210,An04g08340,An04g08800,An0…	15.8	1.81	2.07	2.66982e-11	5.28091e-09	2.64046e-08
GO:0005215	transporter activity	809	126	An01g01245,An01g01940,An01g02060,An01g03100,An01g03900,An01g04690,An01g05830,An01g07150,An01g07530,An01g07860,An01g08010,An01g08960,An01g09300,An01g10190,An01g10360,An01g11640,An01g14690,An02g01480,An02g01730,An02g03540,An02g05920,An02g06440,An02g06580,An02g07610,An02g08340,An02g08900,An02g14410,An02g14720,An03g01450,An03g01470,An03g04740,An03g05830,An04g03940,An04g04240,An04g05210,An04g08340,An0…	15.6	1.78	2.03	5.94525e-11	9.79976e-09	5.87986e-08
GO:0050660	flavin adenine dinucleotide binding	209	45	An01g01430,An01g08630,An01g12960,An01g14520,An02g00740,An02g10670,An02g11560,An03g00130,An03g01530,An03g01540,An03g01560,An03g02320,An03g03460,An03g03640,An03g05210,An03g05670,An03g06270,An03g06390,An03g06500,An05g02390,An06g02340,An07g01350,An07g02700,An07g06840,An07g09920,An09g00590,An09g02150,An11g00300,An11g03740,An11g05600,An11g07330,An11g10470,An12g05570,An13g01960,An14g02300,An14g02940,An1…	21.5	2.46	2.93	1.04486e-08	1.47624e-06	1.03337e-05
GO:0043169	cation binding	1334	173	An01g01550,An01g01740,An01g01750,An01g01820,An01g02050,An01g02070,An01g03250,An01g05350,An01g06660,An01g07250,An01g07550,An01g08060,An01g08960,An01g09760,An01g12550,An01g13040,An01g14200,An02g00080,An02g02750,An02g03250,An02g06820,An02g10320,An02g10480,An02g12430,An02g12830,An02g13270,An02g13740,An03g00730,An03g01140,An03g01460,An03g01480,An03g01530,An03g02000,An03g02140,An03g03720,An03g03730,An0…	13	1.48	1.64	3.64049e-08	4.50056e-06	3.60044e-05
GO:0046872	metal ion binding	1323	170	An01g01550,An01g01740,An01g01750,An01g01820,An01g02050,An01g02070,An01g03250,An01g05350,An01g06660,An01g07250,An01g07550,An01g08060,An01g08960,An01g09760,An01g12550,An01g13040,An01g14200,An02g00080,An02g02750,An02g03250,An02g06820,An02g10480,An02g12430,An02g12830,An02g13270,An02g13740,An03g00730,An03g01140,An03g01460,An03g01480,An03g01530,An03g02000,An03g02140,An03g03720,An03g03730,An03g04520,An0…	12.8	1.47	1.62	9.25319e-08	1.01682e-05	9.1514e-05
GO:0020037	heme binding	191	40	An01g01550,An01g01820,An01g03250,An01g06660,An01g09760,An01g14200,An02g02750,An02g13270,An03g05660,An04g07210,An04g08360,An05g00500,An05g01120,An07g01960,An07g06480,An08g00180,An08g01340,An08g04570,An08g05610,An08g05640,An08g07910,An08g10100,An09g00560,An09g03210,An10g00110,An10g00150,An11g03940,An11g08810,An12g00660,An12g01320,An12g08630,An12g09560,An14g02250,An15g04380,An15g05110,An15g05770,An1…	20.9	2.39	2.82	1.5063e-07	1.48973e-05	0.000148973
GO:0005488	binding	3830	413	An01g00550,An01g01090,An01g01430,An01g01540,An01g01550,An01g01720,An01g01740,An01g01750,An01g01820,An01g01870,An01g02050,An01g02070,An01g02250,An01g03250,An01g03900,An01g04830,An01g05350,An01g05960,An01g06080,An01g06660,An01g07030,An01g07100,An01g07250,An01g07550,An01g07930,An01g08060,An01g08630,An01g08960,An01g09760,An01g09890,An01g09930,An01g10580,An01g11930,An01g12480,An01g12550,An01g12960,An0…	10.8	1.23	1.39	1.80864e-07	1.62613e-05	0.000178874
GO:0046906	tetrapyrrole binding	193	40	An01g01550,An01g01820,An01g03250,An01g06660,An01g09760,An01g14200,An02g02750,An02g13270,An03g05660,An04g07210,An04g08360,An05g00500,An05g01120,An07g01960,An07g06480,An08g00180,An08g01340,An08g04570,An08g05610,An08g05640,An08g07910,An08g10100,An09g00560,An09g03210,An10g00110,An10g00150,An11g03940,An11g08810,An12g00660,An12g01320,An12g08630,An12g09560,An14g02250,An15g04380,An15g05110,An15g05770,An1…	20.7	2.37	2.78	2.01946e-07	1.66437e-05	0.000199725
GO:0016829	lyase activity	255	48	An01g09930,An01g10580,An01g14210,An02g00080,An02g00970,An02g03250,An02g05560,An02g06820,An02g07720,An02g11030,An02g12260,An03g01140,An03g03730,An03g04520,An03g04890,An03g06020,An04g02220,An04g02760,An04g03890,An04g08590,An07g00680,An07g02050,An08g10530,An09g00830,An09g01030,An09g03020,An09g03060,An10g00120,An10g00330,An10g00650,An10g00870,An11g01520,An11g02550,An11g08940,An12g01990,An12g05070,An1…	18.8	2.15	2.48	2.79303e-07	2.12485e-05	0.00027623
GO:0036094	small molecule binding	1219	156	An01g01430,An01g02250,An01g03900,An01g06080,An01g07030,An01g08630,An01g09890,An01g11930,An01g12960,An01g13350,An01g14520,An02g00740,An02g01630,An02g01740,An02g02340,An02g03760,An02g05610,An02g06820,An02g06830,An02g08630,An02g08900,An02g09060,An02g10320,An02g10670,An02g11030,An02g11560,An02g11590,An02g12040,An02g12430,An02g12510,An03g00130,An03g00910,An03g01520,An03g01530,An03g01540,An03g01560,An0…	12.8	1.46	1.61	4.37942e-07	3.09375e-05	0.000433125
GO:0046914	transition metal ion binding	851	114	An01g02050,An01g02070,An01g03250,An01g07250,An01g08060,An01g08960,An01g09760,An01g13040,An01g14200,An02g00080,An02g12830,An02g13270,An03g00730,An03g01480,An03g01530,An03g02000,An03g02140,An03g03720,An03g03730,An03g06870,An04g01750,An04g02200,An04g03580,An04g03890,An04g06620,An04g08360,An04g08600,An04g09810,An05g00220,An05g00420,An05g00500,An05g01120,An05g01680,An06g01180,An07g00670,An07g00790,An0…	13.4	1.53	1.68	2.10115e-06	0.000138536	0.00207803
GO:0005506	iron ion binding	204	39	An01g03250,An01g09760,An01g14200,An02g13270,An03g01530,An04g03580,An04g08360,An04g09810,An05g00220,An05g00500,An05g01120,An07g00790,An07g06480,An07g07280,An07g09920,An08g00180,An08g01340,An08g04570,An08g07910,An08g10100,An09g00560,An09g03210,An10g00110,An10g00150,An11g01630,An11g03940,An11g08810,An12g01320,An12g08630,An12g09560,An15g01580,An15g04380,An15g05110,An16g04760,An16g06420,An16g08210,An1…	19.1	2.18	2.51	2.42276e-06	0.000149757	0.00239611
GO:0071949	FAD binding	127	28	An01g01430,An01g08630,An01g14520,An02g00740,An02g10670,An03g01530,An03g01540,An03g01560,An03g02320,An03g03460,An03g03640,An03g05210,An03g06270,An03g06390,An03g06500,An05g02390,An06g02340,An07g01350,An09g00590,An09g02150,An11g00300,An11g03740,An11g07330,An14g02300,An14g03640,An18g01620,An18g01630,An18g03080,	22	2.52	2.99	3.79997e-06	0.000221069	0.00375817
GO:0043168	anion binding	1103	139	An01g01430,An01g02250,An01g03900,An01g06080,An01g08630,An01g09890,An01g11930,An01g12960,An01g13350,An01g14520,An02g00740,An02g01630,An02g01740,An02g02340,An02g03760,An02g05610,An02g06820,An02g06830,An02g08630,An02g08900,An02g09060,An02g10320,An02g10670,An02g11030,An02g11560,An02g11590,An02g12040,An03g00130,An03g00910,An03g01520,An03g01530,An03g01540,An03g01560,An03g02320,An03g03460,An03g03640,An0…	12.6	1.44	1.57	4.62349e-06	0.000254035	0.00457263
GO:0008410	CoA-transferase activity	14	8	An01g00200,An01g03000,An02g13320,An06g01370,An07g00760,An09g06420,An18g04200,An18g05120,	57.1	6.53	13.99	6.25452e-06	0.000325564	0.00618572
GO:1901363	heterocyclic compound binding	2323	259	An01g01090,An01g01430,An01g01550,An01g01720,An01g01820,An01g02050,An01g02250,An01g03250,An01g03900,An01g04830,An01g05350,An01g06080,An01g06660,An01g07030,An01g07250,An01g08060,An01g08630,An01g09760,An01g09890,An01g10580,An01g11930,An01g12960,An01g13350,An01g14090,An01g14200,An01g14520,An02g00740,An02g01630,An02g01740,An02g02340,An02g02750,An02g03760,An02g05610,An02g06060,An02g06810,An02g06820,An0…	11.1	1.27	1.39	8.03797e-06	0.000397478	0.00794955
GO:0097159	organic cyclic compound binding	2325	259	An01g01090,An01g01430,An01g01550,An01g01720,An01g01820,An01g02050,An01g02250,An01g03250,An01g03900,An01g04830,An01g05350,An01g06080,An01g06660,An01g07030,An01g07250,An01g08060,An01g08630,An01g09760,An01g09890,An01g10580,An01g11930,An01g12960,An01g13350,An01g14090,An01g14200,An01g14520,An02g00740,An02g01630,An02g01740,An02g02340,An02g02750,An02g03760,An02g05610,An02g06060,An02g06810,An02g06820,An0…	11.1	1.27	1.39	8.58782e-06	0.000404445	0.00849335
GO:0016810	hydrolase activity, acting on carbon-nitrogen (but not peptide) bonds	127	27	An01g06800,An01g07120,An01g07640,An01g11650,An01g12500,An02g00090,An02g07080,An02g08520,An02g12680,An03g05070,An03g05880,An03g06870,An07g03960,An07g05830,An07g08690,An08g01320,An11g01410,An11g02980,An11g08900,An12g07250,An12g09640,An12g10500,An14g01190,An14g02080,An14g03370,An15g00290,An16g07500,	21.3	2.43	2.86	1.14958e-05	0.000516786	0.0113693
GO:0016638	oxidoreductase activity, acting on the CH-NH2 group of donors	19	9	An03g00730,An06g02340,An07g06840,An07g09920,An09g01550,An13g00710,An14g01150,An14g04050,An17g00010,	47.4	5.41	9.45	1.2035e-05	0.000517506	0.0119026
GO:0000166	nucleotide binding	1068	133	An01g01430,An01g02250,An01g03900,An01g06080,An01g07030,An01g08630,An01g09890,An01g12960,An01g13350,An01g14520,An02g00740,An02g01630,An02g01740,An02g02340,An02g03760,An02g05610,An02g06830,An02g08630,An02g08900,An02g09060,An02g10670,An02g11560,An02g11590,An02g12040,An02g12430,An02g12510,An03g00130,An03g00910,An03g01520,An03g01530,An03g01540,An03g01560,An03g02320,An03g03460,An03g03640,An03g05210,An0…	12.5	1.42	1.54	1.37724e-05	0.000544836	0.0136209
GO:1901265	nucleoside phosphate binding	1068	133	An01g01430,An01g02250,An01g03900,An01g06080,An01g07030,An01g08630,An01g09890,An01g12960,An01g13350,An01g14520,An02g00740,An02g01630,An02g01740,An02g02340,An02g03760,An02g05610,An02g06830,An02g08630,An02g08900,An02g09060,An02g10670,An02g11560,An02g11590,An02g12040,An02g12430,An02g12510,An03g00130,An03g00910,An03g01520,An03g01530,An03g01540,An03g01560,An03g02320,An03g03460,An03g03640,An03g05210,An0…	12.5	1.42	1.54	1.37724e-05	0.000544836	0.0136209
GO:0016684	oxidoreductase activity, acting on peroxide as acceptor	41	13	An01g01550,An01g01820,An02g02750,An02g06560,An02g08110,An02g10480,An03g05660,An03g06020,An04g03360,An06g00720,An06g02010,An09g00820,An12g01320,	31.7	3.62	4.88	2.84425e-05	0.00108191	0.0281297
GO:0016798	hydrolase activity, acting on glycosyl bonds	233	39	An01g00780,An01g01320,An01g01340,An01g01540,An01g01870,An01g01920,An01g07640,An01g11520,An01g12550,An02g00610,An02g03980,An02g11360,An02g11890,An02g12450,An03g05330,An04g03680,An04g06920,An04g08550,An06g00170,An06g00360,An06g02040,An07g00350,An08g03980,An08g05230,An08g09030,An08g10020,An09g00260,An09g01190,An11g03200,An11g07660,An11g08700,An12g08280,An15g02300,An15g03550,An15g05370,An15g07760,An1…	16.7	1.91	2.13	5.94226e-05	0.00217663	0.058769
GO:0016903	oxidoreductase activity, acting on the aldehyde or oxo group of donors	56	15	An01g08430,An04g02610,An04g03400,An04g04750,An06g00390,An07g06840,An08g07290,An09g02700,An10g00230,An11g04250,An11g06140,An11g06670,An13g03150,An15g00410,An16g09060,	26.8	3.06	3.85	6.48892e-05	0.00229198	0.0641754
GO:0004601	peroxidase activity	39	12	An01g01550,An01g01820,An02g02750,An02g06560,An02g08110,An02g10480,An03g05660,An04g03360,An06g00720,An06g02010,An09g00820,An12g01320,	30.8	3.52	4.67	8.02238e-05	0.00273591	0.0793414

## Sheet: Cellular Component
		Additional File 3_GO Enrichment Analysis
ID	Name	Bgd count	Result count	Result gene list	Pct of bgd	Fold enrichment	Odds ratio	P-value	Benjamini	Bonferroni
GO:0005576	extracellular region	336	75	An01g00530,An01g00550,An01g00780,An01g01320,An01g01430,An01g01540,An01g01550,An01g01750,An01g01870,An01g02070,An01g07030,An01g11520,An02g00730,An02g00740,An02g11890,An02g12430,An02g12680,An02g13740,An02g13750,An03g01290,An04g01750,An04g03360,An04g03460,An04g06920,An04g08500,An04g08550,An04g09820,An05g00530,An06g00160,An06g00170,An06g02340,An07g01190,An07g03930,An07g05830,An07g06840,An07g08400,An0…	22.3	2.55	3.13	1.69794e-14	7.09738e-12	7.09738e-12
GO:0110165	cellular anatomical entity	5357	558	An01g00200,An01g00530,An01g00550,An01g00560,An01g00780,An01g01090,An01g01320,An01g01420,An01g01430,An01g01540,An01g01550,An01g01720,An01g01750,An01g01820,An01g01870,An01g01940,An01g01950,An01g02050,An01g02060,An01g02070,An01g03000,An01g03100,An01g03250,An01g03900,An01g04300,An01g04690,An01g04830,An01g05200,An01g05350,An01g05370,An01g05830,An01g06080,An01g06800,An01g07030,An01g07150,An01g07250,An0…	10.4	1.19	1.39	3.25998e-08	6.81335e-06	1.36267e-05
GO:0031224	intrinsic component of membrane	2122	250	An01g00560,An01g01420,An01g01940,An01g01950,An01g02060,An01g03100,An01g03900,An01g04690,An01g05200,An01g05370,An01g05830,An01g06800,An01g07150,An01g07530,An01g07640,An01g07860,An01g08010,An01g08460,An01g08620,An01g08960,An01g09010,An01g09300,An01g09760,An01g09810,An01g10190,An01g10360,An01g11640,An01g12390,An01g12480,An01g14200,An01g14810,An01g14820,An02g01480,An02g01560,An02g01630,An02g01730,An0…	11.8	1.35	1.49	1.45119e-07	1.66581e-05	6.06599e-05
GO:0016021	integral component of membrane	2094	247	An01g00560,An01g01420,An01g01940,An01g01950,An01g02060,An01g03100,An01g03900,An01g04690,An01g05200,An01g05370,An01g05830,An01g06800,An01g07150,An01g07530,An01g07640,An01g07860,An01g08010,An01g08460,An01g08620,An01g08960,An01g09010,An01g09300,An01g09760,An01g09810,An01g10190,An01g10360,An01g11640,An01g12390,An01g12480,An01g14200,An01g14810,An01g14820,An02g01480,An02g01560,An02g01630,An02g01730,An0…	11.8	1.35	1.49	1.59408e-07	1.66581e-05	6.66325e-05
GO:0016020	membrane	2607	276	An01g00560,An01g01420,An01g01940,An01g01950,An01g02060,An01g03100,An01g03250,An01g03900,An01g04300,An01g04690,An01g05200,An01g05370,An01g05830,An01g06800,An01g07150,An01g07530,An01g07640,An01g07860,An01g08010,An01g08460,An01g08620,An01g08960,An01g09010,An01g09300,An01g09760,An01g09810,An01g09890,An01g10190,An01g10360,An01g11640,An01g12390,An01g12480,An01g12490,An01g12550,An01g14200,An01g14810,An0…	10.6	1.21	1.3	0.000184033	0.0153852	0.0769259
GO:0071944	cell periphery	674	85	An01g01540,An01g03250,An01g03900,An01g08960,An01g10190,An02g01730,An02g02340,An02g02750,An02g03540,An02g03980,An02g06440,An02g06820,An02g14410,An03g03300,An03g03460,An03g04190,An03g06220,An04g01750,An04g03010,An04g03940,An04g04240,An04g08500,An04g09680,An04g09890,An05g00490,An05g01070,An06g00560,An06g01000,An06g02270,An07g02870,An07g03170,An07g04780,An07g08810,An07g08990,An07g10040,An08g01720,An0…	12.6	1.44	1.54	0.000345677	0.0240822	0.144493
GO:0005615	extracellular space	9	5	An01g01750,An01g02070,An08g04640,An11g01110,An14g02470,	55.6	6.35	13.08	0.000475432	0.0283901	0.198731
GO:0005886	plasma membrane	457	61	An01g03250,An01g03900,An01g08960,An01g10190,An02g01730,An02g02340,An02g03540,An02g03980,An02g06440,An02g06820,An02g14410,An03g03300,An03g03460,An03g06220,An04g03940,An04g04240,An04g09680,An05g00490,An05g01070,An06g00560,An06g01000,An06g02270,An07g02870,An07g03170,An07g08810,An07g08990,An08g01720,An08g02900,An08g03200,An08g03300,An08g03850,An08g03960,An08g05290,An08g05670,An09g00670,An09g00690,An1…	13.3	1.53	1.64	0.00056196	0.0293624	0.234899
