# Supplementary material for: The antifungal peptide AnAFP from Aspergillus niger promotes nutrient mobilization through autophagic recycling during asexual development
Source: Front Microbiol. 2025 Jan 24;15:1490293. doi: 10.3389/fmicb.2024.1490293 (PMC11802824; doi:10.3389/fmicb.2024.1490293)
Supplement: Supplementary file 3 [file Data_Sheet_1.zip › Additional File 4 ( Table 3 ).xlsx]

## Sheet: Summary
		Additional_File_4_DGE_Genes_by_function
	Name	Total Number of genes of this category	Genes differentially expressed	Percent	Up	Down
	Carbohydrases	170	32	18.8235	13	19
	Proteases	227	36	15.859	23	13
	Lipases	65	9	13.8462	8	1
	Cell wall remodelling	119	14	11.7647	1	12
	Transporters	891	151	16.9473	76	75
	Transcription factors	691	91	13.1693	26	40
	Name	Differentially expressed/Total number of genes in this category	Percent	Up	Down
	Carbohydrases	32/170	18.8	13	19
	Gene ID	Product Description	Gene Name	log2FC	padj
	An15g05370	Polygalacturonase II	pgaII	5.32055	0.0114138
	An06g00170	Alpha-galactosidase	aglA	3.22624	0.0223124
	An12g05010	Acetyl xylan esterase	axeA	2.84299	2.66456e-06
	An09g01190	Endo-l,5-alpha-L-arabinase, secreted enzyme involved in degradation of hemicellulosic component L-araban	abnA	2.77502	0.0201589
	An15g02300	Alpha-arabinofuranosidase B, glycosyl hydrolase involved in degradation of plant cell wall polysaccharide L-arabinan	abfB	2.63325	0.0467558
	An01g11520	Polygalacturonase, one of two in A. niger	pgaI	1.67944	0.00949792
	An01g00780	Secreted endo-1,4-xylanase	xynB	1.40594	0.0108285
	An11g07660	Putative glucan exo-1,3-beta-glucosidase	exgD	-1.01096	0.0410381
	An17g00520	Beta-glucosidase precursor	bglI	-1.18379	0.0151507
	An18g03570	Beta-glucosidase	bglA	-1.26145	0.0244412
	An01g01870	Avicelase III	eglC	-1.41854	0.0257607
	An04g09890	Putative 1,3-alpha-glucan synthase	agsA	-1.43853	0.0474913
	An09g00260	Putative secreted alpha-galactosidase	aglC	-1.66866	0.0425258
	An04g06920	Extracellular alpha-glucosidase pro-protein	agdA	-1.79274	0.0211397
	An12g08280	Extracellular exo-inulinase	inuE	-2.58321	0.00443639
	An07g00350	Alpha-glucosidase	agdG	-2.71981	0.0104498
	An02g12450	Putative exopolygalacturonase/exoxylogalacturonan hydrolase	pgxC	-3.07247	0.000697504
	An15g07810	Putative alpha-glucan synthase	agsB	-3.36427	0.0113241
	An10g00870	Pectate lyase A, pectin depolymerizing enzyme	plyA	-3.71246	0.0147563
	An11g03200	Inulase	inuA	-3.80812	0.0368011
	An15g07760	Mannan endo-1,4-beta-mannosidase	man26A	-4.30069	0.00528595
	Name	Differentially expressed/Total number of genes in this category	Percent	Up	Down
	Proteases	36/227	15.9	23	13
	Gene ID	Product Description	Gene Name	log2FC	padj
	An01g00530	Extracellular acidic protease	pepB	7.40432	0.00924146
	An14g04710	Aspergillopepsin A, a pepsin family secreted acid protease	pepA	6.51424	8.95513e-05
	An08g04640	Sedolisin family secreted protease	protB	4.88027	0.000199079
	An15g07700	Aspergillopepsin II precursor	protD	3.96752	0.0011832
	An07g08030	Putative serine carboxypeptidase	pepF	3.58329	0.00042043
	An16g09010	Putative protease	protH	1.97256	0.00452003
	An08g04490	Secreted lysosomal Pro-Xaa carboxypeptidase	protA	1.95043	0.0354965
	An02g03760	Ortholog(s) have ATP-dependent peptidase activity, role in chaperone-mediated protein complex assembly, misfolded or incompletely synthesized protein catabolic process and mitochondrial matrix localization	pim1	-1.02115	0.0002242
	An11g01110	Ortholog(s) have role in proteolysis	aorO	-1.85312	0.0144229
	An01g00370	Pepsin family secreted protease	pepAb	-1.90615	0.0399677
	An01g02070	Has domain(s) with predicted metalloendopeptidase activity, zinc ion binding activity and extracellular space localization	mep	-2.1794	0.0424964
	Name	Differentially expressed/Total number of genes in this category	Percent	Up	Down
	Lipases	1965-09-01	13.8	8	1
	Gene ID	Product Description	Gene Name	log2FC	padj
	An09g02180	Triacylglycerol lipase	N/A	5.13621	0.00967421
	An16g01880	lysophospholipase	lipanl	3.75746	0.000980843
	An09g02270	Triacylglycerol lipase	N/A	3.06655	0.00849745
	An16g08870	Triacylglycerol lipase	N/A	2.51098	0.00160616
	An03g06560	Triacylglycerol lipase	N/A	2.50301	1.52797e-05
	An18g06580	predicted triglyceride lipase activity	N/A	1.66878	0.0114138
	Name	Differentially expressed/Total number of genes in this category	Percent	Up	Down
	Cell wall remodelling	14/119	11.8	1	12
	Gene ID	Product Description	Gene Name	log2FC	padj
	An12g05330	Putative ClassV Chitinase (GH18); ScCts2-like	CfcK	2.59328	0.00723161
	An02g02360	Putative chitin synthase	ChsM	-0.935656	2.86058e-05
	An02g02340	Putative chitin synthase	ChsL	-1.00756	0.0174881
	An11g07660	Putative exo-beta-1,3-glucanase (GH5-family); member of the ScExg1-family	ExgB	-1.01096	0.0410381
	An02g06830	MAPKKK with putative function in CWI signalling Bck1; ScBck-like	BckA	-1.21453	0.00546361
	An08g09030	Putative ClassV Chitinase (GH18); ScCts2-like	CfcB	-1.37626	0.00945559
	An04g09890	Putative catalytic subunit alpha1,3-glucan synthase complex; SpAgs1-like	AgsA	-1.43853	0.0474913
	An18g03740	MAPKK with putative function in CWI signalling; ScMkk1-like	MkkA	-1.48452	8.45614e-06
	An02g03980	Putative transglycosidase required for beta-1,6 glucan biosynthesis; ScKre6-like	KslA	-1.67238	0.00294617
	An06g00360	Predicted GPI-anchored protein. Putative endo-mannanase (GH76-family) with a possible role in GPI-CWP incorporation; ScDfg5-like	DfgF	-2.0928	0.000145379
	An09g00670	Predicted GPI-anchored protein. Putative 1,3-beta-glucanosyltransferase GH72; member of the Gel-family	GelD	-2.42555	0.00526474
	An03g06220	Predicted GPI-anchored protein. Putative 1,3-beta-glucanosyltransferase GH72; member of the Gel-family	GelE	-2.5481	0.00420197
	An08g05290	Putative chitin synthase ClassVI;	ChsG	-2.78957	0.0271191
	An15g07810	Putative catalytic subunit alpha1,3-glucan synthase complex; SpAgs1-like	AgsB	-3.36427	0.0113241
	Name	Differentially expressed/Total number of genes in this category	Percent	Up	Down
	Transporters	151/891	16.9	76	75
	Gene ID	Product Description	Gene Name	log2FC	padj
	An01g08010	Ortholog(s) have role in cellular iron ion homeostasis and fungal-type vacuole membrane localization	cccA	2.36775	0.0487991
	An01g04690	Ortholog(s) have adenine nucleotide transmembrane transporter activity, role in ATP transport, fatty acid beta-oxidation, peroxisome organization and glyoxysome, integral component of peroxisomal membrane localization	antA	2.03027	0.0103799
	An11g05350	Ortholog(s) have oligopeptide transmembrane transporter activity and role in transmembrane transport	optE	1.96723	0.0109156
	An16g02000	Protein involved in shikimate metabolism	gabA	1.74269	0.0205596
	An11g03700	Putative hexose transporter	hxt1	1.6578	0.0110437
	An06g00300	-	ugtB	1.57617	0.0109156
	An15g03200	Ortholog(s) have thiamine transmembrane transporter activity, role in thiamine pyrophosphate transport and integral component of mitochondrial inner membrane localization	tpc1	1.11743	0.0394641
	An12g00870	Putative malate permease	ssu1	-1.08129	0.0491576
	An12g07450	High affinity sugar/H+ symporter	mstA	-1.24756	0.0118185
	An15g07460	Oligopeptide transporter	optG	-1.58489	0.0318168
	An08g05450	Has domain(s) with predicted ATP binding, ATPase activity, ATPase activity, coupled to transmembrane movement of substances, nucleoside-triphosphatase activity, nucleotide binding activity and role in transmembrane transport	mdr4	-1.62611	0.0341298
	An08g03850	Ortholog(s) have role in quinate catabolic process	qutD	-1.81156	4.80412e-07
	An12g04180	Ortholog(s) have L-aspartate transmembrane transporter activity, L-glutamate transmembrane transporter activity and role in L-aspartate transport, L-glutamate transport, cellular response to drug	agtA	-1.99028	0.0108285
	An15g07190	Ortholog(s) have zinc ion transmembrane transporter activity, role in conidium formation, high-affinity zinc II ion transmembrane import, regulation of growth rate, response to zinc ion and endoplasmic reticulum localization	zrfA	-2.25235	0.000647572
	An02g03540	Ortholog(s) have fructose:proton symporter activity, high-affinity hydrogen:glucose symporter activity, mannose transmembrane transporter activity	mstE	-2.27843	7.23279e-05
	An02g14410	Putative ammonium transport protein	meaA	-2.9041	0.0408847
	An08g05670	Putative nitrate transporter	crnA	-3.87657	0.00681669
	An07g06240	ferric triacetylfusarinine C transport	mirD	-5.2757	0.0178616
	An08g03200	ammonium transmembrane transporter activity	mepA	-5.7264	0.0087707
	Transcription factors	91/691	13.2	26	40

## Sheet: Transcription factors
		Additional_File_4_DGE_Genes_by_function
Transcription Factors	Pel, Herman J., et al. "Genome sequencing and analysis of the versatile cell factory Aspergillus niger CBS 513.88." Nature biotechnology 25.2 (2007): 221-231.
Total genes in list:	Genes diff expressed upon Dox application		% of Backround
691	91		13.1693
Gene ID	Product Description	Gene Name or Symbol	log2FC	padj
An12g04970	Has domain(s) with predicted RNA polymerase II transcription factor activity, sequence-specific DNA binding, zinc ion binding activity, role in regulation of transcription, DNA-templated and nucleus localization	N/A	-3.27582	4.53205e-07
An02g07000	Ortholog(s) have role in asexual spore wall assembly, asexual sporulation resulting in formation of a cellular spore and positive regulation of asexual sporulation resulting in formation of a cellular spore, more	ace2	-2.35269	1.26929e-06
An12g02210	Ortholog(s) have role in positive regulation of secondary metabolite biosynthetic process, secondary metabolite biosynthetic process	N/A	-2.19632	0.0384695
An17g00650	Ortholog(s) have role in asexual sporulation resulting in formation of a cellular spore and diterpenoid biosynthetic process, more	N/A	-2.04206	0.02529
An15g04790	Has domain(s) with predicted DNA binding, RNA polymerase II transcription factor activity, sequence-specific DNA binding, zinc ion binding activity and role in regulation of transcription, DNA-templated, transcription, DNA-templated	N/A	-1.92012	0.0288206
An09g03600	Has domain(s) with predicted RNA polymerase II transcription factor activity, sequence-specific DNA binding, transcription factor activity, sequence-specific DNA binding, zinc ion binding activity	N/A	-1.91926	0.0150097
An15g06980	Has domain(s) with predicted DNA binding, RNA polymerase II transcription factor activity, sequence-specific DNA binding, zinc ion binding activity and role in regulation of transcription, DNA-templated, transcription, DNA-templated	N/A	-1.78989	0.00362646
An01g13700	Has domain(s) with predicted nucleic acid binding, zinc ion binding activity	N/A	-1.69398	0.00996339
An11g03690	Has domain(s) with predicted DNA binding, RNA polymerase II transcription factor activity, sequence-specific DNA binding, zinc ion binding activity and role in regulation of transcription, DNA-templated, transcription, DNA-templated	N/A	-1.65095	0.00327994
An12g01840	Has domain(s) with predicted DNA binding, transcription factor activity, sequence-specific DNA binding activity and role in regulation of transcription, DNA-templated	N/A	-1.58353	0.0494226
An12g06190	Has domain(s) with predicted RNA polymerase II transcription factor activity, sequence-specific DNA binding, zinc ion binding activity, role in regulation of transcription, DNA-templated and nucleus localization	N/A	-1.55381	0.00535417
An02g08210	Ortholog of A. nidulans FGSC A4 : AN3356, AN0718, AN5052, AN5040, A. fumigatus Af293 : Afu1g14460, Afu3g01980, Afu3g12180, Afu8g06010 and A. niger CBS 513.88 : An14g06110, An18g00110, An02g00290, An02g13100, An06g00330	N/A	-1.50434	0.000145526
An03g03720	Ortholog(s) have damaged DNA binding, zinc ion binding activity and role in UV-damage excision repair, nucleotide-excision repair involved in interstrand cross-link repair, nucleotide-excision repair, DNA damage recognition	N/A	-1.49502	0.00286765
An04g03980	Ortholog(s) have role in cellular response to calcium ion, cellular response to heat, cellular response to oxidative stress, positive regulation of cellular response to oxidative stress and cytosol, nucleus localization	sebA	-1.47287	1.61428e-05
An02g00870	Has domain(s) with predicted sequence-specific DNA binding, transcription factor activity, sequence-specific DNA binding activity and role in regulation of transcription, DNA-templated	N/A	-1.4594	0.0172221
An07g07050	Ortholog(s) have role in positive regulation of transcription from RNA polymerase II promoter involved in cellular response to chemical stimulus and cytosol, nucleus localization	N/A	-1.43645	0.000690326
An14g06270	Has domain(s) with predicted RNA polymerase II transcription factor activity, sequence-specific DNA binding, zinc ion binding activity, role in regulation of transcription, DNA-templated and nucleus localization	N/A	-1.43054	0.0161187
An17g01720	Ortholog(s) have role in positive regulation of exit from mitosis and nucleus localization	N/A	-1.42367	0.00617182
An11g06980	Has domain(s) with predicted NAD+ binding activity	N/A	-1.37134	1.06731e-05
An15g06600	Has domain(s) with predicted DNA binding, nucleic acid binding, zinc ion binding activity, role in transcription, DNA-templated and nucleus localization	N/A	-1.36694	0.000234952
An02g00880	Has domain(s) with predicted zinc ion binding activity	N/A	-1.36601	0.04022
An15g03720	Has domain(s) with predicted RNA polymerase II transcription factor activity, sequence-specific DNA binding, zinc ion binding activity, role in regulation of transcription, DNA-templated and nucleus localization	N/A	-1.23548	0.0451428
An07g01620	Ortholog(s) have sequence-specific DNA binding activity	N/A	-1.2288	0.00905552
An13g00730	Has domain(s) with predicted RNA polymerase II transcription factor activity, sequence-specific DNA binding, zinc ion binding activity, role in regulation of transcription, DNA-templated and nucleus localization	N/A	-1.21442	0.0253234
An14g05810	Ortholog(s) have H3 histone acetyltransferase activity, role in histone acetylation, nucleosome positioning and SAGA complex localization	N/A	-1.20185	0.00206326
An07g02760	Ortholog(s) have role in DNA recombination, mRNA stabilization, nuclear-transcribed mRNA catabolic process, 3'-5' exonucleolytic nonsense-mediated decay and cytosol, polysome localization	nmdA	-1.16622	0.0132024
An04g01500	Putative C2H2 zinc finger transcription factor	N/A	-1.14675	0.00966484
An04g08600	L-arabinose responsive transcriptional activator	araR	-1.13201	0.000304951
An03g02000	Has domain(s) with predicted DNA binding, RNA polymerase II transcription factor activity, sequence-specific DNA binding, zinc ion binding activity and role in regulation of transcription, DNA-templated, transcription, DNA-templated	N/A	-1.13161	0.00871692
An07g05980	Ortholog of Ku80	kueA	-1.12381	0.0248891
An11g02660	Ortholog(s) have role in positive regulation of secondary metabolite biosynthetic process, secondary metabolite biosynthetic process	N/A	-1.11563	0.0487991
An12g01060	Ortholog(s) have role in cellular response to acetate, positive regulation of cell adhesion involved in single-species biofilm formation and regulation of transcription from RNA polymerase II promoter, more	N/A	-1.06385	0.0018289
An04g05060	Ortholog(s) have role in cellular potassium ion homeostasis	aslA	-1.03887	0.0022232
An14g06470	Has domain(s) with predicted sequence-specific DNA binding, transcription factor activity, sequence-specific DNA binding, zinc ion binding activity and role in regulation of transcription, DNA-templated	N/A	-1.03711	0.00483872
An01g08060	Has domain(s) with predicted DNA binding, RNA polymerase II transcription factor activity, sequence-specific DNA binding, zinc ion binding activity and role in regulation of transcription, DNA-templated, transcription, DNA-templated	N/A	-1.02536	0.0386201
An15g02700	Ku70 ortholog involved in non-homologous end-joining	kusA	-1.00367	0.0138876
An16g02040	Ortholog(s) have sequence-specific DNA binding activity	N/A	-0.97946	0.00074753
An12g01050	Has domain(s) with predicted RNA polymerase II transcription factor activity, sequence-specific DNA binding, zinc ion binding activity, role in regulation of transcription, DNA-templated and nucleus localization	N/A	-0.979421	0.00257866
An07g06730	Ortholog(s) have ATPase activity, role in mitotic chromosome condensation and cytosol, nuclear condensin complex localization	N/A	-0.976079	0.034585
An11g09870	Putative palmitoleyltransferase	N/A	-0.960032	0.00477615
An02g09780	Ortholog(s) have role in conidium formation, negative regulation of conidium formation	sfgA	-0.93211	0.00171367
An11g07980	Ortholog(s) have role in apoptotic process, asexual sporulation, asperthecin biosynthetic process, cellular response to cadmium ion, cellular response to drug and emericellin biosynthetic process, more	yap1	-0.917438	0.00487315
An02g14490	Ortholog(s) have RNA polymerase II regulatory region sequence-specific DNA binding, protein heterodimerization activity, transcriptional repressor activity, RNA polymerase II core promoter proximal region sequence-specific binding activity	acuK	-0.873301	0.0300514
An02g03420	Has domain(s) with predicted RNA polymerase II transcription factor activity, sequence-specific DNA binding, zinc ion binding activity, role in regulation of transcription, DNA-templated and nucleus localization	N/A	-0.82974	0.0210199
An15g03280	Ortholog(s) have role in DNA damage checkpoint and nucleus localization	chkC	-0.827275	0.0472535
An11g06950	Ortholog(s) have protein serine/threonine kinase activator activity	nimO	-0.82665	0.01284
An04g06140	Ortholog(s) have TFIID-class transcription factor binding, core promoter binding, lysine-acetylated histone binding, nucleosomal histone binding activity	N/A	-0.82532	0.00871692
An09g04145	Has domain(s) with predicted nucleic acid binding, zinc ion binding activity	N/A	-0.822495	0.0229444
An14g00920	Fatty acid-related transcription factor	farA	-0.807903	0.020772
An04g06690	Ortholog(s) have role in conidiophore development, conidium formation, hyphal growth	N/A	-0.787619	0.0145828
An09g05795	Ortholog(s) have histone demethylase activity (H3-trimethyl-K4 specific) activity	N/A	-0.760635	0.0336317
An14g05330	Ortholog(s) have mRNA binding activity, role in cytoplasmic translation and cytoplasm, polysomal ribosome localization	N/A	-0.758645	0.0299427
An01g02370	Ortholog(s) have sequence-specific DNA binding activity and role in cellular iron ion homeostasis, negative regulation of iron ion transport, siderophore biosynthetic process	sreA	-0.754285	0.00711027
An08g08100	protein of unknown function	N/A	-0.740327	0.0196399
An08g08110	Has domain(s) with predicted RNA polymerase II transcription factor activity, sequence-specific DNA binding, zinc ion binding activity, role in regulation of transcription, DNA-templated and nucleus localization	N/A	-0.740327	0.0196399
An12g01540	Ortholog of A. fumigatus Af293 : Afu7g01340, A. oryzae RIB40 : AO090010000210, Aspergillus wentii : Aspwe1_0052700 and Aspergillus terreus NIH2624 : ATET_08683	N/A	-0.726898	0.0156534
An01g10980	Ortholog(s) have cytosol localization	N/A	-0.723563	0.0452071
An07g06350	Ortholog(s) have role in ascospore formation, conidium formation, hyphal growth, regulation of meiosis I, regulation of mitotic nuclear division, syncytium formation by plasma membrane fusion, vacuole organization	N/A	-0.683907	0.0136646
An18g02060	Ortholog(s) have role in establishment or maintenance of cell polarity, sexual sporulation resulting in formation of a cellular spore and cell division site, cytosol, mitotic spindle pole body, nucleus localization	samB	-0.683085	0.0426348
An16g03290	Has domain(s) with predicted RNA polymerase II transcription factor activity, sequence-specific DNA binding, zinc ion binding activity, role in regulation of transcription, DNA-templated and nucleus localization	N/A	-0.663891	0.0440278
An11g09590	Ortholog(s) have RNA polymerase II core promoter proximal region sequence-specific DNA binding and RNA polymerase II transcription factor activity, more	N/A	-0.64783	0.0246344
An03g06810	Ortholog(s) have transcription factor activity, sequence-specific DNA binding activity and role in positive regulation of transcription from RNA polymerase II promoter, quinate catabolic process	N/A	-0.643437	0.032292
An01g04640	Putative topoisomerase I	top1	-0.641375	0.0143212
An12g08240	Ortholog(s) have Smc5-Smc6 complex, cytosol, mitotic spindle pole body, nucleus localization	N/A	-0.634865	0.0450938
An02g02240	Ortholog(s) have sequence-specific DNA binding activity and role in sporocarp development involved in sexual reproduction	N/A	0.627641	0.0300764
An11g09920	Has domain(s) with predicted DNA binding activity	N/A	0.641533	0.020206
An12g03900	DNA-directed RNA polymerase	N/A	0.670784	0.0194901
An06g01180	Has domain(s) with predicted RNA polymerase II transcription factor activity, sequence-specific DNA binding, zinc ion binding activity, role in regulation of transcription, DNA-templated and nucleus localization	N/A	1.04336	0.0362175
An11g02700	protein of unknown function	N/A	1.07562	0.00356932
An01g05350	Ortholog(s) have RNA binding activity, role in mRNA polyadenylation, pre-mRNA cleavage required for polyadenylation, response to drug and cytosol, mRNA cleavage and polyadenylation specificity factor complex localization	N/A	1.09692	0.0470979
An08g02760	Has domain(s) with predicted RNA polymerase II transcription factor activity, sequence-specific DNA binding, zinc ion binding activity, role in regulation of transcription, DNA-templated and nucleus localization	N/A	1.28754	0.0320524
An04g08810	Ortholog(s) have role in chromatin silencing at telomere, negative regulation of transcription from RNA polymerase II promoter by pheromones and CHRAC localization	N/A	1.746	0.000682264
An09g02870	Has domain(s) with predicted DNA binding, RNA polymerase II transcription factor activity, sequence-specific DNA binding, zinc ion binding activity and role in regulation of transcription, DNA-templated, transcription, DNA-templated	N/A	1.79462	0.0280685
An17g00910	Gamma-aminobutyrate transaminase	gatA	1.9669	0.0424964
An13g00690	Has domain(s) with predicted RNA polymerase II transcription factor activity, sequence-specific DNA binding, zinc ion binding activity, role in regulation of transcription, DNA-templated and nucleus localization	N/A	2.0166	0.00536896
An04g09790	Has domain(s) with predicted DNA binding, zinc ion binding activity, role in transcription, DNA-templated and nucleus localization	N/A	2.1589	0.00359088
An09g00430	Has domain(s) with predicted DNA binding, RNA polymerase II transcription factor activity, sequence-specific DNA binding, zinc ion binding activity and role in regulation of transcription, DNA-templated, transcription, DNA-templated	N/A	2.17894	0.0193264
An12g05050	Has domain(s) with predicted DNA binding, nucleic acid binding, zinc ion binding activity, role in transcription, DNA-templated and nucleus localization	N/A	2.22328	0.0380318
An02g12830	Has domain(s) with predicted DNA binding, zinc ion binding activity, role in transcription, DNA-templated and nucleus localization	N/A	2.2601	0.0124253
An05g01680	Has domain(s) with predicted DNA binding, zinc ion binding activity, role in transcription, DNA-templated and nucleus localization	N/A	2.27307	0.0163455
An01g04830	Myb-like DNA-binding protein	flbD	2.33774	0.00167532
An02g05420	Putative C2H2 transcription factor	flbC	2.39025	0.00803062
An01g02050	Has domain(s) with predicted RNA polymerase II transcription factor activity, sequence-specific DNA binding, zinc ion binding activity, role in regulation of transcription, DNA-templated and nucleus localization	N/A	2.43046	0.0108387
An14g04720	Ortholog(s) have RNA polymerase II transcription factor activity, sequence-specific DNA binding, sequence-specific DNA binding activity	N/A	2.53304	0.000869169
An03g02140	Ortholog(s) have RNA polymerase II core promoter proximal region sequence-specific DNA binding, transcription factor activity and sequence-specific DNA binding transcription factor recruiting, more	N/A	2.60594	0.00130311
An07g00670	Has domain(s) with predicted DNA binding, zinc ion binding activity, role in transcription, DNA-templated and nucleus localization	N/A	2.71239	0.00100117
An07g01380	Has domain(s) with predicted DNA binding, RNA polymerase II transcription factor activity, sequence-specific DNA binding, nucleic acid binding, zinc ion binding activity	N/A	2.75398	0.0442484
An07g05960	Has domain(s) with predicted nucleic acid binding, zinc ion binding activity	N/A	2.92164	0.0179142
An11g02150	Has domain(s) with predicted RNA polymerase II transcription factor activity, sequence-specific DNA binding, zinc ion binding activity, role in regulation of transcription, DNA-templated and nucleus localization	N/A	3.31389	0.00658361
An03g01480	Has domain(s) with predicted DNA binding, nucleic acid binding, zinc ion binding activity, role in transcription, DNA-templated and nucleus localization	N/A	3.58842	0.000292759
An12g10660	Has domain(s) with predicted DNA binding, zinc ion binding activity, role in transcription, DNA-templated and nucleus localization	N/A	5.99432	0.00105113
An12g02880	Has domain(s) with predicted DNA binding, RNA polymerase II transcription factor activity, sequence-specific DNA binding, zinc ion binding activity and role in regulation of transcription, DNA-templated, transcription, DNA-templated	N/A	#N/A	#N/A
An12g02090	Has domain(s) with predicted DNA binding, RNA polymerase II transcription factor activity, sequence-specific DNA binding, zinc ion binding activity and role in regulation of transcription, DNA-templated, transcription, DNA-templated	N/A	#N/A	#N/A
An15g07220	Has domain(s) with predicted RNA polymerase II transcription factor activity, sequence-specific DNA binding, zinc ion binding activity, role in regulation of transcription, DNA-templated and nucleus localization	N/A	#N/A	#N/A
An09g00500	Has domain(s) with predicted RNA polymerase II transcription factor activity, sequence-specific DNA binding, zinc ion binding activity, role in regulation of transcription, DNA-templated and nucleus localization	N/A	#N/A	#N/A
An07g05970	Has domain(s) with predicted catalytic activity, methylated-DNA-[protein]-cysteine S-methyltransferase activity and role in DNA repair	N/A	#N/A	#N/A
An14g05670	Has domain(s) with predicted RNA polymerase II transcription factor activity, sequence-specific DNA binding, zinc ion binding activity, role in regulation of transcription, DNA-templated and nucleus localization	N/A	#N/A	#N/A
An01g00090	Has domain(s) with predicted nucleic acid binding, zinc ion binding activity	N/A	#N/A	#N/A
An01g00190	Has domain(s) with predicted RNA polymerase II transcription factor activity, sequence-specific DNA binding, zinc ion binding activity, role in regulation of transcription, DNA-templated and nucleus localization	N/A	#N/A	#N/A
An01g00260	Has domain(s) with predicted DNA binding, RNA polymerase II transcription factor activity, sequence-specific DNA binding, zinc ion binding activity and role in regulation of transcription, DNA-templated, transcription, DNA-templated	N/A	#N/A	#N/A
An01g00690	Ortholog(s) have transcription factor activity, RNA polymerase II core promoter proximal region sequence-specific binding activity	N/A	#N/A	#N/A
An01g00940	Has domain(s) with predicted DNA binding, sequence-specific DNA binding, transcription factor activity, sequence-specific DNA binding activity and role in regulation of transcription, DNA-templated	N/A	#N/A	#N/A
An01g01060	Ortholog(s) have role in mRNA cis splicing, via spliceosome and U2-type prespliceosome, U2AF, commitment complex, cytosol localization	N/A	#N/A	#N/A
An01g01330	Has domain(s) with predicted DNA binding, RNA polymerase II transcription factor activity, sequence-specific DNA binding, zinc ion binding activity and role in regulation of transcription, DNA-templated, transcription, DNA-templated	N/A	#N/A	#N/A
An01g02150	Ortholog(s) have transcription factor activity, sequence-specific DNA binding activity and role in positive regulation of transcription from RNA polymerase II promoter, regulation of arginine metabolic process	N/A	#N/A	#N/A
An01g02630	Ortholog(s) have transcription regulatory region DNA binding activity and role in regulation of cellular amide catabolic process, regulation of transcription, DNA-templated	amdR	#N/A	#N/A
An01g02720	Ortholog(s) have role in negative regulation of helicase activity and MCM complex, cytosol, nuclear chromatin localization	N/A	#N/A	#N/A
An01g02940	Has domain(s) with predicted DNA binding, nucleic acid binding, zinc ion binding activity, role in transcription, DNA-templated and nucleus localization	N/A	#N/A	#N/A
An01g03040	Has domain(s) with predicted DNA binding, zinc ion binding activity, role in transcription, DNA-templated and nucleus localization	N/A	#N/A	#N/A
An01g03400	Has domain(s) with predicted RNA polymerase II transcription factor activity, sequence-specific DNA binding, zinc ion binding activity, role in regulation of transcription, DNA-templated and nucleus localization	N/A	#N/A	#N/A
An01g03560	Ortholog(s) have DNA binding, bending, double-stranded DNA binding, four-way junction DNA binding, sequence-specific DNA binding activity	N/A	#N/A	#N/A
An01g03650	Has domain(s) with predicted ATP binding, aminoacyl-tRNA ligase activity, lysine-tRNA ligase activity, nucleic acid binding activity, role in lysyl-tRNA aminoacylation, tRNA aminoacylation for protein translation and cytoplasm localization	N/A	#N/A	#N/A
An01g03670	Ortholog of A. nidulans FGSC A4 : AN10089, A. fumigatus Af293 : Afu1g04770, Neosartorya fischeri NRRL 181 : NFIA_019990, Aspergillus clavatus NRRL 1 : ACLA_029910 and Aspergillus zonatus : Aspzo1_0131370	N/A	#N/A	#N/A
An01g03750	Putative transcription factor similar to A. nidulans abaA	abaA	#N/A	#N/A
An01g04370	Ortholog(s) have cytosol, nucleus localization	N/A	#N/A	#N/A
An01g04470	Ortholog(s) have DNA binding, ubiquitin-protein transferase activity and role in histone catabolic process, histone ubiquitination, regulation of transcription from RNA polymerase II promoter in response to oxidative stress	N/A	#N/A	#N/A
An01g04700	Ortholog(s) have mitochondrion localization	lcl3	#N/A	#N/A
An01g04980	Has domain(s) with predicted nucleic acid binding, zinc ion binding activity	N/A	#N/A	#N/A
An01g05190	Ortholog(s) have U2-type spliceosomal complex localization	N/A	#N/A	#N/A
An01g05630	Has domain(s) with predicted ATP binding, aminoacyl-tRNA ligase activity, aspartate-tRNA ligase activity, role in aspartyl-tRNA aminoacylation, tRNA aminoacylation for protein translation and cytoplasm localization	N/A	#N/A	#N/A
An01g05890	Has domain(s) with predicted DNA binding activity	N/A	#N/A	#N/A
An01g06260	Ortholog(s) have DNA binding activity, role in reciprocal meiotic recombination and nuclear chromosome localization	N/A	#N/A	#N/A
An01g06900	Has domain(s) with predicted DNA binding, RNA polymerase II transcription factor activity, sequence-specific DNA binding, zinc ion binding activity and role in regulation of transcription, DNA-templated, transcription, DNA-templated	N/A	#N/A	#N/A
An01g07140	Has domain(s) with predicted DNA binding, RNA polymerase II transcription factor activity, sequence-specific DNA binding, zinc ion binding activity and role in regulation of transcription, DNA-templated, transcription, DNA-templated	N/A	#N/A	#N/A
An01g07220	Ortholog(s) have oxidized purine nucleobase lesion DNA N-glycosylase activity	N/A	#N/A	#N/A
An01g07390	Ortholog(s) have NAD+ binding, NAD-dependent histone deacetylase activity (H3-K9 specific), NAD-dependent histone deacetylase activity (H4-K16 specific) and histone deacetylase activity (H3-K14 specific), more	sirA	#N/A	#N/A
An01g07447	Has domain(s) with predicted DNA binding, RNA polymerase II transcription factor activity, sequence-specific DNA binding, zinc ion binding activity and role in regulation of transcription, DNA-templated, transcription, DNA-templated	N/A	#N/A	#N/A
An01g07600	Ortholog(s) have role in cellular response to biotic stimulus, cellular response to starvation and filamentous growth of a population of unicellular organisms in response to biotic stimulus, more	N/A	#N/A	#N/A
An01g07750	Ortholog(s) have cytosol, nucleus localization	N/A	#N/A	#N/A
An01g07830	Ortholog of A. nidulans FGSC A4 : AN3667, A. fumigatus Af293 : Afu4g12410, A. oryzae RIB40 : AO090009000453, Aspergillus wentii : Aspwe1_0166557 and Aspergillus sydowii : Aspsy1_1055875	N/A	#N/A	#N/A
An01g07900	bZIP transcription factor	cpcA	#N/A	#N/A
An01g08050	Positive transcriptional regulator of purine utilization	uaY	#N/A	#N/A
An01g08160	Ortholog(s) have H3 histone acetyltransferase activity, lysine-acetylated histone binding activity	gcnE	#N/A	#N/A
An01g08180	Ortholog(s) have ATPase activity, G-quadruplex DNA binding, adenylate kinase activity, double-stranded telomeric DNA binding, single-stranded telomeric DNA binding activity	sldI	#N/A	#N/A
An01g08210	Ortholog(s) have protein heterodimerization activity, sequence-specific DNA binding activity	N/A	#N/A	#N/A
An01g08580	Ortholog(s) have histone demethylase activity (H3-K9 specific), nucleosome binding activity	N/A	#N/A	#N/A
An01g08600	Has domain(s) with predicted nucleic acid binding, zinc ion binding activity	N/A	#N/A	#N/A
An01g08710	Has domain(s) with predicted nucleic acid binding, zinc ion binding activity	N/A	#N/A	#N/A
An01g09410	Has domain(s) with predicted nucleic acid binding, zinc ion binding activity	N/A	#N/A	#N/A
An01g09530	Has domain(s) with predicted RNA polymerase II transcription factor activity, sequence-specific DNA binding, zinc ion binding activity, role in regulation of transcription, DNA-templated and nucleus localization	N/A	#N/A	#N/A
An01g09580	Ortholog(s) have sequence-specific DNA binding activity	N/A	#N/A	#N/A
An01g09770	Has domain(s) with predicted ATP binding, DNA binding, RNA polymerase II transcription factor activity, sequence-specific DNA binding, protein kinase activity and protein serine/threonine kinase activity, more	N/A	#N/A	#N/A
An01g10060	Ortholog(s) have transcriptional activator activity, RNA polymerase II core promoter proximal region sequence-specific binding activity	N/A	#N/A	#N/A
An01g10280	Has domain(s) with predicted RNA polymerase II transcription factor activity, sequence-specific DNA binding, zinc ion binding activity, role in regulation of transcription, DNA-templated and nucleus localization	N/A	#N/A	#N/A
An01g10540	Putative transcription factor similar to A. nidulans brlA	brlA	#N/A	#N/A
An01g10770	Ortholog(s) have role in asexual sporulation, sexual sporulation resulting in formation of a cellular spore	N/A	#N/A	#N/A
An01g11260	Has domain(s) with predicted DNA binding, RNA polymerase II transcription factor activity, sequence-specific DNA binding, zinc ion binding activity and role in regulation of transcription, DNA-templated, transcription, DNA-templated	N/A	#N/A	#N/A
An01g11310	Has domain(s) with predicted RNA polymerase II transcription factor activity, sequence-specific DNA binding, zinc ion binding activity, role in regulation of transcription, DNA-templated and nucleus localization	N/A	#N/A	#N/A
An01g11370	Ortholog(s) have role in positive regulation of transcription from RNA polymerase II promoter, short-chain fatty acid catabolic process	N/A	#N/A	#N/A
An01g11400	Has domain(s) with predicted zinc ion binding activity	N/A	#N/A	#N/A
An01g11620	Has domain(s) with predicted RNA polymerase II transcription factor activity, sequence-specific DNA binding, zinc ion binding activity, role in regulation of transcription, DNA-templated and nucleus localization	N/A	#N/A	#N/A
An01g11860	Has domain(s) with predicted DNA binding, RNA polymerase II transcription factor activity, sequence-specific DNA binding, zinc ion binding activity and role in regulation of transcription, DNA-templated, transcription, DNA-templated	N/A	#N/A	#N/A
An01g11900	Ortholog(s) have role in mRNA splicing, via spliceosome and U4/U6 x U5 tri-snRNP complex localization	N/A	#N/A	#N/A
An01g11950	DNA-directed RNA polymerase	N/A	#N/A	#N/A
An01g12120	Has domain(s) with predicted DNA binding, RNA polymerase II transcription factor activity, sequence-specific DNA binding, zinc ion binding activity and role in regulation of transcription, DNA-templated, transcription, DNA-templated	N/A	#N/A	#N/A
An01g12410	Has domain(s) with predicted DNA binding, RNA polymerase II transcription factor activity, sequence-specific DNA binding, zinc ion binding activity and role in regulation of transcription, DNA-templated, transcription, DNA-templated	N/A	#N/A	#N/A
An01g12780	Ortholog(s) have role in positive regulation of ribosomal protein gene transcription from RNA polymerase II promoter, regulation of cell size and cytoplasm, nucleus localization	N/A	#N/A	#N/A
An01g13080	Has domain(s) with predicted RNA polymerase II transcription factor activity, sequence-specific DNA binding, zinc ion binding activity, role in regulation of transcription, DNA-templated and nucleus localization	N/A	#N/A	#N/A
An01g13400	Ortholog(s) have tubulin binding activity, role in positive regulation of transcription elongation from RNA polymerase II promoter, tubulin complex assembly and cytoplasm, prefoldin complex localization	N/A	#N/A	#N/A
An01g13410	Has domain(s) with predicted DNA binding, zinc ion binding activity, role in transcription, DNA-templated and nucleus localization	N/A	#N/A	#N/A
An01g13640	Has domain(s) with predicted DNA binding, RNA polymerase II transcription factor activity, sequence-specific DNA binding, zinc ion binding activity and role in regulation of transcription, DNA-templated, transcription, DNA-templated	N/A	#N/A	#N/A
An01g13790	Has domain(s) with predicted DNA binding, sequence-specific DNA binding, transcription factor activity, sequence-specific DNA binding activity and role in regulation of transcription, DNA-templated	N/A	#N/A	#N/A
An01g13890	Ortholog(s) have RNA polymerase II transcription factor activity, sequence-specific DNA binding, sequence-specific DNA binding, zinc ion binding activity	uaY	#N/A	#N/A
An01g13950	Has domain(s) with predicted protein dimerization activity	N/A	#N/A	#N/A
An01g14020	Has domain(s) with predicted RNA polymerase II transcription factor activity, sequence-specific DNA binding, zinc ion binding activity, role in regulation of transcription, DNA-templated and nucleus localization	N/A	#N/A	#N/A
An01g14350	Has domain(s) with predicted RNA polymerase II transcription factor activity, sequence-specific DNA binding, zinc ion binding activity, role in regulation of transcription, DNA-templated and nucleus localization	N/A	#N/A	#N/A
An01g14770	Has domain(s) with predicted DNA binding, nucleic acid binding, zinc ion binding activity, role in transcription, DNA-templated and nucleus localization	N/A	#N/A	#N/A
An01g14910	Has domain(s) with predicted DNA binding, RNA polymerase II transcription factor activity, sequence-specific DNA binding, zinc ion binding activity and role in regulation of transcription, DNA-templated, transcription, DNA-templated	N/A	#N/A	#N/A
An01g15070	Has domain(s) with predicted RNA polymerase II transcription factor activity, sequence-specific DNA binding, zinc ion binding activity, role in regulation of transcription, DNA-templated and nucleus localization	N/A	#N/A	#N/A
An01g15080	Has domain(s) with predicted DNA binding, nucleic acid binding, zinc ion binding activity	N/A	#N/A	#N/A
An01g15150	Has domain(s) with predicted DNA binding, RNA polymerase II transcription factor activity, sequence-specific DNA binding, zinc ion binding activity and role in regulation of transcription, DNA-templated, transcription, DNA-templated	N/A	#N/A	#N/A
An02g00260	Ortholog(s) have role in conidiophore development, positive regulation of transcription from RNA polymerase II promoter, short-chain fatty acid catabolic process	N/A	#N/A	#N/A
An02g00290	Has domain(s) with predicted DNA binding, RNA polymerase II transcription factor activity, sequence-specific DNA binding, zinc ion binding activity and role in regulation of transcription, DNA-templated, transcription, DNA-templated	N/A	#N/A	#N/A
An02g00540	Has domain(s) with predicted DNA binding, RNA polymerase II transcription factor activity, sequence-specific DNA binding, zinc ion binding activity and role in regulation of transcription, DNA-templated, transcription, DNA-templated	N/A	#N/A	#N/A
An02g01080	Has domain(s) with predicted DNA binding, zinc ion binding activity, role in transcription, DNA-templated and nucleus localization	N/A	#N/A	#N/A
An02g01140	Has domain(s) with predicted DNA binding, RNA polymerase II transcription factor activity, sequence-specific DNA binding, zinc ion binding activity and role in regulation of transcription, DNA-templated, transcription, DNA-templated	N/A	#N/A	#N/A
An02g01880	Ortholog of A. nidulans FGSC A4 : AN6240, A. fumigatus Af293 : Afu2g13170, A. oryzae RIB40 : AO090026000277, Aspergillus wentii : Aspwe1_0665311 and Aspergillus sydowii : Aspsy1_0992503	N/A	#N/A	#N/A
An02g02320	Has domain(s) with predicted RNA polymerase II transcription factor activity, sequence-specific DNA binding, zinc ion binding activity, role in regulation of transcription, DNA-templated and nucleus localization	N/A	#N/A	#N/A
An02g02510	DNA-directed DNA polymerase	N/A	#N/A	#N/A
An02g02600	Has domain(s) with predicted nucleic acid binding activity	N/A	#N/A	#N/A
An02g02690	Has domain(s) with predicted RNA polymerase II transcription factor activity, sequence-specific DNA binding, zinc ion binding activity, role in regulation of transcription, DNA-templated and nucleus localization	N/A	#N/A	#N/A
An02g03010	Putative condensin-complex subunit	smc2	#N/A	#N/A
An02g03830	Carbon catabolite repressor A	creA	#N/A	#N/A
An02g04290	Ortholog(s) have role in DNA strand elongation involved in DNA replication, UV-damage excision repair, mitotic DNA replication and Elg1 RFC-like complex, nucleus localization	uvsF	#N/A	#N/A
An02g04350	Has domain(s) with predicted protein dimerization activity	N/A	#N/A	#N/A
An02g04840	Ortholog(s) have role in mitotic chromosome condensation, mitotic sister chromatid cohesion, positive regulation of maintenance of mitotic sister chromatid cohesion, centromeric and cytosol, nuclear mitotic cohesin complex localization	N/A	#N/A	#N/A
An02g05190	Has domain(s) with predicted nucleic acid binding, zinc ion binding activity	N/A	#N/A	#N/A
An02g05340	Has domain(s) with predicted nucleic acid binding activity	N/A	#N/A	#N/A
An02g05690	Ortholog(s) have role in regulation of heterochromatin domain assembly and NURS complex, nuclear body, nuclear chromatin localization	N/A	#N/A	#N/A
An02g05850	Ortholog(s) have chromatin binding, histone acetyltransferase activity, phosphatidylserine binding, sequence-specific DNA binding, transcription coactivator activity	adaB	#N/A	#N/A
An02g06000	Has domain(s) with predicted nucleic acid binding activity	N/A	#N/A	#N/A
An02g06180	Has domain(s) with predicted DNA binding, RNA polymerase II transcription factor activity, sequence-specific DNA binding, zinc ion binding activity and role in regulation of transcription, DNA-templated, transcription, DNA-templated	N/A	#N/A	#N/A
An02g06570	Ortholog(s) have U2-type prespliceosome, commitment complex, cytosol localization	N/A	#N/A	#N/A
An02g06600	Ortholog(s) have structural molecule activity, role in cellular response to drug, conjugation with cellular fusion, histone acetylation, protein complex assembly and SAGA complex, SLIK (SAGA-like) complex, mitochondrion localization	N/A	#N/A	#N/A
An02g06890	Ortholog(s) have nucleus localization	N/A	#N/A	#N/A
An02g07070	Putative Atf1-like transcription factor	atfA	#N/A	#N/A
An02g07140	Ortholog(s) have role in regulation of transcription from RNA polymerase II promoter and SWI/SNF complex, mitotic spindle pole body localization	N/A	#N/A	#N/A
An02g07170	Has domain(s) with predicted RNA polymerase II transcription factor activity, sequence-specific DNA binding, zinc ion binding activity, role in regulation of transcription, DNA-templated and nucleus localization	N/A	#N/A	#N/A
An02g07230	Ortholog(s) have CTD phosphatase activity and role in dephosphorylation of RNA polymerase II C-terminal domain, negative regulation of G0 to G1 transition, regulation of mitotic cytokinesis	N/A	#N/A	#N/A
An02g07400	Ortholog(s) have DNA binding, bending, sequence-specific DNA binding activity	N/A	#N/A	#N/A
An02g07550	Has domain(s) with predicted RNA polymerase II transcription factor activity, sequence-specific DNA binding, zinc ion binding activity, role in regulation of transcription, DNA-templated and nucleus localization	N/A	#N/A	#N/A
An02g07860	Ortholog(s) have sequence-specific DNA binding activity	N/A	#N/A	#N/A
An02g07890	Putative pH-responsive transcription factor of the C2H2 finger domain type	pacC	#N/A	#N/A
An02g07900	Ortholog(s) have RNA polymerase II core promoter proximal region sequence-specific DNA binding, transcriptional activator activity and RNA polymerase II core promoter proximal region sequence-specific binding, more	N/A	#N/A	#N/A
An02g07950	Has domain(s) with predicted RNA polymerase II transcription factor activity, sequence-specific DNA binding, transcription factor activity, sequence-specific DNA binding, zinc ion binding activity	N/A	#N/A	#N/A
An02g08100	Ortholog(s) have GU repeat RNA binding, microsatellite binding, single-stranded telomeric DNA binding activity, role in tRNA processing and cytosol, nucleus localization	N/A	#N/A	#N/A
An02g08260	Has domain(s) with predicted DNA binding, sequence-specific DNA binding, transcription factor activity, sequence-specific DNA binding activity and role in regulation of transcription, DNA-templated	N/A	#N/A	#N/A
An02g08620	Has domain(s) with predicted RNA polymerase II transcription factor activity, sequence-specific DNA binding, zinc ion binding activity, role in regulation of transcription, DNA-templated and nucleus localization	N/A	#N/A	#N/A
An02g08710	Has domain(s) with predicted DNA binding, nucleic acid binding activity	N/A	#N/A	#N/A
An02g08760	Ortholog(s) have role in filamentous growth of a population of unicellular organisms in response to biotic stimulus and growth of unicellular organism as a thread of attached cells, more	N/A	#N/A	#N/A
An02g09080	Has domain(s) with predicted DNA binding activity	N/A	#N/A	#N/A
An02g09610	Ortholog(s) have role in fungal-type cell wall organization, mating, positive regulation of sexual sporulation resulting in formation of a cellular spore	nsdD	#N/A	#N/A
An02g09740	Ortholog(s) have RNA polymerase II core promoter proximal region sequence-specific DNA binding, sequence-specific DNA binding and transcriptional activator activity, more	rgdA	#N/A	#N/A
An02g09990	Ortholog(s) have role in conidiophore development	N/A	#N/A	#N/A
An02g10050	Has domain(s) with predicted DNA binding, RNA polymerase II transcription factor activity, sequence-specific DNA binding, zinc ion binding activity and role in regulation of transcription, DNA-templated, transcription, DNA-templated	N/A	#N/A	#N/A
An02g10260	Ortholog(s) have role in negative regulation of helicase activity and MCM complex, cytosol, nucleus localization	N/A	#N/A	#N/A
An02g10850	Has domain(s) with predicted RNA polymerase II transcription factor activity, sequence-specific DNA binding, zinc ion binding activity, role in regulation of transcription, DNA-templated and nucleus localization	N/A	#N/A	#N/A
An02g11070	Has domain(s) with predicted DNA binding, zinc ion binding activity, role in transcription, DNA-templated and nucleus localization	N/A	#N/A	#N/A
An02g11100	protein of unknown function	N/A	#N/A	#N/A
An02g11380	unspecified product	N/A	#N/A	#N/A
An02g11480	Ortholog(s) have RNA polymerase II transcription coactivator activity involved in preinitiation complex assembly, RNA polymerase II transcription factor activity and sequence-specific DNA binding, more	tamA	#N/A	#N/A
An02g11800	Ortholog(s) have mitochondrion, plasma membrane localization	N/A	#N/A	#N/A
An02g11900	Ortholog(s) have role in mitotic sister chromatid cohesion and nuclear mitotic cohesin complex localization	N/A	#N/A	#N/A
An02g12210	Conserved MADS box transcription factor	rlmA	#N/A	#N/A
An02g12390	Ortholog(s) have transcription coactivator activity, role in pathogenesis, positive regulation of transcription from RNA polymerase II promoter and cytosol, mitochondrion, nucleolus localization	mbfA	#N/A	#N/A
An02g12503	Ortholog(s) have RNA polymerase II core binding, RNA polymerase II regulatory region DNA binding, transcription factor activity, core RNA polymerase II recruiting activity	N/A	#N/A	#N/A
An02g13100	Has domain(s) with predicted DNA binding, zinc ion binding activity, role in transcription, DNA-templated and nucleus localization	N/A	#N/A	#N/A
An02g13200	Has domain(s) with predicted RNA polymerase II transcription factor activity, sequence-specific DNA binding, zinc ion binding activity, role in regulation of transcription, DNA-templated and nucleus localization	N/A	#N/A	#N/A
An02g13290	Has domain(s) with predicted RNA polymerase II transcription factor activity, sequence-specific DNA binding, zinc ion binding activity, role in regulation of transcription, DNA-templated and nucleus localization	N/A	#N/A	#N/A
An02g13330	Has domain(s) with predicted DNA binding, RNA polymerase II transcription factor activity, sequence-specific DNA binding, zinc ion binding activity and role in regulation of transcription, DNA-templated, transcription, DNA-templated	N/A	#N/A	#N/A
An02g13680	Has domain(s) with predicted DNA binding, chromatin binding activity	N/A	#N/A	#N/A
An02g13700	Has domain(s) with predicted RNA polymerase II transcription factor activity, sequence-specific DNA binding, zinc ion binding activity, role in regulation of transcription, DNA-templated and nucleus localization	N/A	#N/A	#N/A
An02g13880	Ortholog(s) have DNA binding activity, role in mRNA cis splicing, via spliceosome and Prp19 complex, cytosol, spliceosomal complex localization	N/A	#N/A	#N/A
An02g13970	Has domain(s) with predicted role in histone exchange, regulation of transcription, DNA-templated and nucleus localization	N/A	#N/A	#N/A
An02g14080	Putative asparaginyl-tRNA synthetase	N/A	#N/A	#N/A
An02g14390	Ortholog(s) have protein deacetylase activity and role in chromatin silencing at centromere outer repeat region, chromatin silencing at rDNA, chromatin silencing at telomere, histone H3-K9 deacetylation, phenotypic switching	N/A	#N/A	#N/A
An02g14770	Has domain(s) with predicted DNA binding, zinc ion binding activity, role in transcription, DNA-templated and nucleus localization	N/A	#N/A	#N/A
An02g14980	Ortholog(s) have single-stranded DNA binding activity and role in DNA repair, mitotic DNA replication, premeiotic DNA replication, telomere maintenance	N/A	#N/A	#N/A
An03g00020	Ortholog(s) have nucleus localization	N/A	#N/A	#N/A
An03g00160	Has domain(s) with predicted DNA binding, RNA polymerase II transcription factor activity, sequence-specific DNA binding, zinc ion binding activity and role in regulation of transcription, DNA-templated, transcription, DNA-templated	N/A	#N/A	#N/A
An03g00390	protein of unknown function	N/A	#N/A	#N/A
An03g00750	Has domain(s) with predicted DNA binding, RNA polymerase II transcription factor activity, sequence-specific DNA binding, zinc ion binding activity and role in regulation of transcription, DNA-templated, transcription, DNA-templated	N/A	#N/A	#N/A
An03g01200	Has domain(s) with predicted DNA binding, zinc ion binding activity, role in transcription, DNA-templated and nucleus localization	N/A	#N/A	#N/A
An03g01760	Has domain(s) with predicted DNA binding, RNA polymerase II transcription factor activity, sequence-specific DNA binding, zinc ion binding activity and role in regulation of transcription, DNA-templated, transcription, DNA-templated	N/A	#N/A	#N/A
An03g02560	Has domain(s) with predicted DNA binding, zinc ion binding activity, role in transcription, DNA-templated and nucleus localization	N/A	#N/A	#N/A
An03g02640	Ortholog(s) have role in DNA recombination	N/A	#N/A	#N/A
An03g02720	Has domain(s) with predicted DNA binding, chromatin binding activity	N/A	#N/A	#N/A
An03g02940	Ortholog(s) have cytosol, nucleus localization	N/A	#N/A	#N/A
An03g03350	Has domain(s) with predicted RNA polymerase II transcription factor activity, sequence-specific DNA binding, zinc ion binding activity, role in regulation of transcription, DNA-templated and nucleus localization	N/A	#N/A	#N/A
An03g03900	Ortholog(s) have single-stranded DNA binding activity and mitochondrion localization	N/A	#N/A	#N/A
An03g04180	Ortholog(s) have transcription factor activity, sequence-specific DNA binding, transcription regulatory region DNA binding activity and nucleus localization	anbH1	#N/A	#N/A
An03g04730	Has domain(s) with predicted DNA binding, nucleic acid binding, zinc ion binding activity, role in transcription, DNA-templated and nucleus localization	N/A	#N/A	#N/A
An03g04760	Ortholog(s) have nucleus localization	N/A	#N/A	#N/A
An03g04770	Ortholog of A. nidulans FGSC A4 : AN7686, A. fumigatus Af293 : Afu2g01670, A. oryzae RIB40 : AO090701000780, Aspergillus wentii : Aspwe1_0028985 and Aspergillus sydowii : Aspsy1_0152669	N/A	#N/A	#N/A
An03g05170	Ortholog(s) have RNA polymerase II core promoter proximal region sequence-specific DNA binding, sterol response element binding and transcriptional activator activity, more	srbA	#N/A	#N/A
An03g05340	Has domain(s) with predicted DNA binding, RNA polymerase II transcription factor activity, sequence-specific DNA binding, zinc ion binding activity and role in regulation of transcription, DNA-templated, transcription, DNA-templated	N/A	#N/A	#N/A
An03g05500	Has domain(s) with predicted RNA polymerase II transcription factor activity, sequence-specific DNA binding, zinc ion binding activity, role in regulation of transcription, DNA-templated and nucleus localization	N/A	#N/A	#N/A
An03g05850	Has domain(s) with predicted RNA polymerase II transcription factor activity, sequence-specific DNA binding, zinc ion binding activity, role in regulation of transcription, DNA-templated and nucleus localization	N/A	#N/A	#N/A
An03g05900	Has domain(s) with predicted RNA polymerase II transcription factor activity, sequence-specific DNA binding, zinc ion binding activity, role in regulation of transcription, DNA-templated and nucleus localization	N/A	#N/A	#N/A
An03g05980	Has domain(s) with predicted DNA binding, zinc ion binding activity, role in transcription, DNA-templated and nucleus localization	N/A	#N/A	#N/A
An03g06080	Has domain(s) with predicted RNA polymerase II transcription factor activity, sequence-specific DNA binding, zinc ion binding activity, role in regulation of transcription, DNA-templated and nucleus localization	N/A	#N/A	#N/A
An03g06230	Has domain(s) with predicted DNA binding, RNA polymerase II transcription factor activity, sequence-specific DNA binding, zinc ion binding activity and role in regulation of transcription, DNA-templated, transcription, DNA-templated	N/A	#N/A	#N/A
An03g06370	Has domain(s) with predicted DNA binding, RNA polymerase II transcription factor activity, sequence-specific DNA binding, zinc ion binding activity and role in regulation of transcription, DNA-templated, transcription, DNA-templated	N/A	#N/A	#N/A
An03g06400	Has domain(s) with predicted DNA binding, nucleic acid binding, zinc ion binding activity, role in transcription, DNA-templated and nucleus localization	N/A	#N/A	#N/A
An03g06510	Has domain(s) with predicted RNA polymerase II transcription factor activity, sequence-specific DNA binding, zinc ion binding activity, role in regulation of transcription, DNA-templated and nucleus localization	N/A	#N/A	#N/A
An03g06580	Fungal Zn(2)-Cys(6) binuclear cluster domain protein	sdrA	#N/A	#N/A
An03g06760	Has domain(s) with predicted DNA binding, RNA polymerase II transcription factor activity, sequence-specific DNA binding, zinc ion binding activity and role in regulation of transcription, DNA-templated, transcription, DNA-templated	N/A	#N/A	#N/A
An04g00480	Has domain(s) with predicted sequence-specific DNA binding, transcription factor activity, sequence-specific DNA binding activity and role in regulation of transcription, DNA-templated	N/A	#N/A	#N/A
An04g00500	Has domain(s) with predicted DNA binding, protein kinase regulator activity, zinc ion binding activity, role in transcription, DNA-templated and nucleus, protein kinase CK2 complex localization	N/A	#N/A	#N/A
An04g00780	Has domain(s) with predicted DNA binding, zinc ion binding activity, role in transcription, DNA-templated and nucleus localization	N/A	#N/A	#N/A
An04g01210	Ortholog(s) have DNA-3-methyladenine glycosylase activity, damaged DNA binding activity, role in DNA dealkylation involved in DNA repair, base-excision repair, AP site formation and cytoplasm, nucleus localization	mag1	#N/A	#N/A
An04g01430	Has domain(s) with predicted nucleic acid binding activity	N/A	#N/A	#N/A
An04g01680	Has domain(s) with predicted nucleic acid binding activity	N/A	#N/A	#N/A
An04g01920	Has domain(s) with predicted DNA binding, chromatin binding activity	N/A	#N/A	#N/A
An04g02640	Ortholog(s) have nucleolus localization	N/A	#N/A	#N/A
An04g03050	Ortholog(s) have role in maintenance of DNA repeat elements, mismatch repair and cytosol, nucleus localization	N/A	#N/A	#N/A
An04g03070	Has domain(s) with predicted DNA binding, RNA polymerase II transcription factor activity, sequence-specific DNA binding, zinc ion binding activity and role in regulation of transcription, DNA-templated, transcription, DNA-templated	N/A	#N/A	#N/A
An04g03110	Ortholog(s) have aspartate-tRNA ligase activity, role in mitochondrial aspartyl-tRNA aminoacylation and mitochondrion localization	N/A	#N/A	#N/A
An04g03380	Ortholog(s) have nucleus localization	N/A	#N/A	#N/A
An04g03600	Has domain(s) with predicted DNA binding activity	N/A	#N/A	#N/A
An04g04080	Has domain(s) with predicted RNA polymerase II transcription factor activity, sequence-specific DNA binding, zinc ion binding activity, role in regulation of transcription, DNA-templated and nucleus localization	N/A	#N/A	#N/A
An04g04490	Has domain(s) with predicted DNA binding, RNA polymerase II transcription factor activity, sequence-specific DNA binding, zinc ion binding activity and role in regulation of transcription, DNA-templated, transcription, DNA-templated	N/A	#N/A	#N/A
An04g04510	Has domain(s) with predicted sequence-specific DNA binding, transcription factor activity, sequence-specific DNA binding activity and role in regulation of transcription, DNA-templated	N/A	#N/A	#N/A
An04g04690	Has domain(s) with predicted RNA polymerase II transcription factor activity, sequence-specific DNA binding, zinc ion binding activity, role in regulation of transcription, DNA-templated and nucleus localization	N/A	#N/A	#N/A
An04g05820	Ortholog of A. nidulans FGSC A4 : AN1962, A. fumigatus Af293 : Afu4g10820, Aspergillus wentii : Aspwe1_0145558, Aspergillus sydowii : Aspsy1_0142548 and Aspergillus terreus NIH2624 : ATET_03987	N/A	#N/A	#N/A
An04g06000	Has domain(s) with predicted DNA binding, zinc ion binding activity, role in transcription, DNA-templated and nucleus localization	N/A	#N/A	#N/A
An04g06290	Ortholog(s) have extracellular region localization	N/A	#N/A	#N/A
An04g06430	Has domain(s) with predicted nucleic acid binding, zinc ion binding activity	N/A	#N/A	#N/A
An04g06530	Has domain(s) with predicted zinc ion binding activity	N/A	#N/A	#N/A
An04g06640	Ortholog of A. nidulans FGSC A4 : AN2001, A. fumigatus Af293 : Afu4g10340, A. oryzae RIB40 : AO090003001186, Aspergillus wentii : Aspwe1_0100896 and Aspergillus sydowii : Aspsy1_0053938	N/A	#N/A	#N/A
An04g06910	Transcriptional regulator of starch degradation	amyR	#N/A	#N/A
An04g06940	Member of the fungal-specific Zn2Cys6-binuclear cluster protein family	prtT	#N/A	#N/A
An04g06950	Has domain(s) with predicted DNA binding, sequence-specific DNA binding, transcription factor activity, sequence-specific DNA binding activity and role in regulation of transcription, DNA-templated	N/A	#N/A	#N/A
An04g07190	Has domain(s) with predicted DNA binding, RNA polymerase II transcription factor activity, sequence-specific DNA binding, zinc ion binding activity and role in regulation of transcription, DNA-templated, transcription, DNA-templated	N/A	#N/A	#N/A
An04g07240	Has domain(s) with predicted DNA binding, RNA polymerase II transcription factor activity, sequence-specific DNA binding, zinc ion binding activity and role in regulation of transcription, DNA-templated, transcription, DNA-templated	N/A	#N/A	#N/A
An04g07400	Putative C6 zinc finger transcription factor	N/A	#N/A	#N/A
An04g07650	unspecified product	N/A	#N/A	#N/A
An04g08040	Has domain(s) with predicted RNA polymerase II transcription factor activity, sequence-specific DNA binding, zinc ion binding activity, role in regulation of transcription, DNA-templated and nucleus localization	N/A	#N/A	#N/A
An04g08080	Has domain(s) with predicted DNA binding, RNA polymerase II transcription factor activity, sequence-specific DNA binding, zinc ion binding activity and role in regulation of transcription, DNA-templated, transcription, DNA-templated	N/A	#N/A	#N/A
An04g08620	Has domain(s) with predicted RNA polymerase II transcription factor activity, sequence-specific DNA binding, zinc ion binding activity, role in regulation of transcription, DNA-templated and nucleus localization	N/A	#N/A	#N/A
An04g08710	Protein with strong similarity to the UvsH protein of A. nidulans which is involved in DNA repair and recombination	uvsH	#N/A	#N/A
An04g09290	Ortholog(s) have sequence-specific DNA binding activity, role in acetate biosynthetic process, regulation of transcription, DNA-templated and nucleus localization	amdX	#N/A	#N/A
An04g10050	Ortholog(s) have cytosol localization	N/A	#N/A	#N/A
An05g00020	Ortholog(s) have hydrolase activity, hydrolyzing O-glycosyl compounds activity and role in cellulose catabolic process, positive regulation of cellulose catabolic process	clrA	#N/A	#N/A
An05g00200	Ortholog(s) have palmitoyltransferase activity and role in protein palmitoylation, protein targeting to membrane, regulation of endocytosis, regulation of pheromone-dependent signal transduction involved in conjugation with cellular fusion	N/A	#N/A	#N/A
An05g00480	Putative transcription factor similar to A. nidulans stuA	stuA	#N/A	#N/A
An05g00720	Has domain(s) with predicted DNA binding, RNA polymerase II transcription factor activity, sequence-specific DNA binding, zinc ion binding activity and role in regulation of transcription, DNA-templated, transcription, DNA-templated	N/A	#N/A	#N/A
An05g00870	Has domain(s) with predicted DNA binding, zinc ion binding activity, role in transcription, DNA-templated and nucleus localization	N/A	#N/A	#N/A
An05g00980	Has domain(s) with predicted DNA binding, zinc ion binding activity, role in transcription, DNA-templated and nucleus localization	N/A	#N/A	#N/A
An05g01040	Has domain(s) with predicted 4 iron, 4 sulfur cluster binding, RNA polymerase II transcription factor activity, sequence-specific DNA binding, endonuclease activity, zinc ion binding activity	N/A	#N/A	#N/A
An05g01340	Has domain(s) with predicted RNA polymerase II transcription factor activity, sequence-specific DNA binding, zinc ion binding activity, role in regulation of transcription, DNA-templated and nucleus localization	N/A	#N/A	#N/A
An05g01600	Has domain(s) with predicted DNA binding, RNA polymerase II transcription factor activity, sequence-specific DNA binding, zinc ion binding activity and role in regulation of transcription, DNA-templated, transcription, DNA-templated	N/A	#N/A	#N/A
An05g01830	Ortholog(s) have role in kojic acid biosynthetic process, positive regulation of kojic acid biosynthetic process, positive regulation of secondary metabolite biosynthetic process, secondary metabolite biosynthetic process	N/A	#N/A	#N/A
An05g02020	Has domain(s) with predicted RNA polymerase II transcription factor activity, sequence-specific DNA binding, zinc ion binding activity, role in regulation of transcription, DNA-templated and nucleus localization	N/A	#N/A	#N/A
An05g02490	Has domain(s) with predicted DNA binding, RNA polymerase II transcription factor activity, sequence-specific DNA binding, zinc ion binding activity and role in regulation of transcription, DNA-templated, transcription, DNA-templated	N/A	#N/A	#N/A
An05g02560	Has domain(s) with predicted nucleic acid binding, zinc ion binding activity	N/A	#N/A	#N/A
An05g02600	Has domain(s) with predicted DNA binding, RNA polymerase II transcription factor activity, sequence-specific DNA binding, zinc ion binding activity and role in regulation of transcription, DNA-templated, transcription, DNA-templated	N/A	#N/A	#N/A
An05g02610	Has domain(s) with predicted RNA polymerase II transcription factor activity, sequence-specific DNA binding, zinc ion binding activity, role in regulation of transcription, DNA-templated and nucleus localization	N/A	#N/A	#N/A
An06g00330	Has domain(s) with predicted DNA binding, RNA polymerase II transcription factor activity, sequence-specific DNA binding, zinc ion binding activity and role in regulation of transcription, DNA-templated, transcription, DNA-templated	N/A	#N/A	#N/A
An06g00640	Ortholog(s) have RNA polymerase II core promoter proximal region sequence-specific DNA binding, transcriptional activator activity, RNA polymerase II core promoter proximal region sequence-specific binding activity	N/A	#N/A	#N/A
An06g00730	Ortholog of Aspergillus brasiliensis : Aspbr1_0073571	N/A	#N/A	#N/A
An06g00830	Has domain(s) with predicted RNA polymerase II transcription factor activity, sequence-specific DNA binding, zinc ion binding activity, role in regulation of transcription, DNA-templated and nucleus localization	N/A	#N/A	#N/A
An06g01690	Ortholog(s) have phosphorelay response regulator activity, sequence-specific DNA binding, transcriptional activator activity, RNA polymerase II core promoter proximal region sequence-specific binding activity	skn7	#N/A	#N/A
An06g01970	Has domain(s) with predicted DNA binding, zinc ion binding activity, role in transcription, DNA-templated and nucleus localization	N/A	#N/A	#N/A
An06g02050	Ortholog(s) have role in filamentous growth of a population of unicellular organisms in response to biotic stimulus, more	N/A	#N/A	#N/A
An06g02480	Has domain(s) with predicted DNA binding, zinc ion binding activity, role in transcription, DNA-templated and nucleus localization	N/A	#N/A	#N/A
An06g02570	Has domain(s) with predicted DNA binding, RNA polymerase II transcription factor activity, sequence-specific DNA binding, zinc ion binding activity and role in regulation of transcription, DNA-templated, transcription, DNA-templated	N/A	#N/A	#N/A
An07g00050	putative transcription factor	N/A	#N/A	#N/A
An07g00620	Has domain(s) with predicted DNA binding, RNA polymerase II transcription factor activity, sequence-specific DNA binding, zinc ion binding activity and role in regulation of transcription, DNA-templated, transcription, DNA-templated	N/A	#N/A	#N/A
An07g00750	Has domain(s) with predicted DNA binding, zinc ion binding activity, role in transcription, DNA-templated and nucleus localization	N/A	#N/A	#N/A
An07g01280	Ortholog(s) have role in positive regulation of transcription from RNA polymerase II promoter, short-chain fatty acid catabolic process	N/A	#N/A	#N/A
An07g01680	Ortholog(s) have role in hyphal growth, regulation of glycogen metabolic process	N/A	#N/A	#N/A
An07g01690	Has domain(s) with predicted RNA polymerase II transcription factor activity, sequence-specific DNA binding, zinc ion binding activity, role in regulation of transcription, DNA-templated and nucleus localization	N/A	#N/A	#N/A
An07g02270	Has domain(s) with predicted DNA binding, transcription factor activity, sequence-specific DNA binding activity and role in regulation of transcription, DNA-templated	N/A	#N/A	#N/A
An07g02300	Ortholog(s) have RSC complex, SWI/SNF complex, cytoplasm localization	N/A	#N/A	#N/A
An07g02890	Ortholog(s) have oxidized purine nucleobase lesion DNA N-glycosylase activity and role in base-excision repair, AP site formation, error-free translesion synthesis, telomere maintenance via telomerase	N/A	#N/A	#N/A
An07g03760	Ortholog(s) have cytosol localization	N/A	#N/A	#N/A
An07g03940	Has domain(s) with predicted DNA binding, nucleic acid binding, zinc ion binding activity, role in transcription, DNA-templated and nucleus localization	N/A	#N/A	#N/A
An07g04730	Ortholog(s) have Golgi apparatus, fungal-type vacuole membrane localization	N/A	#N/A	#N/A
An07g05620	Ortholog(s) have RNA binding, RNA polymerase II C-terminal domain phosphoserine binding, transcription factor activity, RNA polymerase II transcription factor binding activity	rtfA	#N/A	#N/A
An07g05640	Has domain(s) with predicted DNA binding, RNA polymerase II transcription factor activity, sequence-specific DNA binding, zinc ion binding activity and role in regulation of transcription, DNA-templated, transcription, DNA-templated	N/A	#N/A	#N/A
An07g05790	Ortholog(s) have nucleolus localization	N/A	#N/A	#N/A
An07g06000	Ortholog(s) have RNA binding, aspartate-tRNA ligase activity, role in aspartyl-tRNA aminoacylation and cytosol, nucleus localization	dps1	#N/A	#N/A
An07g06050	Ortholog(s) have sequence-specific DNA binding, transcription factor activity, sequence-specific DNA binding activity	rsmA	#N/A	#N/A
An07g06360	Has domain(s) with predicted DNA binding, RNA polymerase II transcription factor activity, sequence-specific DNA binding, zinc ion binding activity and role in regulation of transcription, DNA-templated, transcription, DNA-templated	N/A	#N/A	#N/A
An07g06750	Ortholog(s) have role in cytoplasmic microtubule organization, establishment of nucleus localization and establishment or maintenance of cell polarity regulating cell shape, more	nup42	#N/A	#N/A
An07g07370	Has domain(s) with predicted DNA binding, chromatin binding activity	N/A	#N/A	#N/A
An07g07450	Has domain(s) with predicted sequence-specific DNA binding, transcription factor activity, sequence-specific DNA binding activity and role in regulation of transcription, DNA-templated	N/A	#N/A	#N/A
An07g07640	Has domain(s) with predicted RNA polymerase II transcription factor activity, sequence-specific DNA binding, zinc ion binding activity, role in regulation of transcription, DNA-templated and nucleus localization	N/A	#N/A	#N/A
An07g07810	Has domain(s) with predicted zinc ion binding activity	N/A	#N/A	#N/A
An07g07930	Ortholog(s) have sequence-specific DNA binding, transcriptional activator activity, RNA polymerase II core promoter proximal region sequence-specific binding and transcriptional repressor activity, more	N/A	#N/A	#N/A
An07g08870	Has domain(s) with predicted DNA binding, RNA polymerase II transcription factor activity, sequence-specific DNA binding, zinc ion binding activity and role in regulation of transcription, DNA-templated, transcription, DNA-templated	N/A	#N/A	#N/A
An07g09230	Ortholog(s) have role in hyphal growth	N/A	#N/A	#N/A
An07g09460	Transposable element inserted in the niaD locus	Tan1	#N/A	#N/A
An07g10190	Has domain(s) with predicted DNA binding, chromatin binding activity	N/A	#N/A	#N/A
An07g10270	Ortholog(s) have cytosol, nucleolus localization	N/A	#N/A	#N/A
An08g00025	Ortholog(s) have role in sporocarp development involved in sexual reproduction	N/A	#N/A	#N/A
An08g00710	Has domain(s) with predicted RNA polymerase II transcription factor activity, sequence-specific DNA binding, zinc ion binding activity, role in regulation of transcription, DNA-templated and nucleus localization	N/A	#N/A	#N/A
An08g00930	Has domain(s) with predicted nucleic acid binding, zinc ion binding activity	N/A	#N/A	#N/A
An08g01380	Has domain(s) with predicted protein dimerization activity	N/A	#N/A	#N/A
An08g01460	Has domain(s) with predicted RNA polymerase II transcription factor activity, sequence-specific DNA binding, zinc ion binding activity, role in regulation of transcription, DNA-templated and nucleus localization	N/A	#N/A	#N/A
An08g01840	Ortholog(s) have role in ascospore formation, asexual sporulation resulting in formation of a cellular spore and mitochondrion, nucleus localization	N/A	#N/A	#N/A
An08g01860	Ortholog(s) have role in cellular zinc ion homeostasis, positive regulation of transcription, DNA-templated	zafA	#N/A	#N/A
An08g01920	Has domain(s) with predicted DNA binding, RNA polymerase II transcription factor activity, sequence-specific DNA binding, transcription factor activity, sequence-specific DNA binding, zinc ion binding activity	N/A	#N/A	#N/A
An08g02110	Has domain(s) with predicted nucleic acid binding activity	N/A	#N/A	#N/A
An08g02190	Ortholog(s) have role in chromatin remodeling and Ino80 complex, cytosol localization	N/A	#N/A	#N/A
An08g02500	Ortholog(s) have NAD-dependent histone deacetylase activity	hstD	#N/A	#N/A
An08g02580	Has domain(s) with predicted DNA binding, sequence-specific DNA binding, transcription factor activity, sequence-specific DNA binding activity and role in regulation of transcription, DNA-templated	N/A	#N/A	#N/A
An08g03470	Ortholog(s) have role in reciprocal meiotic recombination and nucleus localization	N/A	#N/A	#N/A
An08g03650	Has domain(s) with predicted DNA binding, zinc ion binding activity, role in transcription, DNA-templated and nucleus localization	N/A	#N/A	#N/A
An08g03720	Ortholog(s) have role in hyphal growth	N/A	#N/A	#N/A
An08g03770	Has domain(s) with predicted RNA polymerase II transcription factor activity, sequence-specific DNA binding, zinc ion binding activity, role in regulation of transcription, DNA-templated and nucleus localization	N/A	#N/A	#N/A
An08g03870	Ortholog(s) have sequence-specific DNA binding, transcription factor activity, sequence-specific DNA binding activity	qutA	#N/A	#N/A
An08g04000	Has domain(s) with predicted protein dimerization activity	N/A	#N/A	#N/A
An08g04700	Has domain(s) with predicted DNA binding, RNA polymerase II transcription factor activity, sequence-specific DNA binding, zinc ion binding activity and role in regulation of transcription, DNA-templated, transcription, DNA-templated	N/A	#N/A	#N/A
An08g04740	Has domain(s) with predicted RNA polymerase II transcription factor activity, sequence-specific DNA binding, zinc ion binding activity, role in regulation of transcription, DNA-templated and nucleus localization	N/A	#N/A	#N/A
An08g05200	Ortholog(s) have DNA binding activity	N/A	#N/A	#N/A
An08g06030	Has domain(s) with predicted nucleic acid binding activity	N/A	#N/A	#N/A
An08g06070	Ortholog of A. fumigatus Af293 : Afu1g13080, Aspergillus wentii : Aspwe1_0183289, Aspergillus sydowii : Aspsy1_0086398 and Aspergillus terreus NIH2624 : ATET_00503	N/A	#N/A	#N/A
An08g06580	putative transcription factor	acuB	#N/A	#N/A
An08g06790	Ortholog(s) have 5'-3' exoribonuclease activity, mRNA binding, microtubule binding, recombinase activity	N/A	#N/A	#N/A
An08g06850	Has domain(s) with predicted zinc ion binding activity	N/A	#N/A	#N/A
An08g07330	Ortholog(s) have manganese ion binding, nuclease activity	mreA	#N/A	#N/A
An08g07490	Ortholog(s) have role in conidiophore development	N/A	#N/A	#N/A
An08g07560	Has domain(s) with predicted nucleic acid binding, zinc ion binding activity	N/A	#N/A	#N/A
An08g07600	Ortholog(s) have single-stranded DNA binding activity and DNA replication factor A complex, cytosol, site of double-strand break localization	N/A	#N/A	#N/A
An08g07710	Sclerotia-like 2	scl-2	#N/A	#N/A
An08g07830	Ortholog(s) have protein complex binding activity	ddbA	#N/A	#N/A
An08g07930	Has domain(s) with predicted DNA binding, zinc ion binding activity, role in transcription, DNA-templated and nucleus localization	N/A	#N/A	#N/A
An08g08470	Has domain(s) with predicted DNA binding, zinc ion binding activity, role in transcription, DNA-templated and nucleus localization	N/A	#N/A	#N/A
An08g08550	Ortholog(s) have DNA topoisomerase type II (ATP-hydrolyzing) activity and role in DNA topological change, chromatin organization, mitotic sister chromatid separation, resolution of meiotic recombination intermediates	top2	#N/A	#N/A
An08g09010	Ortholog(s) have role in mRNA cis splicing, via spliceosome and U2 snRNP localization	N/A	#N/A	#N/A
An08g09240	Has domain(s) with predicted DNA binding, RNA polymerase II transcription factor activity, sequence-specific DNA binding, zinc ion binding activity and role in regulation of transcription, DNA-templated, transcription, DNA-templated	N/A	#N/A	#N/A
An08g09310	Has domain(s) with predicted DNA binding, nucleic acid binding, zinc ion binding activity, role in transcription, DNA-templated and nucleus localization	N/A	#N/A	#N/A
An08g09370	Has domain(s) with predicted DNA binding, RNA polymerase II transcription factor activity, sequence-specific DNA binding, zinc ion binding activity and role in regulation of transcription, DNA-templated, transcription, DNA-templated	N/A	#N/A	#N/A
An08g09490	Has domain(s) with predicted DNA binding, zinc ion binding activity, role in transcription, DNA-templated and nucleus localization	N/A	#N/A	#N/A
An08g09560	Ortholog(s) have extracellular region localization	N/A	#N/A	#N/A
An08g09620	Has domain(s) with predicted RNA polymerase II transcription factor activity, sequence-specific DNA binding, zinc ion binding activity, role in regulation of transcription, DNA-templated and nucleus localization	N/A	#N/A	#N/A
An08g10210	Ortholog(s) have role in asexual sporulation resulting in formation of a cellular spore and diterpenoid biosynthetic process, more	N/A	#N/A	#N/A
An08g10880	Has domain(s) with predicted DNA binding, RNA polymerase II transcription factor activity, sequence-specific DNA binding, zinc ion binding activity and role in regulation of transcription, DNA-templated, transcription, DNA-templated	N/A	#N/A	#N/A
An08g10980	Has domain(s) with predicted DNA binding, RNA polymerase II transcription factor activity, sequence-specific DNA binding, zinc ion binding activity and role in regulation of transcription, DNA-templated, transcription, DNA-templated	N/A	#N/A	#N/A
An08g11000	Has domain(s) with predicted RNA polymerase II transcription factor activity, sequence-specific DNA binding, zinc ion binding activity, role in regulation of transcription, DNA-templated and nucleus localization	N/A	#N/A	#N/A
An08g11770	Has domain(s) with predicted DNA binding, RNA polymerase II transcription factor activity, sequence-specific DNA binding, zinc ion binding activity and role in regulation of transcription, DNA-templated, transcription, DNA-templated	N/A	#N/A	#N/A
An08g12140	Has domain(s) with predicted nucleic acid binding, zinc ion binding activity	N/A	#N/A	#N/A
An09g00580	Has domain(s) with predicted DNA binding, RNA polymerase II transcription factor activity, sequence-specific DNA binding, zinc ion binding activity and role in regulation of transcription, DNA-templated, transcription, DNA-templated	N/A	#N/A	#N/A
An09g00800	Has domain(s) with predicted DNA binding, zinc ion binding activity, role in transcription, DNA-templated and nucleus localization	N/A	#N/A	#N/A
An09g00860	Has domain(s) with predicted DNA binding, RNA polymerase II transcription factor activity, sequence-specific DNA binding, zinc ion binding activity and role in regulation of transcription, DNA-templated, transcription, DNA-templated	N/A	#N/A	#N/A
An09g01040	Has domain(s) with predicted zinc ion binding activity	N/A	#N/A	#N/A
An09g01200	Has domain(s) with predicted RNA polymerase II transcription factor activity, sequence-specific DNA binding, zinc ion binding activity, role in regulation of transcription, DNA-templated and nucleus localization	N/A	#N/A	#N/A
An09g01390	Ortholog(s) have role in sporocarp development involved in sexual reproduction	N/A	#N/A	#N/A
An09g01540	Has domain(s) with predicted DNA binding, RNA polymerase II transcription factor activity, sequence-specific DNA binding, zinc ion binding activity and role in regulation of transcription, DNA-templated, transcription, DNA-templated	N/A	#N/A	#N/A
An09g01870	Ortholog(s) have role in hyphal growth, positive regulation of secondary metabolite biosynthetic process, secondary metabolite biosynthetic process, sporocarp development involved in sexual reproduction	N/A	#N/A	#N/A
An09g02220	Ortholog(s) have role in error-prone translesion synthesis and mitotic spindle, nucleolus, site of double-strand break localization	N/A	#N/A	#N/A
An09g02620	Has domain(s) with predicted DNA binding, RNA polymerase II transcription factor activity, sequence-specific DNA binding, zinc ion binding activity and role in regulation of transcription, DNA-templated, transcription, DNA-templated	N/A	#N/A	#N/A
An09g03050	Has domain(s) with predicted DNA binding, zinc ion binding activity, role in transcription, DNA-templated and nucleus localization	N/A	#N/A	#N/A
An09g03510	Has domain(s) with predicted RNA polymerase II transcription factor activity, sequence-specific DNA binding, zinc ion binding activity, role in regulation of transcription, DNA-templated and nucleus localization	N/A	#N/A	#N/A
An09g03820	Has domain(s) with predicted DNA binding, RNA polymerase II transcription factor activity, sequence-specific DNA binding, zinc ion binding activity and role in regulation of transcription, DNA-templated, transcription, DNA-templated	N/A	#N/A	#N/A
An09g04060	Has domain(s) with predicted RNA polymerase II transcription factor activity, sequence-specific DNA binding, zinc ion binding activity, role in regulation of transcription, DNA-templated and nucleus localization	N/A	#N/A	#N/A
An09g04640	Ortholog(s) have DNA replication origin binding, chromatin binding, single-stranded DNA binding, single-stranded DNA-dependent ATP-dependent DNA helicase activity	N/A	#N/A	#N/A
An09g04860	Ortholog(s) have nucleic acid binding transcription factor activity	N/A	#N/A	#N/A
An09g04940	Has domain(s) with predicted DNA binding, nucleic acid binding, zinc ion binding activity	N/A	#N/A	#N/A
An09g04980	Has domain(s) with predicted RNA polymerase II transcription factor activity, sequence-specific DNA binding, zinc ion binding activity, role in regulation of transcription, DNA-templated and nucleus localization	N/A	#N/A	#N/A
An09g05060	Ortholog(s) have role in kojic acid biosynthetic process, positive regulation of kojic acid biosynthetic process, positive regulation of secondary metabolite biosynthetic process, secondary metabolite biosynthetic process	kojR	#N/A	#N/A
An09g05200	Has domain(s) with predicted DNA binding, zinc ion binding activity, role in transcription, DNA-templated and nucleus localization	N/A	#N/A	#N/A
An09g05590	Has domain(s) with predicted DNA binding, zinc ion binding activity, role in transcription, DNA-templated and nucleus localization	N/A	#N/A	#N/A
An09g06100	Ortholog(s) have role in meiotic DNA double-strand break formation, reciprocal meiotic recombination, synapsis and cytosol, nucleus localization	N/A	#N/A	#N/A
An09g06150	Ortholog of A. nidulans FGSC A4 : AN12204, A. fumigatus Af293 : Afu5g04020, A. oryzae RIB40 : AO090102000605, Neosartorya fischeri NRRL 181 : NFIA_038090 and Aspergillus wentii : Aspwe1_0043117	N/A	#N/A	#N/A
An09g06210	Has domain(s) with predicted DNA binding, RNA polymerase II transcription factor activity, sequence-specific DNA binding, zinc ion binding activity and role in regulation of transcription, DNA-templated, transcription, DNA-templated	N/A	#N/A	#N/A
An09g06280	Ortholog(s) have transcription coactivator activity, transcription regulatory region DNA binding activity	hapX	#N/A	#N/A
An09g06520	Ortholog(s) have role in chromatin silencing at telomere, histone deacetylation	N/A	#N/A	#N/A
An09g06630	Ortholog(s) have DNA binding activity and role in cellular phosphate ion homeostasis	palcA	#N/A	#N/A
An09g06640	Ortholog(s) have mitotic spindle pole body, nucleus localization	rpc82	#N/A	#N/A
An10g00100	Has domain(s) with predicted DNA binding, RNA polymerase II transcription factor activity, sequence-specific DNA binding, zinc ion binding activity and role in regulation of transcription, DNA-templated, transcription, DNA-templated	N/A	#N/A	#N/A
An10g00440	Ortholog(s) have 5-formyluracil DNA N-glycosylase activity, 5-hydroxymethyluracil DNA N-glycosylase activity, 8-oxo-7,8-dihydroguanine DNA N-glycosylase activity, role in base-excision repair, AP site formation and nucleus localization	N/A	#N/A	#N/A
An10g01020	Has domain(s) with predicted DNA binding, RNA polymerase II transcription factor activity, sequence-specific DNA binding, zinc ion binding activity and role in regulation of transcription, DNA-templated, transcription, DNA-templated	N/A	#N/A	#N/A
An11g00140	Has domain(s) with predicted DNA binding, zinc ion binding activity, role in transcription, DNA-templated and nucleus localization	N/A	#N/A	#N/A
An11g00290	Predicted Zn2Cys6 family transcriptional regulator, encoded in a secondary metabolite gene cluster involved in production of pyranonigirin E	pynR	#N/A	#N/A
An11g00370	Ortholog(s) have role in cellular response to drug, growth of symbiont in host and positive regulation of cell adhesion involved in single-species biofilm formation, more	N/A	#N/A	#N/A
An11g00570	Ortholog(s) have role in DNA-templated transcription, termination, negative regulation of transcription, DNA-templated and nuclear chromatin localization	N/A	#N/A	#N/A
An11g00810	Has domain(s) with predicted DNA binding, RNA polymerase II transcription factor activity, sequence-specific DNA binding, zinc ion binding activity and role in regulation of transcription, DNA-templated, transcription, DNA-templated	N/A	#N/A	#N/A
An11g01060	Ortholog(s) have role in filamentous growth of a population of unicellular organisms in response to biotic stimulus, regulation of filamentous growth of a population of unicellular organisms in response to biotic stimulus	N/A	#N/A	#N/A
An11g02370	Has domain(s) with predicted zinc ion binding activity	N/A	#N/A	#N/A
An11g02400	Has domain(s) with predicted ATP binding, aminoacyl-tRNA ligase activity, lysine-tRNA ligase activity, nucleic acid binding activity, role in lysyl-tRNA aminoacylation, tRNA aminoacylation for protein translation and cytoplasm localization	N/A	#N/A	#N/A
An11g02690	Ortholog(s) have nucleus localization	N/A	#N/A	#N/A
An11g02870	Has domain(s) with predicted DNA binding, RNA polymerase II transcription factor activity, sequence-specific DNA binding, zinc ion binding activity and role in regulation of transcription, DNA-templated, transcription, DNA-templated	N/A	#N/A	#N/A
An11g03220	Has domain(s) with predicted DNA binding, RNA polymerase II transcription factor activity, sequence-specific DNA binding, zinc ion binding activity and role in regulation of transcription, DNA-templated, transcription, DNA-templated	N/A	#N/A	#N/A
An11g03630	Has domain(s) with predicted DNA binding, RNA polymerase II transcription factor activity, sequence-specific DNA binding, zinc ion binding activity and role in regulation of transcription, DNA-templated, transcription, DNA-templated	N/A	#N/A	#N/A
An11g03780	Has domain(s) with predicted DNA binding, RNA polymerase II transcription factor activity, sequence-specific DNA binding, zinc ion binding activity and role in regulation of transcription, DNA-templated, transcription, DNA-templated	N/A	#N/A	#N/A
An11g03890	Ortholog(s) have role in hyphal growth	N/A	#N/A	#N/A
An11g04010	Has domain(s) with predicted RNA polymerase II transcription factor activity, sequence-specific DNA binding, zinc ion binding activity, role in regulation of transcription, DNA-templated and nucleus localization	N/A	#N/A	#N/A
An11g04050	Has domain(s) with predicted DNA binding, RNA polymerase II transcription factor activity, sequence-specific DNA binding, zinc ion binding activity and role in regulation of transcription, DNA-templated, transcription, DNA-templated	N/A	#N/A	#N/A
An11g04160	Ortholog(s) have role in maltose metabolic process, regulation of transcription, DNA-templated and nucleus localization	N/A	#N/A	#N/A
An11g04710	Has domain(s) with predicted RNA polymerase II transcription factor activity, sequence-specific DNA binding, zinc ion binding activity, role in regulation of transcription, DNA-templated and nucleus localization	N/A	#N/A	#N/A
An11g05300	Has domain(s) with predicted DNA binding, nucleic acid binding activity	N/A	#N/A	#N/A
An11g05310	Has domain(s) with predicted DNA binding, RNA polymerase II transcription factor activity, sequence-specific DNA binding, zinc ion binding activity and role in regulation of transcription, DNA-templated, transcription, DNA-templated	N/A	#N/A	#N/A
An11g05380	Has domain(s) with predicted RNA polymerase II transcription factor activity, sequence-specific DNA binding, zinc ion binding activity, role in regulation of transcription, DNA-templated and nucleus localization	N/A	#N/A	#N/A
An11g05470	protein of unknown function	N/A	#N/A	#N/A
An11g05820	Has domain(s) with predicted DNA binding, zinc ion binding activity, role in transcription, DNA-templated and nucleus localization	N/A	#N/A	#N/A
An11g06180	Ortholog(s) have double-stranded DNA binding activity, role in chromatin remodeling, nucleosome positioning and cytoplasm, nucleus localization	prnA	#N/A	#N/A
An11g06290	Has domain(s) with predicted DNA binding, zinc ion binding activity, role in transcription, DNA-templated and nucleus localization	N/A	#N/A	#N/A
An11g07350	Ortholog(s) have role in positive regulation of secondary metabolite biosynthetic process, secondary metabolite biosynthetic process	adaR	#N/A	#N/A
An11g07610	Has domain(s) with predicted DNA binding, RNA polymerase II transcription factor activity, sequence-specific DNA binding, zinc ion binding activity and role in regulation of transcription, DNA-templated, transcription, DNA-templated	N/A	#N/A	#N/A
An11g08470	Has domain(s) with predicted DNA binding, zinc ion binding activity, role in transcription, DNA-templated and nucleus localization	N/A	#N/A	#N/A
An11g08550	Has domain(s) with predicted DNA binding, RNA polymerase II transcription factor activity, sequence-specific DNA binding, zinc ion binding activity and role in regulation of transcription, DNA-templated, transcription, DNA-templated	N/A	#N/A	#N/A
An11g08600	Has domain(s) with predicted sequence-specific DNA binding, transcription factor activity, sequence-specific DNA binding activity and role in regulation of transcription, DNA-templated	N/A	#N/A	#N/A
An11g08830	Has domain(s) with predicted RNA polymerase II transcription factor activity, sequence-specific DNA binding, zinc ion binding activity, role in regulation of transcription, DNA-templated and nucleus localization	N/A	#N/A	#N/A
An11g08910	Has domain(s) with predicted RNA polymerase II transcription factor activity, sequence-specific DNA binding, zinc ion binding activity, role in regulation of transcription, DNA-templated and nucleus localization	N/A	#N/A	#N/A
An11g08930	Ortholog(s) have role in positive regulation of transcription from RNA polymerase II promoter, short-chain fatty acid catabolic process	N/A	#N/A	#N/A
An11g09160	Ortholog(s) have sequence-specific DNA binding, transcription factor activity, sequence-specific DNA binding activity	N/A	#N/A	#N/A
An11g09370	DNA-directed RNA polymerase	N/A	#N/A	#N/A
An11g09470	Has domain(s) with predicted DNA binding, chromatin binding activity	N/A	#N/A	#N/A
An11g09550	DNA-directed DNA polymerase	uvsI	#N/A	#N/A
An11g10180	Ortholog(s) have role in ascospore formation	N/A	#N/A	#N/A
An11g10460	Ortholog(s) have role in filamentous growth of a population of unicellular organisms in response to biotic stimulus and growth of unicellular organism as a thread of attached cells, more	N/A	#N/A	#N/A
An11g10820	Ortholog(s) have blue light photoreceptor activity, flavin adenine dinucleotide binding, protein heterodimerization activity, sequence-specific DNA binding activity	N/A	#N/A	#N/A
An11g10870	Has domain(s) with predicted RNA polymerase II transcription factor activity, sequence-specific DNA binding, zinc ion binding activity, role in regulation of transcription, DNA-templated and nucleus localization	N/A	#N/A	#N/A
An11g11070	Ortholog(s) have cytosol localization	N/A	#N/A	#N/A
An11g11080	Ortholog(s) have DNA translocase activity	N/A	#N/A	#N/A
An11g11190	Ortholog(s) have double-stranded DNA-dependent ATPase activity, role in double-strand break repair via homologous recombination and Smc5-Smc6 complex, nucleus localization	N/A	#N/A	#N/A
An12g00470	Ortholog(s) have mRNA binding, single-stranded DNA binding, translation regulator activity and role in cellular response to cold, cellular response to drug, cellular response to osmotic stress, positive regulation of translation	N/A	#N/A	#N/A
An12g00750	Has domain(s) with predicted DNA binding, zinc ion binding activity, role in transcription, DNA-templated and nucleus localization	N/A	#N/A	#N/A
An12g00830	Has domain(s) with predicted DNA binding, RNA polymerase II transcription factor activity, sequence-specific DNA binding, zinc ion binding activity and role in regulation of transcription, DNA-templated, transcription, DNA-templated	N/A	#N/A	#N/A
An12g00840	Has domain(s) with predicted DNA binding, RNA polymerase II transcription factor activity, sequence-specific DNA binding, zinc ion binding activity and role in regulation of transcription, DNA-templated, transcription, DNA-templated	N/A	#N/A	#N/A
An12g00860	Has domain(s) with predicted DNA binding activity, role in regulation of transcription, DNA-templated and chromatin, nucleus localization	N/A	#N/A	#N/A
An12g01550	Ortholog(s) have tRNA binding activity, role in tRNA processing and cytosol, nucleus localization	N/A	#N/A	#N/A
An12g01590	Has domain(s) with predicted DNA binding, zinc ion binding activity, role in transcription, DNA-templated and nucleus localization	N/A	#N/A	#N/A
An12g01600	Has domain(s) with predicted DNA binding, zinc ion binding activity, role in transcription, DNA-templated and nucleus localization	N/A	#N/A	#N/A
An12g01700	Has domain(s) with predicted DNA binding, RNA polymerase II transcription factor activity, sequence-specific DNA binding, zinc ion binding activity and role in regulation of transcription, DNA-templated, transcription, DNA-templated	N/A	#N/A	#N/A
An12g01870	Ortholog(s) have hydrolase activity, hydrolyzing O-glycosyl compounds activity and role in cellulose catabolic process, positive regulation of cellulose catabolic process	clrB	#N/A	#N/A
An12g02040	Ortholog(s) have role in positive regulation of secondary metabolite biosynthetic process, secondary metabolite biosynthetic process	N/A	#N/A	#N/A
An12g02350	Has domain(s) with predicted RNA polymerase II transcription factor activity, sequence-specific DNA binding, zinc ion binding activity, role in regulation of transcription, DNA-templated and nucleus localization	N/A	#N/A	#N/A
An12g02400	Has domain(s) with predicted RNA polymerase II transcription factor activity, sequence-specific DNA binding, zinc ion binding activity, role in regulation of transcription, DNA-templated and nucleus localization	N/A	#N/A	#N/A
An12g02490	Has domain(s) with predicted RNA polymerase II transcription factor activity, sequence-specific DNA binding, zinc ion binding activity, role in regulation of transcription, DNA-templated and nucleus localization	N/A	#N/A	#N/A
An12g03100	Has domain(s) with predicted DNA binding, zinc ion binding activity, role in transcription, DNA-templated and nucleus localization	N/A	#N/A	#N/A
An12g03170	Has domain(s) with predicted DNA binding, RNA polymerase II transcription factor activity, sequence-specific DNA binding, zinc ion binding activity and role in regulation of transcription, DNA-templated, transcription, DNA-templated	N/A	#N/A	#N/A
An12g03200	Has domain(s) with predicted DNA binding, zinc ion binding activity, role in transcription, DNA-templated and nucleus localization	N/A	#N/A	#N/A
An12g03400	Has domain(s) with predicted nucleic acid binding, zinc ion binding activity	N/A	#N/A	#N/A
An12g04690	Ortholog(s) have DNA ligase (ATP) activity, role in DNA ligation, DNA repair, Okazaki fragment processing involved in mitotic DNA replication and mitochondrion, nucleus localization	N/A	#N/A	#N/A
An12g04720	Ortholog(s) have ATP-dependent 3'-5' DNA helicase activity, ATP-dependent four-way junction helicase activity, DNA replication origin binding, chromatin binding and single-stranded DNA binding, more	N/A	#N/A	#N/A
An12g05200	Has domain(s) with predicted RNA polymerase II transcription factor activity, sequence-specific DNA binding, zinc ion binding activity, role in regulation of transcription, DNA-templated and nucleus localization	N/A	#N/A	#N/A
An12g05220	Ortholog(s) have role in conidiophore development, hyphal growth, sporocarp development involved in sexual reproduction	N/A	#N/A	#N/A
An12g05270	Ortholog(s) have extracellular region localization	N/A	#N/A	#N/A
An12g05490	Has domain(s) with predicted RNA polymerase II transcription factor activity, sequence-specific DNA binding, zinc ion binding activity, role in regulation of transcription, DNA-templated and nucleus localization	N/A	#N/A	#N/A
An12g05830	Has domain(s) with predicted RNA polymerase II transcription factor activity, sequence-specific DNA binding, zinc ion binding activity, role in regulation of transcription, DNA-templated and nucleus localization	N/A	#N/A	#N/A
An12g06070	Has domain(s) with predicted RNA polymerase II transcription factor activity, sequence-specific DNA binding, zinc ion binding activity, role in regulation of transcription, DNA-templated and nucleus localization	N/A	#N/A	#N/A
An12g06420	RacA binding protein	riaB	#N/A	#N/A
An12g06480	Has domain(s) with predicted DNA binding, nucleic acid binding, zinc ion binding activity, role in transcription, DNA-templated and nucleus localization	N/A	#N/A	#N/A
An12g06550	Ortholog of A. nidulans FGSC A4 : AN10192, AN0507, A. fumigatus Af293 : Afu6g11450, Afu8g04540, A. niger CBS 513.88 : An16g08450, An01g11860 and A. oryzae RIB40 : AO090023000746	N/A	#N/A	#N/A
An12g06580	Has domain(s) with predicted DNA binding, RNA polymerase II transcription factor activity, sequence-specific DNA binding, zinc ion binding activity and role in regulation of transcription, DNA-templated, transcription, DNA-templated	N/A	#N/A	#N/A
An12g07140	Ortholog(s) have sequence-specific DNA binding, transcription factor activity, sequence-specific DNA binding activity and role in response to xenobiotic stimulus	N/A	#N/A	#N/A
An12g07330	Has domain(s) with predicted DNA binding, zinc ion binding activity, role in transcription, DNA-templated and nucleus localization	N/A	#N/A	#N/A
An12g07640	protein of unknown function	N/A	#N/A	#N/A
An12g07690	Ortholog(s) have role in cellular response to drug	N/A	#N/A	#N/A
An12g07880	Ortholog of A. nidulans FGSC A4 : AN8710, A. fumigatus Af293 : Afu6g02510, A. oryzae RIB40 : AO090120000136, Aspergillus wentii : Aspwe1_0103156 and Aspergillus sydowii : Aspsy1_0392745	N/A	#N/A	#N/A
An12g08230	Putative zinc finger protein	mtfA	#N/A	#N/A
An12g08510	Has domain(s) with predicted RNA polymerase II transcription factor activity, sequence-specific DNA binding, zinc ion binding activity, role in regulation of transcription, DNA-templated and nucleus localization	N/A	#N/A	#N/A
An12g08730	Has domain(s) with predicted DNA binding, protein dimerization activity	N/A	#N/A	#N/A
An12g08800	Ortholog(s) have mRNA binding, protein domain specific binding activity	N/A	#N/A	#N/A
An12g08960	Sequence-specific DNA binding transcription regulator	areA	#N/A	#N/A
An12g09020	Has domain(s) with predicted RNA polymerase II transcription factor activity, sequence-specific DNA binding, zinc ion binding activity, role in regulation of transcription, DNA-templated and nucleus localization	N/A	#N/A	#N/A
An12g09190	Has domain(s) with predicted nucleic acid binding activity	N/A	#N/A	#N/A
An12g09460	Has domain(s) with predicted DNA binding, zinc ion binding activity, role in transcription, DNA-templated and nucleus localization	N/A	#N/A	#N/A
An12g09580	Has domain(s) with predicted RNA polymerase II transcription factor activity, sequence-specific DNA binding, zinc ion binding activity, role in regulation of transcription, DNA-templated and nucleus localization	N/A	#N/A	#N/A
An12g10110	Ortholog(s) have transcription cofactor activity	N/A	#N/A	#N/A
An12g10230	ATF/CREB family transcription factor similar to S. pombe Atf21	N/A	#N/A	#N/A
An12g10480	Has domain(s) with predicted nucleic acid binding, zinc ion binding activity	N/A	#N/A	#N/A
An12g10520	Has domain(s) with predicted DNA binding, RNA polymerase II transcription factor activity, sequence-specific DNA binding, sequence-specific DNA binding and transcription factor activity, more	N/A	#N/A	#N/A
An12g10620	Has domain(s) with predicted RNA polymerase II transcription factor activity, sequence-specific DNA binding, zinc ion binding activity, role in regulation of transcription, DNA-templated and nucleus localization	N/A	#N/A	#N/A
An12g10750	Has domain(s) with predicted DNA binding, RNA polymerase II transcription factor activity, sequence-specific DNA binding, zinc ion binding activity and role in regulation of transcription, DNA-templated, transcription, DNA-templated	N/A	#N/A	#N/A
An13g00100	Putative serine/threonine-protein kinase	chkB	#N/A	#N/A
An13g00370	Ortholog(s) have role in conidium formation, negative regulation of conidium formation and positive regulation of sexual sporulation resulting in formation of a cellular spore, more	nsdC	#N/A	#N/A
An13g00910	Has domain(s) with predicted DNA binding, RNA polymerase II transcription factor activity, sequence-specific DNA binding, zinc ion binding activity and role in regulation of transcription, DNA-templated, transcription, DNA-templated	N/A	#N/A	#N/A
An13g00990	Has domain(s) with predicted nucleic acid binding activity	N/A	#N/A	#N/A
An13g01060	Ortholog(s) have role in gene conversion at mating-type locus, termination of copy-synthesis, maintenance of DNA repeat elements, reciprocal meiotic recombination and nucleus, site of double-strand break localization	N/A	#N/A	#N/A
An13g01240	Ortholog(s) have Golgi apparatus, cytosol localization	N/A	#N/A	#N/A
An13g01310	Has domain(s) with predicted catalytic activity and role in DNA repair, base-excision repair	N/A	#N/A	#N/A
An13g01370	Has domain(s) with predicted DNA binding, zinc ion binding activity, role in transcription, DNA-templated and nucleus localization	N/A	#N/A	#N/A
An13g01420	Has domain(s) with predicted RNA polymerase II transcription factor activity, sequence-specific DNA binding, zinc ion binding activity, role in regulation of transcription, DNA-templated and nucleus localization	N/A	#N/A	#N/A
An13g01580	Has domain(s) with predicted RNA polymerase II transcription factor activity, sequence-specific DNA binding, zinc ion binding activity, role in regulation of transcription, DNA-templated and nucleus localization	N/A	#N/A	#N/A
An13g02040	Has domain(s) with predicted RNA polymerase II transcription factor activity, sequence-specific DNA binding, zinc ion binding activity, role in regulation of transcription, DNA-templated and nucleus localization	N/A	#N/A	#N/A
An13g02140	Has domain(s) with predicted DNA binding, RNA polymerase II transcription factor activity, sequence-specific DNA binding, zinc ion binding activity and role in regulation of transcription, DNA-templated, transcription, DNA-templated	N/A	#N/A	#N/A
An13g02300	Has domain(s) with predicted RNA polymerase II transcription factor activity, sequence-specific DNA binding, zinc ion binding activity, role in regulation of transcription, DNA-templated and nucleus localization	N/A	#N/A	#N/A
An13g02370	Has domain(s) with predicted nucleic acid binding, zinc ion binding activity	N/A	#N/A	#N/A
An13g02400	Has domain(s) with predicted RNA polymerase II transcription factor activity, sequence-specific DNA binding, zinc ion binding activity, role in regulation of transcription, DNA-templated and nucleus localization	N/A	#N/A	#N/A
An13g03030	Has domain(s) with predicted RNA polymerase II transcription factor activity, sequence-specific DNA binding, zinc ion binding activity, role in regulation of transcription, DNA-templated and nucleus localization	N/A	#N/A	#N/A
An13g03230	Has domain(s) with predicted DNA binding, RNA polymerase II transcription factor activity, sequence-specific DNA binding, zinc ion binding activity and role in regulation of transcription, DNA-templated, transcription, DNA-templated	N/A	#N/A	#N/A
An13g03590	Has domain(s) with predicted DNA binding, zinc ion binding activity, role in transcription, DNA-templated and nucleus localization	N/A	#N/A	#N/A
An13g03820	Has domain(s) with predicted RNA polymerase II transcription factor activity, sequence-specific DNA binding, zinc ion binding activity, role in regulation of transcription, DNA-templated and nucleus localization	N/A	#N/A	#N/A
An13g03870	Ortholog(s) have double-stranded DNA binding activity, role in chromatin remodeling, nucleosome positioning and nucleus localization	N/A	#N/A	#N/A
An14g00330	Ortholog(s) have role in conidium formation, response to heat	N/A	#N/A	#N/A
An14g00520	Has domain(s) with predicted DNA binding, sequence-specific DNA binding, transcription factor activity, sequence-specific DNA binding activity and role in regulation of transcription, DNA-templated	N/A	#N/A	#N/A
An14g00890	Has domain(s) with predicted DNA binding activity	N/A	#N/A	#N/A
An14g01200	Has domain(s) with predicted DNA binding, RNA polymerase II transcription factor activity, sequence-specific DNA binding, zinc ion binding activity and role in regulation of transcription, DNA-templated, transcription, DNA-templated	N/A	#N/A	#N/A
An14g01255	Has domain(s) with predicted DNA binding, RNA polymerase II transcription factor activity, sequence-specific DNA binding, zinc ion binding activity and role in regulation of transcription, DNA-templated, transcription, DNA-templated	N/A	#N/A	#N/A
An14g01360	Has domain(s) with predicted DNA binding, zinc ion binding activity, role in transcription, DNA-templated and nucleus localization	N/A	#N/A	#N/A
An14g01490	Has domain(s) with predicted RNA polymerase II transcription factor activity, sequence-specific DNA binding, zinc ion binding activity, role in regulation of transcription, DNA-templated and nucleus localization	N/A	#N/A	#N/A
An14g01670	Ortholog(s) have role in positive regulation of secondary metabolite biosynthetic process, secondary metabolite biosynthetic process	N/A	#N/A	#N/A
An14g01970	Has domain(s) with predicted RNA polymerase II transcription factor activity, sequence-specific DNA binding, transcription factor activity, sequence-specific DNA binding, zinc ion binding activity	N/A	#N/A	#N/A
An14g02130	Ortholog of Aspergillus wentii : Aspwe1_0039685, Aspergillus niger ATCC 1015 : 215069-mRNA, Aspergillus zonatus : Aspzo1_2129422 and Aspergillus carbonarius ITEM 5010 : Acar5010_155128	N/A	#N/A	#N/A
An14g02410	Has domain(s) with predicted RNA polymerase II transcription factor activity, sequence-specific DNA binding, zinc ion binding activity, role in regulation of transcription, DNA-templated and nucleus localization	N/A	#N/A	#N/A
An14g02540	Ortholog(s) have role in cellular response to hypoxia, pathogenesis and nucleus localization	sclR	#N/A	#N/A
An14g02780	Has domain(s) with predicted DNA binding, RNA polymerase II transcription factor activity, sequence-specific DNA binding, zinc ion binding activity and role in regulation of transcription, DNA-templated, transcription, DNA-templated	N/A	#N/A	#N/A
An14g03010	Has domain(s) with predicted sequence-specific DNA binding, transcription factor activity, sequence-specific DNA binding activity and role in regulation of transcription, DNA-templated	kapC	#N/A	#N/A
An14g03160	Ortholog(s) have role in chromatin remodeling and Ino80 complex, cytoplasm localization	N/A	#N/A	#N/A
An14g03210	Ortholog of A. nidulans FGSC A4 : AN2893/fhdA, A. fumigatus Af293 : Afu3g11540, A. oryzae RIB40 : AO090003000711, Neosartorya fischeri NRRL 181 : NFIA_065770 and Aspergillus clavatus NRRL 1 : ACLA_039420	N/A	#N/A	#N/A
An14g03710	Ortholog(s) have ATP-dependent 3'-5' DNA helicase activity, ATP-dependent four-way junction helicase activity, DNA replication origin binding and single-stranded DNA binding, more	N/A	#N/A	#N/A
An14g04000	Has domain(s) with predicted DNA binding, RNA polymerase II transcription factor activity, sequence-specific DNA binding, zinc ion binding activity and role in regulation of transcription, DNA-templated, transcription, DNA-templated	N/A	#N/A	#N/A
An14g04280	Putative D-galacturonic acid transporter	gatA	#N/A	#N/A
An14g04860	Ortholog(s) have protein complex scaffold activity and role in mitotic DNA damage checkpoint, mitotic DNA replication checkpoint, mitotic DNA replication preinitiation complex assembly	N/A	#N/A	#N/A
An14g05050	Has domain(s) with predicted zinc ion binding activity	N/A	#N/A	#N/A
An14g05790	Has domain(s) with predicted DNA binding, RNA polymerase II transcription factor activity, sequence-specific DNA binding, zinc ion binding activity and role in regulation of transcription, DNA-templated, transcription, DNA-templated	N/A	#N/A	#N/A
An14g06110	Has domain(s) with predicted DNA binding, RNA polymerase II transcription factor activity, sequence-specific DNA binding, zinc ion binding activity and role in regulation of transcription, DNA-templated, transcription, DNA-templated	N/A	#N/A	#N/A
An14g06250	Protein with some similarityto Atf1 transcription factor	N/A	#N/A	#N/A
An14g06590	Has domain(s) with predicted DNA binding, RNA polymerase II transcription factor activity, sequence-specific DNA binding, zinc ion binding activity and role in regulation of transcription, DNA-templated, transcription, DNA-templated	N/A	#N/A	#N/A
An14g06940	Has domain(s) with predicted RNA polymerase II transcription factor activity, sequence-specific DNA binding, zinc ion binding activity, role in regulation of transcription, DNA-templated and nucleus localization	N/A	#N/A	#N/A
An14g07040	Has domain(s) with predicted RNA polymerase II transcription factor activity, sequence-specific DNA binding, zinc ion binding activity, role in regulation of transcription, DNA-templated and nucleus localization	N/A	#N/A	#N/A
An14g07360	Has domain(s) with predicted DNA binding, RNA polymerase II transcription factor activity, sequence-specific DNA binding, zinc ion binding activity and role in regulation of transcription, DNA-templated, transcription, DNA-templated	N/A	#N/A	#N/A
An15g00050	Ortholog(s) have SUMO ligase activity	sizA	#N/A	#N/A
An15g00120	Has domain(s) with predicted nucleic acid binding, zinc ion binding activity	N/A	#N/A	#N/A
An15g00960	Has domain(s) with predicted chromatin binding activity	N/A	#N/A	#N/A
An15g02080	Has domain(s) with predicted DNA binding, RNA polymerase II transcription factor activity, sequence-specific DNA binding, zinc ion binding activity and role in regulation of transcription, DNA-templated, transcription, DNA-templated	N/A	#N/A	#N/A
An15g02450	Has domain(s) with predicted DNA binding, zinc ion binding activity, role in transcription, DNA-templated and nucleus localization	N/A	#N/A	#N/A
An15g02620	Has domain(s) with predicted RNA polymerase II transcription factor activity, sequence-specific DNA binding, zinc ion binding activity, role in regulation of transcription, DNA-templated and nucleus localization	N/A	#N/A	#N/A
An15g03490	Has domain(s) with predicted protein dimerization activity	N/A	#N/A	#N/A
An15g03580	Ortholog(s) have role in mitochondrion transport along microtubule, vesicle transport along microtubule and cytoplasmic microtubule, cytoplasmic vesicle, early endosome localization	uncA	#N/A	#N/A
An15g03650	Ortholog(s) have sequence-specific DNA binding, transcription factor activity, sequence-specific DNA binding activity	hapB	#N/A	#N/A
An15g04220	Has domain(s) with predicted DNA binding, zinc ion binding activity, role in transcription, DNA-templated and nucleus localization	N/A	#N/A	#N/A
An15g04320	Has domain(s) with predicted DNA binding, RNA polymerase II transcription factor activity, sequence-specific DNA binding, zinc ion binding activity and role in regulation of transcription, DNA-templated, transcription, DNA-templated	N/A	#N/A	#N/A
An15g04400	Has domain(s) with predicted RNA polymerase II transcription factor activity, sequence-specific DNA binding, zinc ion binding activity, role in regulation of transcription, DNA-templated and nucleus localization	N/A	#N/A	#N/A
An15g04410	Has domain(s) with predicted DNA binding, RNA polymerase II transcription factor activity, sequence-specific DNA binding, zinc ion binding activity and role in regulation of transcription, DNA-templated, transcription, DNA-templated	N/A	#N/A	#N/A
An15g04590	Has domain(s) with predicted DNA binding, RNA polymerase II transcription factor activity, sequence-specific DNA binding, zinc ion binding activity and role in regulation of transcription, DNA-templated, transcription, DNA-templated	N/A	#N/A	#N/A
An15g04690	Ortholog(s) have palmitoyltransferase activity, role in protein palmitoylation and endoplasmic reticulum localization	N/A	#N/A	#N/A
An15g04740	Has domain(s) with predicted DNA binding, RNA polymerase II transcription factor activity, sequence-specific DNA binding, zinc ion binding activity and role in regulation of transcription, DNA-templated, transcription, DNA-templated	N/A	#N/A	#N/A
An15g04980	Has domain(s) with predicted zinc ion binding activity	N/A	#N/A	#N/A
An15g05080	Has domain(s) with predicted DNA binding, RNA polymerase II transcription factor activity, sequence-specific DNA binding, zinc ion binding activity and role in regulation of transcription, DNA-templated, transcription, DNA-templated	N/A	#N/A	#N/A
An15g05100	Has domain(s) with predicted RNA polymerase II transcription factor activity, sequence-specific DNA binding, zinc ion binding activity, role in regulation of transcription, DNA-templated and nucleus localization	N/A	#N/A	#N/A
An15g05310	Has domain(s) with predicted RNA polymerase II transcription factor activity, sequence-specific DNA binding, zinc ion binding activity, role in regulation of transcription, DNA-templated and nucleus localization	N/A	#N/A	#N/A
An15g05490	Has domain(s) with predicted DNA binding, zinc ion binding activity, role in transcription, DNA-templated and nucleus localization	N/A	#N/A	#N/A
An15g05810	Zinc binuclear cluster protein	xlnR	#N/A	#N/A
An15g05840	Has domain(s) with predicted RNA polymerase II transcription factor activity, sequence-specific DNA binding, zinc ion binding activity, role in regulation of transcription, DNA-templated and nucleus localization	N/A	#N/A	#N/A
An15g06450	Ortholog(s) have G-rich strand telomeric DNA binding activity and role in chromosome segregation, negative regulation of telomere maintenance via telomerase, regulation of mitotic nuclear division, telomere capping	N/A	#N/A	#N/A
An15g06910	Has domain(s) with predicted zinc ion binding activity	N/A	#N/A	#N/A
An15g06960	Has domain(s) with predicted DNA binding, zinc ion binding activity, role in transcription, DNA-templated and nucleus localization	N/A	#N/A	#N/A
An15g07150	DNA-directed DNA polymerase	N/A	#N/A	#N/A
An16g00040	Has domain(s) with predicted DNA binding, RNA polymerase II transcription factor activity, sequence-specific DNA binding, zinc ion binding activity and role in regulation of transcription, DNA-templated, transcription, DNA-templated	N/A	#N/A	#N/A
An16g00150	Has domain(s) with predicted DNA binding, RNA polymerase II transcription factor activity, sequence-specific DNA binding, zinc ion binding activity and role in regulation of transcription, DNA-templated, transcription, DNA-templated	N/A	#N/A	#N/A
An16g00380	Has domain(s) with predicted DNA binding, zinc ion binding activity, role in transcription, DNA-templated and nucleus localization	N/A	#N/A	#N/A
An16g00430	Ortholog(s) have role in negative regulation of transcription from RNA polymerase II promoter, regulation of nitrogen utilization and nucleus localization	N/A	#N/A	#N/A
An16g00750	Has domain(s) with predicted DNA binding, RNA polymerase II transcription factor activity, sequence-specific DNA binding, zinc ion binding activity and role in regulation of transcription, DNA-templated, transcription, DNA-templated	N/A	#N/A	#N/A
An16g01020	Has domain(s) with predicted DNA binding, RNA polymerase II transcription factor activity, sequence-specific DNA binding, protein kinase regulator activity, zinc ion binding activity	N/A	#N/A	#N/A
An16g01070	Has domain(s) with predicted DNA binding, RNA polymerase II transcription factor activity, sequence-specific DNA binding, zinc ion binding activity and role in regulation of transcription, DNA-templated, transcription, DNA-templated	N/A	#N/A	#N/A
An16g01110	Has domain(s) with predicted RNA polymerase II transcription factor activity, sequence-specific DNA binding, zinc ion binding activity, role in regulation of transcription, DNA-templated and nucleus localization	N/A	#N/A	#N/A
An16g01230	Has domain(s) with predicted nucleic acid binding, zinc ion binding activity	N/A	#N/A	#N/A
An16g01390	Ortholog(s) have role in positive regulation of transcription from RNA polymerase II promoter, short-chain fatty acid catabolic process	N/A	#N/A	#N/A
An16g01400	Has domain(s) with predicted DNA binding, RNA polymerase II transcription factor activity, sequence-specific DNA binding, zinc ion binding activity and role in regulation of transcription, DNA-templated, transcription, DNA-templated	N/A	#N/A	#N/A
An16g01410	Has domain(s) with predicted DNA binding, RNA polymerase II transcription factor activity, sequence-specific DNA binding, zinc ion binding activity and role in regulation of transcription, DNA-templated, transcription, DNA-templated	N/A	#N/A	#N/A
An16g01470	Has domain(s) with predicted DNA binding, chromatin binding activity	N/A	#N/A	#N/A
An16g01640	Putative zinc-binding transcription factor, involved in regulation of galactose catabolism via the oxidoreductive pathway	galX	#N/A	#N/A
An16g01760	Has domain(s) with predicted sequence-specific DNA binding, transcription factor activity, sequence-specific DNA binding activity, role in regulation of transcription, DNA-templated and nucleus localization	N/A	#N/A	#N/A
An16g01800	Has domain(s) with predicted nucleic acid binding, nucleotide binding activity	N/A	#N/A	#N/A
An16g02280	Has domain(s) with predicted DNA binding, zinc ion binding activity, role in transcription, DNA-templated and nucleus localization	N/A	#N/A	#N/A
An16g02700	Has domain(s) with predicted DNA binding, RNA polymerase II transcription factor activity, sequence-specific DNA binding, zinc ion binding activity and role in regulation of transcription, DNA-templated, transcription, DNA-templated	N/A	#N/A	#N/A
An16g02920	Has domain(s) with predicted DNA binding, RNA polymerase II transcription factor activity, sequence-specific DNA binding, zinc ion binding activity and role in regulation of transcription, DNA-templated, transcription, DNA-templated	N/A	#N/A	#N/A
An16g03000	Putative Gim/prefoldin subunit	N/A	#N/A	#N/A
An16g03060	DNA-directed DNA polymerase	N/A	#N/A	#N/A
An16g03130	Ortholog(s) have asparagine-tRNA ligase activity, role in mitochondrial asparaginyl-tRNA aminoacylation and mitochondrion localization	N/A	#N/A	#N/A
An16g03490	Ortholog(s) have role in negative regulation by symbiont of host inflammatory response	dvrA	#N/A	#N/A
An16g03520	Ortholog(s) have ATP binding, ATPase activity, Y-form DNA binding, double-strand/single-strand DNA junction binding, four-way junction DNA binding and guanine/thymine mispair binding, more	N/A	#N/A	#N/A
An16g03760	Has domain(s) with predicted sequence-specific DNA binding, transcription factor activity, sequence-specific DNA binding activity and role in regulation of transcription, DNA-templated	N/A	#N/A	#N/A
An16g03840	Has domain(s) with predicted RNA polymerase II transcription factor activity, sequence-specific DNA binding, zinc ion binding activity, role in regulation of transcription, DNA-templated and nucleus localization	N/A	#N/A	#N/A
An16g03940	Ortholog(s) have DNA binding, bending, RNA polymerase I transcription factor binding and RNA polymerase II activating transcription factor binding, more	N/A	#N/A	#N/A
An16g04000	Has domain(s) with predicted DNA binding, RNA polymerase II transcription factor activity, sequence-specific DNA binding, zinc ion binding activity and role in regulation of transcription, DNA-templated, transcription, DNA-templated	N/A	#N/A	#N/A
An16g04420	Ortholog(s) have role in reciprocal meiotic recombination and endoplasmic reticulum, mitochondrion, nuclear envelope, plasma membrane localization	N/A	#N/A	#N/A
An16g04530	Ortholog(s) have sequence-specific DNA binding, transcription factor activity, sequence-specific DNA binding activity	N/A	#N/A	#N/A
An16g04890	Ortholog(s) have ATP-dependent 3'-5' DNA helicase activity, single-stranded DNA binding, single-stranded DNA-dependent ATP-dependent DNA helicase activity and MCM complex, MCM core complex, nuclear chromatin localization	N/A	#N/A	#N/A
An16g05190	Has domain(s) with predicted DNA binding, transcription factor activity, sequence-specific DNA binding activity and role in regulation of transcription, DNA-templated	N/A	#N/A	#N/A
An16g05780	Has domain(s) with predicted DNA binding, RNA polymerase II transcription factor activity, sequence-specific DNA binding, zinc ion binding activity and role in regulation of transcription, DNA-templated, transcription, DNA-templated	N/A	#N/A	#N/A
An16g06200	Ortholog(s) have hydrolase activity, hydrolyzing O-glycosyl compounds activity and role in cellulose catabolic process, positive regulation of cellulose catabolic process	N/A	#N/A	#N/A
An16g06400	Ortholog(s) have single-stranded DNA binding activity and role in DNA strand renaturation, cellular response to drug, interstrand cross-link repair, mitochondrial genome maintenance, recombinational repair	N/A	#N/A	#N/A
An16g06440	Has domain(s) with predicted DNA binding, nucleic acid binding, zinc ion binding activity, role in transcription, DNA-templated and nucleus localization	N/A	#N/A	#N/A
An16g06530	Has domain(s) with predicted DNA binding, RNA polymerase II transcription factor activity, sequence-specific DNA binding, nucleic acid binding, zinc ion binding activity	N/A	#N/A	#N/A
An16g06640	Has domain(s) with predicted DNA binding, RNA polymerase II transcription factor activity, sequence-specific DNA binding, zinc ion binding activity and role in regulation of transcription, DNA-templated, transcription, DNA-templated	N/A	#N/A	#N/A
An16g06650	Has domain(s) with predicted DNA binding, RNA polymerase II transcription factor activity, sequence-specific DNA binding, zinc ion binding activity and role in regulation of transcription, DNA-templated, transcription, DNA-templated	N/A	#N/A	#N/A
An16g06780	Has domain(s) with predicted DNA binding, RNA polymerase II transcription factor activity, sequence-specific DNA binding, zinc ion binding activity and role in regulation of transcription, DNA-templated, transcription, DNA-templated	N/A	#N/A	#N/A
An16g06845	Has domain(s) with predicted DNA binding, RNA binding activity and role in RNA metabolic process	N/A	#N/A	#N/A
An16g07120	Ortholog(s) have DNA binding, transcription coactivator activity, transcription corepressor activity, transcription factor activity, sequence-specific DNA binding activity	N/A	#N/A	#N/A
An16g07230	Ortholog(s) have role in nuclear-transcribed mRNA catabolic process, meiosis-specific transcripts and NURS complex, nuclear body, nuclear chromatin localization	N/A	#N/A	#N/A
An16g07460	Has domain(s) with predicted DNA binding, RNA polymerase II transcription factor activity, sequence-specific DNA binding, zinc ion binding activity and role in regulation of transcription, DNA-templated, transcription, DNA-templated	N/A	#N/A	#N/A
An16g07560	Has domain(s) with predicted nucleic acid binding, zinc ion binding activity	N/A	#N/A	#N/A
An16g07890	Has domain(s) with predicted RNA polymerase II transcription factor activity, sequence-specific DNA binding, zinc ion binding activity, role in regulation of transcription, DNA-templated and nucleus localization	N/A	#N/A	#N/A
An16g08110	Ortholog(s) have mitochondrion localization	N/A	#N/A	#N/A
An16g08130	Has domain(s) with predicted DNA binding, RNA polymerase II transcription factor activity, sequence-specific DNA binding, nucleic acid binding, zinc ion binding activity	N/A	#N/A	#N/A
An16g08450	putative transcription factor	N/A	#N/A	#N/A
An16g08700	Has domain(s) with predicted nucleic acid binding, zinc ion binding activity	N/A	#N/A	#N/A
An16g08780	Has domain(s) with predicted zinc ion binding activity	N/A	#N/A	#N/A
An16g08800	Has domain(s) with predicted zinc ion binding activity	N/A	#N/A	#N/A
An16g08820	Ortholog(s) have nucleus localization	N/A	#N/A	#N/A
An16g08980	Putative regulator of fatty acid catabolism	farB	#N/A	#N/A
An16g09130	putative transcription factor	aphA	#N/A	#N/A
An16g09140	Ortholog(s) have cytosol, mRNA cleavage and polyadenylation specificity factor complex localization	N/A	#N/A	#N/A
An17g00670	Has domain(s) with predicted nucleic acid binding activity	N/A	#N/A	#N/A
An17g00790	Ortholog(s) have role in kojic acid biosynthetic process, positive regulation of kojic acid biosynthetic process, positive regulation of secondary metabolite biosynthetic process, secondary metabolite biosynthetic process	N/A	#N/A	#N/A
An17g00800	Ortholog(s) have role in asexual sporulation resulting in formation of a cellular spore and diterpenoid biosynthetic process, more	N/A	#N/A	#N/A
An17g00850	Ortholog(s) have role in mRNA cis splicing, via spliceosome and Prp19 complex, spliceosomal complex localization	N/A	#N/A	#N/A
An17g01300	Ortholog(s) have transcription factor activity, sequence-specific DNA binding, transcription regulatory region DNA binding activity and role in regulation of cellular amide catabolic process, transcription from RNA polymerase II promoter	amdA	#N/A	#N/A
An17g01370	Has domain(s) with predicted DNA binding, methyltransferase activity, sequence-specific DNA binding, transcription factor activity, sequence-specific DNA binding, zinc ion binding activity	N/A	#N/A	#N/A
An17g01410	Ortholog(s) have role in cellular response to biotic stimulus, cellular response to neutral pH and filamentous growth of a population of unicellular organisms in response to biotic stimulus, more	N/A	#N/A	#N/A
An17g01580	Ortholog(s) have role in negative regulation of transcription from RNA polymerase II promoter, regulation of growth rate, regulation of secondary metabolite biosynthetic process, sporocarp development involved in sexual reproduction	steA	#N/A	#N/A
An17g01855	Has domain(s) with predicted DNA binding activity	N/A	#N/A	#N/A
An17g02270	Has domain(s) with predicted sequence-specific DNA binding, transcription factor activity, sequence-specific DNA binding activity and role in regulation of transcription, DNA-templated	N/A	#N/A	#N/A
An18g00060	Has domain(s) with predicted DNA binding, RNA polymerase II transcription factor activity, sequence-specific DNA binding, zinc ion binding activity and role in regulation of transcription, DNA-templated, transcription, DNA-templated	N/A	#N/A	#N/A
An18g00110	Has domain(s) with predicted RNA polymerase II transcription factor activity, sequence-specific DNA binding, zinc ion binding activity, role in regulation of transcription, DNA-templated and nucleus localization	N/A	#N/A	#N/A
An18g00210	Has domain(s) with predicted DNA binding, nucleic acid binding, zinc ion binding activity	N/A	#N/A	#N/A
An18g00320	Has domain(s) with predicted RNA polymerase II transcription factor activity, sequence-specific DNA binding, zinc ion binding activity, role in regulation of transcription, DNA-templated and nucleus localization	N/A	#N/A	#N/A
An18g00860	Has domain(s) with predicted RNA polymerase II transcription factor activity, sequence-specific DNA binding, zinc ion binding activity, role in regulation of transcription, DNA-templated and nucleus localization	N/A	#N/A	#N/A
An18g01040	Has domain(s) with predicted DNA binding, RNA polymerase II transcription factor activity, sequence-specific DNA binding, zinc ion binding activity and role in regulation of transcription, DNA-templated, transcription, DNA-templated	N/A	#N/A	#N/A
An18g01170	Ortholog(s) have role in apoptotic signaling pathway, asexual sporulation, cellular response to DNA damage stimulus and nucleus localization	prpA	#N/A	#N/A
An18g01390	Has domain(s) with predicted DNA binding, sequence-specific DNA binding, transcription factor activity, sequence-specific DNA binding, zinc ion binding activity, role in regulation of transcription, DNA-templated and nucleus localization	N/A	#N/A	#N/A
An18g01770	Has domain(s) with predicted RNA polymerase II transcription factor activity, sequence-specific DNA binding, zinc ion binding activity, role in regulation of transcription, DNA-templated and nucleus localization	N/A	#N/A	#N/A
An18g01840	Has domain(s) with predicted DNA binding, RNA polymerase II transcription factor activity, sequence-specific DNA binding, zinc ion binding activity and role in regulation of transcription, DNA-templated, transcription, DNA-templated	N/A	#N/A	#N/A
An18g02280	Has domain(s) with predicted DNA binding, RNA polymerase II transcription factor activity, sequence-specific DNA binding, nucleic acid binding, zinc ion binding activity	N/A	#N/A	#N/A
An18g02330	Ortholog(s) have protein domain specific binding, transcription regulatory region DNA binding activity	nirA	#N/A	#N/A
An18g03530	Ortholog(s) have role in conidiophore development, hyphal growth and cytoplasm, nucleus localization	N/A	#N/A	#N/A
An18g03900	Putative prefoldin subunit 2	N/A	#N/A	#N/A
An18g03930	Ortholog(s) have role in conidiophore development, hyphal growth, sporocarp development involved in sexual reproduction, syncytium formation by plasma membrane fusion	N/A	#N/A	#N/A
An18g04010	Has domain(s) with predicted DNA binding, zinc ion binding activity	N/A	#N/A	#N/A
An18g04470	Ortholog(s) have double-stranded telomeric DNA binding activity, role in telomere maintenance and nuclear chromatin, nuclear chromosome, telomeric region localization	N/A	#N/A	#N/A
An18g04580	Has domain(s) with predicted DNA binding, transcription factor activity, sequence-specific DNA binding activity and role in regulation of transcription, DNA-templated	N/A	#N/A	#N/A
An18g04850	Ortholog(s) have RNA polymerase III activity and role in tRNA 3'-trailer cleavage, tRNA transcription from RNA polymerase III promoter, termination of RNA polymerase III transcription	N/A	#N/A	#N/A
An18g05600	Has domain(s) with predicted RNA polymerase II transcription factor activity, sequence-specific DNA binding, zinc ion binding activity, role in regulation of transcription, DNA-templated and nucleus localization	N/A	#N/A	#N/A
An18g05920	Ortholog(s) have sequence-specific DNA binding activity	crzA	#N/A	#N/A
An19g00160	Has domain(s) with predicted DNA binding, RNA polymerase II transcription factor activity, sequence-specific DNA binding, zinc ion binding activity and role in regulation of transcription, DNA-templated, transcription, DNA-templated	N/A	#N/A	#N/A

## Sheet: Transporters
		Additional_File_4_DGE_Genes_by_function
Transporters	Pel, Herman J., et al. "Genome sequencing and analysis of the versatile cell factory Aspergillus niger CBS 513.88." Nature biotechnology 25.2 (2007): 221-231.
Total genes in list:	Genes diff expressed upon Dox application		% of Backround
891	151		16.9473
Gene ID	Product Description	Gene Name	log2FC	padj
An16g07680	Ortholog of A. nidulans FGSC A4 : AN3207, AN1505, A. fumigatus Af293 : Afu2g15470, Afu8g00720, Afu8g05070 and A. niger CBS 513.88 : An07g04980, An14g02720, An14g07130, An15g05540	N/A	6.88701	0.000316845
An18g00070	Citrate/malate carrier protein	N/A	6.40103	0.0105621
An03g05830	Has domain(s) with predicted role in transmembrane transport and integral component of membrane localization	N/A	5.96132	0.00231401
An15g05540	Ortholog of A. nidulans FGSC A4 : AN3207, AN1505, A. fumigatus Af293 : Afu2g15470, Afu8g00720, Afu8g05070 and A. niger CBS 513.88 : An07g04980, An16g07680, An14g02720, An14g07130	N/A	5.55999	6.86002e-06
An03g01450	Has domain(s) with predicted role in transmembrane transport and integral component of membrane localization	N/A	5.55232	7.57506e-05
An15g05440	Putative transporter	N/A	4.71036	1.76545e-05
An03g01470	Has domain(s) with predicted role in transmembrane transport and integral component of membrane localization	N/A	4.33218	0.00189679
An01g11600	Has domain(s) with predicted role in transmembrane transport and integral component of membrane localization	N/A	4.05115	0.000176635
An09g02550	Ortholog of Aspergillus niger ATCC 1015 : 188780-mRNA	N/A	4.01106	0.000860649
An12g05820	Has domain(s) with predicted substrate-specific transmembrane transporter activity, transmembrane transporter activity, transporter activity, role in transmembrane transport and integral component of membrane, membrane localization	N/A	4.00991	0.0062805
An01g02060	Ortholog(s) have role in cellular response to drug, secondary metabolite biosynthetic process	N/A	3.95033	0.0201589
An12g05710	Has domain(s) with predicted role in transmembrane transport and integral component of membrane localization	N/A	3.90173	0.00996444
An12g04620	Has domain(s) with predicted role in transmembrane transport and integral component of membrane localization	N/A	3.79953	0.00236532
An13g03250	Has domain(s) with predicted substrate-specific transmembrane transporter activity, transmembrane transporter activity, transporter activity, role in transmembrane transport and integral component of membrane, membrane localization	N/A	3.6466	0.00476928
An01g01245	Has domain(s) with predicted role in transmembrane transport and integral component of membrane localization	N/A	3.63566	0.00570956
An04g08340	Has domain(s) with predicted ATP binding, ATPase activity, ATPase activity, coupled to transmembrane movement of substances, nucleoside-triphosphatase activity, nucleotide binding activity and role in transmembrane transport	N/A	3.2472	0.0260902
An10g00690	Ortholog(s) have endoplasmic reticulum localization	N/A	3.12091	0.000174189
An08g08330	Has domain(s) with predicted role in transmembrane transport and integral component of membrane localization	N/A	3.03948	0.0240515
An15g07590	Has domain(s) with predicted role in transmembrane transport and integral component of membrane localization	N/A	2.96697	1.87091e-05
An12g03550	Ortholog(s) have Golgi apparatus, cell division site, cell tip, endoplasmic reticulum localization	N/A	2.96664	0.00120343
An04g09420	Ortholog of A. nidulans FGSC A4 : AN2821, A. fumigatus Af293 : Afu2g00180, Afu2g17480, A. niger CBS 513.88 : An03g05360 and A. oryzae RIB40 : AO090102000063, AO090009000716	N/A	2.94568	0.0165614
An02g14720	Has domain(s) with predicted role in transmembrane transport and integral component of membrane localization	N/A	2.91124	0.00487315
An07g03970	Ortholog of A. nidulans FGSC A4 : AN8026, AN1101, AN0010, A. fumigatus Af293 : Afu3g00120, Afu5g09120 and A. niger CBS 513.88 : An12g05610	N/A	2.78885	0.00803914
An07g05840	Ortholog(s) have cell cortex localization	N/A	2.73561	0.000894099
An01g01950	Has domain(s) with predicted metal ion transmembrane transporter activity, role in metal ion transport, transmembrane transport and membrane localization	N/A	2.687	0.0224821
An15g05460	Has domain(s) with predicted role in transmembrane transport and integral component of membrane localization	N/A	2.67593	0.000652752
An15g06780	Has domain(s) with predicted role in transmembrane transport and integral component of membrane localization	N/A	2.66662	0.00090253
An08g04930	Ortholog(s) have polyamine transmembrane transporter activity, role in cellular response to drug, polyamine transport and Golgi apparatus localization	N/A	2.42768	8.95513e-05
An01g08010	Ortholog(s) have role in cellular iron ion homeostasis and fungal-type vacuole membrane localization	cccA	2.36775	0.0487991
An16g03690	Ortholog(s) have ferrous iron transmembrane transporter activity, manganese ion transmembrane transporter activity	N/A	2.3576	0.0179157
An01g07530	Has domain(s) with predicted role in transmembrane transport and integral component of membrane localization	N/A	2.31152	0.00952559
An12g01210	Ortholog(s) have dipeptide transmembrane transporter activity, tripeptide transporter activity and role in dipeptide transmembrane transport, tripeptide transport	N/A	2.27586	0.0201391
An02g07610	Has domain(s) with predicted substrate-specific transmembrane transporter activity, transmembrane transporter activity, role in transmembrane transport and integral component of membrane, membrane localization	N/A	2.27344	0.0454341
An12g07400	Ortholog(s) have endoplasmic reticulum, plasma membrane localization	N/A	2.26007	0.00836945
An09g00060	Has domain(s) with predicted ATP binding, ATPase activity, ATPase activity, coupled to transmembrane movement of substances, nucleoside-triphosphatase activity, nucleotide binding activity and role in transmembrane transport	N/A	2.25485	0.0136834
An02g11120	Has domain(s) with predicted role in transmembrane transport	N/A	2.24242	0.0190469
An18g06310	Has domain(s) with predicted role in transmembrane transport and integral component of membrane localization	N/A	2.17296	0.00119704
An07g02060	Has domain(s) with predicted substrate-specific transmembrane transporter activity, transmembrane transporter activity, role in transmembrane transport and integral component of membrane, membrane localization	N/A	2.136	0.022784
An16g01600	Has domain(s) with predicted substrate-specific transmembrane transporter activity, transmembrane transporter activity, role in transmembrane transport and integral component of membrane, membrane localization	N/A	2.0915	0.014819
An16g08170	Has domain(s) with predicted role in transmembrane transport and integral component of membrane localization	N/A	2.07484	0.0251886
An16g07660	Has domain(s) with predicted role in transmembrane transport and integral component of membrane localization	N/A	2.03382	0.0270769
An11g03640	Ortholog(s) have oligopeptide transporter activity	N/A	2.03191	0.0258087
An01g04690	Ortholog(s) have adenine nucleotide transmembrane transporter activity, role in ATP transport, fatty acid beta-oxidation, peroxisome organization and glyoxysome, integral component of peroxisomal membrane localization	antA	2.03027	0.0103799
An07g06440	Has domain(s) with predicted role in transmembrane transport and integral component of membrane localization	N/A	1.97886	0.0403937
An12g02820	Has domain(s) with predicted role in transmembrane transport and integral component of membrane localization	N/A	1.9694	0.000862843
An11g05350	Ortholog(s) have oligopeptide transmembrane transporter activity and role in transmembrane transport	optE	1.96723	0.0109156
An12g10190	Ortholog(s) have plasma membrane localization	N/A	1.95567	0.0171682
An14g03550	Has domain(s) with predicted role in transmembrane transport and integral component of membrane localization	N/A	1.90813	0.0342003
An16g00810	Ortholog(s) have glutathione transmembrane transporter activity and role in glutathione import into cell, glutathione transmembrane transport	N/A	1.84036	0.0017891
An02g01730	Ortholog(s) have dicarboxylic acid transmembrane transporter activity, role in dicarboxylic acid transport and mitochondrial envelope, plasma membrane localization	N/A	1.82243	0.000145379
An14g02720	Putative neutral amino acid permease	N/A	1.81939	0.0105343
An11g00380	Putative efflux pump	N/A	1.80096	0.0165647
An07g05880	Has domain(s) with predicted role in transmembrane transport and integral component of membrane localization	N/A	1.79085	0.00524677
An09g01120	Ortholog of A. oryzae RIB40 : AO090166000054, Aspergillus wentii : Aspwe1_0118499, Aspergillus niger ATCC 1015 : 189001-mRNA and Aspergillus carbonarius ITEM 5010 : Acar5010_171555, Acar5010_208684	N/A	1.74897	0.0409325
An14g01850	Ortholog(s) have gamma-aminobutyric acid:proton symporter activity, putrescine transmembrane transporter activity and role in gamma-aminobutyric acid transport, putrescine transport, transmembrane transport	N/A	1.74631	0.00947113
An16g02000	Protein involved in shikimate metabolism	gabA	1.74269	0.0205596
An04g08800	Ortholog(s) have coenzyme A transmembrane transporter activity, role in coenzyme A transport and mitochondrial inner membrane localization	N/A	1.72609	0.0226483
An16g00780	Has domain(s) with predicted role in transmembrane transport and integral component of membrane localization	N/A	1.72251	0.0330615
An16g00800	Ortholog(s) have spermidine transmembrane transporter activity, spermine transmembrane transporter activity and role in polyamine transmembrane transport, putrescine transport, spermidine transport, spermine transport	N/A	1.70535	0.0430024
An02g05920	Ortholog(s) have fungal-type vacuole localization	N/A	1.69141	0.0374505
An11g01720	Has domain(s) with predicted role in transmembrane transport and integral component of membrane localization	N/A	1.66544	0.0241026
An11g03700	Putative hexose transporter	hxt1	1.6578	0.0110437
An14g06860	Putative oxaloacetate transporter	N/A	1.59667	0.00665061
An03g04740	Has domain(s) with predicted role in transmembrane transport and integral component of membrane localization	N/A	1.58177	0.048989
An12g09370	Has domain(s) with predicted substrate-specific transmembrane transporter activity, transmembrane transporter activity, role in transmembrane transport and integral component of membrane, membrane localization	N/A	1.57684	0.0305791
An06g00300	Ortholog of Aspergillus wentii : Aspwe1_0039694, Aspwe1_0102571, Aspergillus niger ATCC 1015 : 175896-mRNA, Aspergillus zonatus : Aspzo1_0129038 and Aspergillus carbonarius ITEM 5010 : Acar5010_392488	ugtB	1.57617	0.0109156
An01g14690	Has domain(s) with predicted role in transmembrane transport and integral component of membrane localization	N/A	1.49926	0.0236906
An08g08560	Has domain(s) with predicted role in transmembrane transport and integral component of membrane localization	N/A	1.43382	0.0368628
An01g10190	Ortholog(s) have mitochondrion, plasma membrane localization	N/A	1.36341	0.00185073
An02g06580	Ortholog(s) have fungal-type vacuole localization	N/A	1.36308	0.0329676
An18g02850	Ortholog of A. nidulans FGSC A4 : AN10018, A. fumigatus Af293 : Afu5g11850, A. oryzae RIB40 : AO090120000304, Neosartorya fischeri NRRL 181 : NFIA_075450 and Aspergillus clavatus NRRL 1 : ACLA_014890	N/A	1.30334	0.0330586
An02g12510	Has domain(s) with predicted cation-transporting ATPase activity, metal ion binding, nucleotide binding activity, role in cation transport and integral component of membrane localization	N/A	1.29542	0.0225867
An10g00310	Ortholog(s) have endoplasmic reticulum localization	N/A	1.18831	0.0167756
An15g03200	Ortholog(s) have thiamine transmembrane transporter activity, role in thiamine pyrophosphate transport and integral component of mitochondrial inner membrane localization	tpc1	1.11743	0.0394641
An08g10400	Ortholog(s) have UDP-galactose transmembrane transporter activity, role in UDP-galactose transmembrane import into Golgi lumen and integral component of Golgi membrane localization	N/A	1.06335	0.0282356
An17g01070	Has domain(s) with predicted role in transmembrane transport and integral component of membrane localization	N/A	1.03351	0.0206179
An09g03250	Ortholog of A. nidulans FGSC A4 : AN7777, A. fumigatus Af293 : Afu2g00310, A. oryzae RIB40 : AO090701000622, Aspergillus sydowii : Aspsy1_0153492 and Aspergillus terreus NIH2624 : ATET_08410	N/A	-1.01096	0.000151769
An08g06700	Ortholog(s) have fungal-type vacuole membrane localization	N/A	-1.03486	0.0018721
An12g00870	Putative malate permease	ssu1	-1.08129	0.0491576
An04g05210	Has domain(s) with predicted role in transmembrane transport and integral component of membrane localization	N/A	-1.19099	0.00286765
An16g03370	Similar to protein involved in of cell wall biogenesis	N/A	-1.22437	0.00111709
An01g12390	Has domain(s) with predicted oxidoreductase activity and role in oxidation-reduction process	N/A	-1.2287	0.0437575
An12g07450	High affinity sugar/H+ symporter	mstA	-1.24756	0.0118185
An04g00610	3-hydroxy-3-methylglutaryl-coenzyme A (HMG-CoA) reductase isozyme	N/A	-1.27034	0.0178101
An06g02270	Has domain(s) with predicted substrate-specific transmembrane transporter activity, transmembrane transporter activity, transporter activity, role in transmembrane transport and integral component of membrane, membrane localization	N/A	-1.30706	0.00357393
An09g03320	Has domain(s) with predicted role in transmembrane transport and integral component of membrane localization	N/A	-1.33557	0.0335073
An14g00170	Ortholog(s) have calcium:proton antiporter activity, potassium:proton antiporter activity, sodium:proton antiporter activity and role in hydrogen transport, potassium ion transport, sodium ion transport	N/A	-1.377	0.000652752
An01g11640	Has domain(s) with predicted ammonium transmembrane transporter activity, role in ammonium transmembrane transport, ammonium transport and membrane localization	N/A	-1.40517	0.00362
An12g09900	Has domain(s) with predicted amino acid transmembrane transporter activity, role in amino acid transmembrane transport and membrane localization	N/A	-1.41092	0.0109156
An14g05290	Has domain(s) with predicted role in transmembrane transport	N/A	-1.42461	0.000496166
An01g03100	Putative vacuolar Ca2+/H+ exchanger	N/A	-1.45166	0.00180272
An12g07720	Putative ferric (and cupric) reductase	N/A	-1.46772	0.01284
An01g09300	Has domain(s) with predicted cation transmembrane transporter activity, potassium ion transmembrane transporter activity and role in cation transport, potassium ion transmembrane transport, transmembrane transport	N/A	-1.51089	0.000214279
An18g00380	Has domain(s) with predicted role in transmembrane transport and integral component of membrane localization	N/A	-1.52713	0.0409325
An12g02800	Has domain(s) with predicted role in transmembrane transport and integral component of membrane localization	N/A	-1.52768	0.0385364
An01g07150	Has domain(s) with predicted role in transmembrane transport and integral component of membrane localization	N/A	-1.54148	0.0213736
An15g07460	Oligopeptide transporter	optG	-1.58489	0.0318168
An18g00030	Has domain(s) with predicted role in transmembrane transport and integral component of membrane localization	N/A	-1.62225	0.00803062
An08g05450	Has domain(s) with predicted ATP binding, ATPase activity, ATPase activity, coupled to transmembrane movement of substances, nucleoside-triphosphatase activity, nucleotide binding activity and role in transmembrane transport	mdr4	-1.62611	0.0341298
An08g02900	Ortholog(s) have role in cell-abiotic substrate adhesion	N/A	-1.6396	0.00841
An05g00490	Has domain(s) with predicted substrate-specific transmembrane transporter activity, transmembrane transporter activity, transporter activity and role in phosphatidylinositol phosphorylation, transmembrane transport	N/A	-1.65416	8.37382e-06
An06g00770	Ortholog(s) have role in asperfuranone biosynthetic process	N/A	-1.70444	0.0071949
An08g01720	Has domain(s) with predicted substrate-specific transmembrane transporter activity, transmembrane transporter activity, role in transmembrane transport and integral component of membrane, membrane localization	N/A	-1.72887	0.00107546
An08g03300	Has domain(s) with predicted ATP binding, ATPase activity, ATPase activity, coupled to transmembrane movement of substances, nucleoside-triphosphatase activity, nucleotide binding activity and role in transport	N/A	-1.75541	0.0399047
An08g03850	Ortholog(s) have role in quinate catabolic process	qutD	-1.81156	4.80412e-07
An04g03940	Ortholog(s) have L-methionine secondary active transmembrane transporter activity and role in cysteine transport, methionine import	N/A	-1.88457	1.88533e-07
An12g07730	Has domain(s) with predicted copper ion transmembrane transporter activity, role in copper ion transmembrane transport and integral component of membrane localization	N/A	-1.90667	0.0341891
An13g02320	Vacuolar glutathione S-conjugate ABC transporter	N/A	-1.93702	0.0246344
An04g04240	Ortholog(s) have inorganic phosphate transmembrane transporter activity, manganese ion transmembrane transporter activity, phosphate:proton symporter activity, selenite:proton symporter activity	N/A	-1.98088	0.000339049
An12g04180	Ortholog(s) have L-aspartate transmembrane transporter activity, L-glutamate transmembrane transporter activity and role in L-aspartate transport, L-glutamate transport, cellular response to drug	agtA	-1.99028	0.0108285
An06g00560	Ortholog(s) have D-xylose transmembrane transporter activity, role in D-xylose transport, glucose import and integral component of membrane localization	N/A	-2.08467	0.00042043
An01g07860	Ortholog(s) have Golgi apparatus, endoplasmic reticulum, fungal-type vacuole membrane localization	N/A	-2.21512	1.76753e-05
An15g07190	Ortholog(s) have zinc ion transmembrane transporter activity, role in conidium formation, high-affinity zinc II ion transmembrane import, regulation of growth rate, response to zinc ion and endoplasmic reticulum localization	zrfA	-2.25235	0.000647572
An02g03540	Ortholog(s) have fructose:proton symporter activity, high-affinity hydrogen:glucose symporter activity, mannose transmembrane transporter activity	mstE	-2.27843	7.23279e-05
An08g05360	Has domain(s) with predicted ATP binding, ATPase activity, ATPase activity, coupled to transmembrane movement of substances, nucleoside-triphosphatase activity, nucleotide binding activity and role in transmembrane transport	N/A	-2.34091	6.97933e-07
An13g01760	Has domain(s) with predicted role in transmembrane transport	N/A	-2.36256	0.0132024
An11g03350	Has domain(s) with predicted role in transmembrane transport and integral component of membrane localization	N/A	-2.44297	0.0170143
An01g03900	Has domain(s) with predicted ATP binding, ATPase activity, ATPase activity, coupled to transmembrane movement of substances, nucleoside-triphosphatase activity, nucleotide binding activity and role in transport	N/A	-2.51656	0.0145622
An02g08340	Has domain(s) with predicted amino acid transmembrane transporter activity, role in amino acid transmembrane transport and membrane localization	N/A	-2.65858	0.0017307
An14g02610	Has domain(s) with predicted ATP binding, ATPase activity, ATPase activity, coupled to transmembrane movement of substances, nucleoside-triphosphatase activity, nucleotide binding activity and role in transport	N/A	-2.66032	6.12542e-07
An12g05060	Has domain(s) with predicted role in transmembrane transport and integral component of membrane localization	N/A	-2.67668	0.000307479
An02g01480	MFS multidrug transporter	N/A	-2.67814	0.018489
An11g07780	Has domain(s) with predicted ATP binding, ATPase activity, ATPase activity, coupled to transmembrane movement of substances, nucleoside-triphosphatase activity, nucleotide binding activity and role in transmembrane transport	N/A	-2.78433	0.000673296
An14g01700	Has domain(s) with predicted inorganic phosphate transmembrane transporter activity, transmembrane transporter activity, transporter activity and role in phosphate ion transport, transmembrane transport	N/A	-2.78581	1.06289e-06
An10g00680	Has domain(s) with predicted hydrogen ion transmembrane transporter activity and role in ATP hydrolysis coupled proton transport	N/A	-2.82153	0.00125745
An02g14410	Putative ammonium transport protein	meaA	-2.9041	0.0408847
An09g00870	Has domain(s) with predicted role in transmembrane transport and integral component of membrane localization	N/A	-2.93944	0.0487991
An05g01840	Has domain(s) with predicted role in transmembrane transport and integral component of membrane localization	N/A	-3.03625	0.0308108
An15g05500	Ortholog(s) have ferric-chelate reductase activity and role in cellular iron ion homeostasis, cellular response to iron ion starvation	N/A	-3.12186	0.0481388
An01g01940	Ortholog(s) have Golgi apparatus, cell division site, cell tip localization	N/A	-3.186	0.000110084
An15g01830	Has domain(s) with predicted cation-transporting ATPase activity, metal ion binding, nucleotide binding activity, role in cation transport and integral component of membrane localization	N/A	-3.21102	0.00711027
An04g09680	Ortholog(s) have plasma membrane localization	N/A	-3.29547	0.00449164
An01g05830	Has domain(s) with predicted role in transmembrane transport and integral component of membrane localization	N/A	-3.3641	3.86508e-05
An15g05530	Has domain(s) with predicted role in transmembrane transport and integral component of membrane localization	N/A	-3.49815	0.0157621
An08g04670	Has domain(s) with predicted transmembrane transporter activity, role in transmembrane transport and integral component of membrane localization	N/A	-3.56078	0.000152654
An04g04160	Has domain(s) with predicted role in transmembrane transport and integral component of membrane localization	N/A	-3.58109	0.000648459
An18g02650	Has domain(s) with predicted role in transmembrane transport and integral component of membrane localization	N/A	-3.75621	0.000141167
An08g05670	Putative nitrate transporter	crnA	-3.87657	0.00681669
An01g10360	Ortholog(s) have role in cellular response to drug	N/A	-3.89539	1.07217e-06
An16g01200	Ortholog of Aspergillus tubingensis : Asptu1_0042456, Aspergillus brasiliensis : Aspbr1_0125795, Aspergillus kawachii : Aspka1_0174969 and Aspergillus acidus : Aspfo1_0207321	N/A	-4.15436	0.00538568
An09g03660	Ortholog of Aspergillus versicolor : Aspve1_0083505, Aspergillus niger ATCC 1015 : 50147-mRNA, Aspergillus sydowii : Aspsy1_1163065 and Aspergillus carbonarius ITEM 5010 : Acar5010_050398, Acar5010_139477	N/A	-4.4296	0.020406
An11g07300	Has domain(s) with predicted role in transmembrane transport and integral component of membrane localization	N/A	-4.89012	0.00266687
An14g02740	Ortholog(s) have solute:proton symporter activity, role in D-xylose transport, glycerol transport, transmembrane transport and plasma membrane localization	N/A	-4.89986	0.000331227
An12g05510	Siderophore-iron transporter	N/A	-4.99611	0.0194901
An15g04060	Putative fructose transporter	N/A	-5.09667	0.0113901
An07g06240	Ortholog(s) have role in ferric triacetylfusarinine C transport	mirD	-5.2757	0.0178616
An06g02020	Has domain(s) with predicted role in transmembrane transport and integral component of membrane localization	N/A	-5.44959	0.00688014
An08g03200	Ortholog(s) have high-affinity secondary active ammonium transmembrane transporter activity, methylammonium transmembrane transporter activity	mepA	-5.7264	0.0087707
An15g04600	Putative sulfate permease	N/A	-5.81777	0.00266309
An09g00690	Ortholog(s) have calcium-transporting ATPase activity, potassium-transporting ATPase activity and role in calcium ion transmembrane transport, hyphal growth, potassium ion export across plasma membrane, sequestering of calcium ion	N/A	-5.84456	6.12542e-07
An18g01360	Has domain(s) with predicted transporter activity, role in transmembrane transport, transport and membrane localization	N/A	-7.89661	0.00372928
An01g00220	#N/A	#N/A	#N/A	#N/A
An01g00270	#N/A	#N/A	#N/A	#N/A
An01g00340	#N/A	#N/A	#N/A	#N/A
An01g00380	#N/A	#N/A	#N/A	#N/A
An01g00720	#N/A	#N/A	#N/A	#N/A
An01g00820	#N/A	#N/A	#N/A	#N/A
An01g00850	#N/A	#N/A	#N/A	#N/A
An01g01180	#N/A	#N/A	#N/A	#N/A
An01g01280	#N/A	#N/A	#N/A	#N/A
An01g01350	#N/A	#N/A	#N/A	#N/A
An01g01480	#N/A	#N/A	#N/A	#N/A
An01g01600	#N/A	#N/A	#N/A	#N/A
An01g01620	#N/A	#N/A	#N/A	#N/A
An01g01790	#N/A	#N/A	#N/A	#N/A
An01g01810	#N/A	#N/A	#N/A	#N/A
An01g01900	#N/A	#N/A	#N/A	#N/A
An01g02140	#N/A	#N/A	#N/A	#N/A
An01g02160	#N/A	#N/A	#N/A	#N/A
An01g03120	#N/A	#N/A	#N/A	#N/A
An01g03200	#N/A	#N/A	#N/A	#N/A
An01g03680	#N/A	#N/A	#N/A	#N/A
An01g03790	#N/A	#N/A	#N/A	#N/A
An01g04100	#N/A	#N/A	#N/A	#N/A
An01g04110	#N/A	#N/A	#N/A	#N/A
An01g04210	#N/A	#N/A	#N/A	#N/A
An01g04400	#N/A	#N/A	#N/A	#N/A
An01g04630	#N/A	#N/A	#N/A	#N/A
An01g04930	#N/A	#N/A	#N/A	#N/A
An01g04970	#N/A	#N/A	#N/A	#N/A
An01g05670	#N/A	#N/A	#N/A	#N/A
An01g05730	#N/A	#N/A	#N/A	#N/A
An01g06160	#N/A	#N/A	#N/A	#N/A
An01g06410	#N/A	#N/A	#N/A	#N/A
An01g06690	#N/A	#N/A	#N/A	#N/A
An01g06920	#N/A	#N/A	#N/A	#N/A
An01g06940	#N/A	#N/A	#N/A	#N/A
An01g07570	#N/A	#N/A	#N/A	#N/A
An01g07650	#N/A	#N/A	#N/A	#N/A
An01g07840	#N/A	#N/A	#N/A	#N/A
An01g08110	#N/A	#N/A	#N/A	#N/A
An01g08550	#N/A	#N/A	#N/A	#N/A
An01g08700	#N/A	#N/A	#N/A	#N/A
An01g08720	#N/A	#N/A	#N/A	#N/A
An01g08760	#N/A	#N/A	#N/A	#N/A
An01g08780	#N/A	#N/A	#N/A	#N/A
An01g08790	#N/A	#N/A	#N/A	#N/A
An01g08950	#N/A	#N/A	#N/A	#N/A
An01g09350	#N/A	#N/A	#N/A	#N/A
An01g09570	#N/A	#N/A	#N/A	#N/A
An01g09590	#N/A	#N/A	#N/A	#N/A
An01g09730	#N/A	#N/A	#N/A	#N/A
An01g10000	#N/A	#N/A	#N/A	#N/A
An01g10810	#N/A	#N/A	#N/A	#N/A
An01g10880	#N/A	#N/A	#N/A	#N/A
An01g10970	#N/A	#N/A	#N/A	#N/A
An01g11100	#N/A	#N/A	#N/A	#N/A
An01g11290	#N/A	#N/A	#N/A	#N/A
An01g11450	#N/A	#N/A	#N/A	#N/A
An01g11540	#N/A	#N/A	#N/A	#N/A
An01g11710	#N/A	#N/A	#N/A	#N/A
An01g11760	#N/A	#N/A	#N/A	#N/A
An01g12190	#N/A	#N/A	#N/A	#N/A
An01g12380	#N/A	#N/A	#N/A	#N/A
An01g13290	#N/A	#N/A	#N/A	#N/A
An01g13600	#N/A	#N/A	#N/A	#N/A
An01g13880	#N/A	#N/A	#N/A	#N/A
An01g14460	#N/A	#N/A	#N/A	#N/A
An01g14480	#N/A	#N/A	#N/A	#N/A
An01g14620	#N/A	#N/A	#N/A	#N/A
An01g14660	#N/A	#N/A	#N/A	#N/A
An01g14900	#N/A	#N/A	#N/A	#N/A
An01g14930	#N/A	#N/A	#N/A	#N/A
An01g15000	#N/A	#N/A	#N/A	#N/A
An01g15130	#N/A	#N/A	#N/A	#N/A
An02g00020	#N/A	#N/A	#N/A	#N/A
An02g00040	#N/A	#N/A	#N/A	#N/A
An02g00060	#N/A	#N/A	#N/A	#N/A
An02g00180	#N/A	#N/A	#N/A	#N/A
An02g00240	#N/A	#N/A	#N/A	#N/A
An02g00280	#N/A	#N/A	#N/A	#N/A
An02g00420	#N/A	#N/A	#N/A	#N/A
An02g00560	#N/A	#N/A	#N/A	#N/A
An02g00590	#N/A	#N/A	#N/A	#N/A
An02g00760	#N/A	#N/A	#N/A	#N/A
An02g01100	#N/A	#N/A	#N/A	#N/A
An02g01270	#N/A	#N/A	#N/A	#N/A
An02g02020	#N/A	#N/A	#N/A	#N/A
An02g02260	#N/A	#N/A	#N/A	#N/A
An02g02480	#N/A	#N/A	#N/A	#N/A
An02g02630	#N/A	#N/A	#N/A	#N/A
An02g02780	#N/A	#N/A	#N/A	#N/A
An02g02810	#N/A	#N/A	#N/A	#N/A
An02g03190	#N/A	#N/A	#N/A	#N/A
An02g03220	#N/A	#N/A	#N/A	#N/A
An02g03300	#N/A	#N/A	#N/A	#N/A
An02g03340	#N/A	#N/A	#N/A	#N/A
An02g03620	#N/A	#N/A	#N/A	#N/A
An02g03670	#N/A	#N/A	#N/A	#N/A
An02g04120	#N/A	#N/A	#N/A	#N/A
An02g04160	#N/A	#N/A	#N/A	#N/A
An02g04210	#N/A	#N/A	#N/A	#N/A
An02g04410	#N/A	#N/A	#N/A	#N/A
An02g04440	#N/A	#N/A	#N/A	#N/A
An02g04520	#N/A	#N/A	#N/A	#N/A
An02g04590	#N/A	#N/A	#N/A	#N/A
An02g04910	#N/A	#N/A	#N/A	#N/A
An02g05210	#N/A	#N/A	#N/A	#N/A
An02g05230	#N/A	#N/A	#N/A	#N/A
An02g05630	#N/A	#N/A	#N/A	#N/A
An02g06020	#N/A	#N/A	#N/A	#N/A
An02g06240	#N/A	#N/A	#N/A	#N/A
An02g06350	#N/A	#N/A	#N/A	#N/A
An02g06520	#N/A	#N/A	#N/A	#N/A
An02g06550	#N/A	#N/A	#N/A	#N/A
An02g07090	#N/A	#N/A	#N/A	#N/A
An02g07580	#N/A	#N/A	#N/A	#N/A
An02g07850	#N/A	#N/A	#N/A	#N/A
An02g07880	#N/A	#N/A	#N/A	#N/A
An02g08020	#N/A	#N/A	#N/A	#N/A
An02g08180	#N/A	#N/A	#N/A	#N/A
An02g08230	#N/A	#N/A	#N/A	#N/A
An02g08240	#N/A	#N/A	#N/A	#N/A
An02g08250	#N/A	#N/A	#N/A	#N/A
An02g08330	#N/A	#N/A	#N/A	#N/A
An02g08670	#N/A	#N/A	#N/A	#N/A
An02g08690	#N/A	#N/A	#N/A	#N/A
An02g08720	#N/A	#N/A	#N/A	#N/A
An02g08970	#N/A	#N/A	#N/A	#N/A
An02g09250	#N/A	#N/A	#N/A	#N/A
An02g09350	#N/A	#N/A	#N/A	#N/A
An02g09390	#N/A	#N/A	#N/A	#N/A
An02g09470	#N/A	#N/A	#N/A	#N/A
An02g09480	#N/A	#N/A	#N/A	#N/A
An02g09540	#N/A	#N/A	#N/A	#N/A
An02g09790	#N/A	#N/A	#N/A	#N/A
An02g09970	#N/A	#N/A	#N/A	#N/A
An02g10110	#N/A	#N/A	#N/A	#N/A
An02g10170	#N/A	#N/A	#N/A	#N/A
An02g10440	#N/A	#N/A	#N/A	#N/A
An02g10830	#N/A	#N/A	#N/A	#N/A
An02g11050	#N/A	#N/A	#N/A	#N/A
An02g11090	#N/A	#N/A	#N/A	#N/A
An02g11130	#N/A	#N/A	#N/A	#N/A
An02g11260	#N/A	#N/A	#N/A	#N/A
An02g11700	#N/A	#N/A	#N/A	#N/A
An02g12070	#N/A	#N/A	#N/A	#N/A
An02g12160	#N/A	#N/A	#N/A	#N/A
An02g12220	#N/A	#N/A	#N/A	#N/A
An02g12930	#N/A	#N/A	#N/A	#N/A
An02g13050	#N/A	#N/A	#N/A	#N/A
An02g13160	#N/A	#N/A	#N/A	#N/A
An02g13250	#N/A	#N/A	#N/A	#N/A
An02g13410	#N/A	#N/A	#N/A	#N/A
An02g13460	#N/A	#N/A	#N/A	#N/A
An02g13600	#N/A	#N/A	#N/A	#N/A
An02g14190	#N/A	#N/A	#N/A	#N/A
An02g14450	#N/A	#N/A	#N/A	#N/A
An02g14470	#N/A	#N/A	#N/A	#N/A
An02g14810	#N/A	#N/A	#N/A	#N/A
An03g00060	#N/A	#N/A	#N/A	#N/A
An03g00170	#N/A	#N/A	#N/A	#N/A
An03g00230	#N/A	#N/A	#N/A	#N/A
An03g00320	#N/A	#N/A	#N/A	#N/A
An03g00430	#N/A	#N/A	#N/A	#N/A
An03g00640	#N/A	#N/A	#N/A	#N/A
An03g00680	#N/A	#N/A	#N/A	#N/A
An03g01110	#N/A	#N/A	#N/A	#N/A
An03g01240	#N/A	#N/A	#N/A	#N/A
An03g01590	#N/A	#N/A	#N/A	#N/A
An03g01620	#N/A	#N/A	#N/A	#N/A
An03g01650	#N/A	#N/A	#N/A	#N/A
An03g01750	#N/A	#N/A	#N/A	#N/A
An03g01790	#N/A	#N/A	#N/A	#N/A
An03g02120	#N/A	#N/A	#N/A	#N/A
An03g02190	#N/A	#N/A	#N/A	#N/A
An03g02540	#N/A	#N/A	#N/A	#N/A
An03g02620	#N/A	#N/A	#N/A	#N/A
An03g02700	#N/A	#N/A	#N/A	#N/A
An03g02850	#N/A	#N/A	#N/A	#N/A
An03g02870	#N/A	#N/A	#N/A	#N/A
An03g03070	#N/A	#N/A	#N/A	#N/A
An03g03360	#N/A	#N/A	#N/A	#N/A
An03g03470	#N/A	#N/A	#N/A	#N/A
An03g03560	#N/A	#N/A	#N/A	#N/A
An03g03620	#N/A	#N/A	#N/A	#N/A
An03g04060	#N/A	#N/A	#N/A	#N/A
An03g04880	#N/A	#N/A	#N/A	#N/A
An03g04970	#N/A	#N/A	#N/A	#N/A
An03g05000	#N/A	#N/A	#N/A	#N/A
An03g05020	#N/A	#N/A	#N/A	#N/A
An03g05060	#N/A	#N/A	#N/A	#N/A
An03g05120	#N/A	#N/A	#N/A	#N/A
An03g05160	#N/A	#N/A	#N/A	#N/A
An03g05250	#N/A	#N/A	#N/A	#N/A
An03g05320	#N/A	#N/A	#N/A	#N/A
An03g05360	#N/A	#N/A	#N/A	#N/A
An03g05590	#N/A	#N/A	#N/A	#N/A
An03g05750	#N/A	#N/A	#N/A	#N/A
An03g05770	#N/A	#N/A	#N/A	#N/A
An03g05890	#N/A	#N/A	#N/A	#N/A
An03g05950	#N/A	#N/A	#N/A	#N/A
An03g06530	#N/A	#N/A	#N/A	#N/A
An03g06660	#N/A	#N/A	#N/A	#N/A
An03g06860	#N/A	#N/A	#N/A	#N/A
An03g06940	#N/A	#N/A	#N/A	#N/A
An04g00340	#N/A	#N/A	#N/A	#N/A
An04g00530	#N/A	#N/A	#N/A	#N/A
An04g00620	#N/A	#N/A	#N/A	#N/A
An04g00750	#N/A	#N/A	#N/A	#N/A
An04g00950	#N/A	#N/A	#N/A	#N/A
An04g00960	#N/A	#N/A	#N/A	#N/A
An04g01160	#N/A	#N/A	#N/A	#N/A
An04g01190	#N/A	#N/A	#N/A	#N/A
An04g01390	#N/A	#N/A	#N/A	#N/A
An04g02150	#N/A	#N/A	#N/A	#N/A
An04g02160	#N/A	#N/A	#N/A	#N/A
An04g02720	#N/A	#N/A	#N/A	#N/A
An04g02790	#N/A	#N/A	#N/A	#N/A
An04g02830	#N/A	#N/A	#N/A	#N/A
An04g03080	#N/A	#N/A	#N/A	#N/A
An04g03130	#N/A	#N/A	#N/A	#N/A
An04g03630	#N/A	#N/A	#N/A	#N/A
An04g03690	#N/A	#N/A	#N/A	#N/A
An04g03770	#N/A	#N/A	#N/A	#N/A
An04g05310	#N/A	#N/A	#N/A	#N/A
An04g05680	#N/A	#N/A	#N/A	#N/A
An04g06250	#N/A	#N/A	#N/A	#N/A
An04g06840	#N/A	#N/A	#N/A	#N/A
An04g06970	#N/A	#N/A	#N/A	#N/A
An04g07060	#N/A	#N/A	#N/A	#N/A
An04g07070	#N/A	#N/A	#N/A	#N/A
An04g07510	#N/A	#N/A	#N/A	#N/A
An04g07680	#N/A	#N/A	#N/A	#N/A
An04g08030	#N/A	#N/A	#N/A	#N/A
An04g08190	#N/A	#N/A	#N/A	#N/A
An04g08250	#N/A	#N/A	#N/A	#N/A
An04g08300	#N/A	#N/A	#N/A	#N/A
An04g08320	#N/A	#N/A	#N/A	#N/A
An04g09030	#N/A	#N/A	#N/A	#N/A
An04g09050	#N/A	#N/A	#N/A	#N/A
An04g09230	#N/A	#N/A	#N/A	#N/A
An04g09380	#N/A	#N/A	#N/A	#N/A
An04g09570	#N/A	#N/A	#N/A	#N/A
An04g09620	#N/A	#N/A	#N/A	#N/A
An04g09740	#N/A	#N/A	#N/A	#N/A
An04g09850	#N/A	#N/A	#N/A	#N/A
An04g10000	#N/A	#N/A	#N/A	#N/A
An04g10090	#N/A	#N/A	#N/A	#N/A
An04g10350	#N/A	#N/A	#N/A	#N/A
An05g00170	#N/A	#N/A	#N/A	#N/A
An05g00640	#N/A	#N/A	#N/A	#N/A
An05g00730	#N/A	#N/A	#N/A	#N/A
An05g00850	#N/A	#N/A	#N/A	#N/A
An05g01110	#N/A	#N/A	#N/A	#N/A
An05g01290	#N/A	#N/A	#N/A	#N/A
An05g01440	#N/A	#N/A	#N/A	#N/A
An05g01500	#N/A	#N/A	#N/A	#N/A
An05g01660	#N/A	#N/A	#N/A	#N/A
An05g01700	#N/A	#N/A	#N/A	#N/A
An05g01740	#N/A	#N/A	#N/A	#N/A
An05g01850	#N/A	#N/A	#N/A	#N/A
An05g02010	#N/A	#N/A	#N/A	#N/A
An05g02270	#N/A	#N/A	#N/A	#N/A
An05g02470	#N/A	#N/A	#N/A	#N/A
An05g02510	#N/A	#N/A	#N/A	#N/A
An05g02550	#N/A	#N/A	#N/A	#N/A
An06g00260	#N/A	#N/A	#N/A	#N/A
An06g00620	#N/A	#N/A	#N/A	#N/A
An06g01080	#N/A	#N/A	#N/A	#N/A
An06g01090	#N/A	#N/A	#N/A	#N/A
An06g01730	#N/A	#N/A	#N/A	#N/A
An06g02030	#N/A	#N/A	#N/A	#N/A
An06g02390	#N/A	#N/A	#N/A	#N/A
An06g02510	#N/A	#N/A	#N/A	#N/A
An06g02550	#N/A	#N/A	#N/A	#N/A
An07g00060	#N/A	#N/A	#N/A	#N/A
An07g00150	#N/A	#N/A	#N/A	#N/A
An07g00230	#N/A	#N/A	#N/A	#N/A
An07g00300	#N/A	#N/A	#N/A	#N/A
An07g00310	#N/A	#N/A	#N/A	#N/A
An07g00360	#N/A	#N/A	#N/A	#N/A
An07g00370	#N/A	#N/A	#N/A	#N/A
An07g00780	#N/A	#N/A	#N/A	#N/A
An07g00980	#N/A	#N/A	#N/A	#N/A
An07g01090	#N/A	#N/A	#N/A	#N/A
An07g01220	#N/A	#N/A	#N/A	#N/A
An07g01230	#N/A	#N/A	#N/A	#N/A
An07g01250	#N/A	#N/A	#N/A	#N/A
An07g01260	#N/A	#N/A	#N/A	#N/A
An07g01310	#N/A	#N/A	#N/A	#N/A
An07g01940	#N/A	#N/A	#N/A	#N/A
An07g01950	#N/A	#N/A	#N/A	#N/A
An07g02420	#N/A	#N/A	#N/A	#N/A
An07g02540	#N/A	#N/A	#N/A	#N/A
An07g02810	#N/A	#N/A	#N/A	#N/A
An07g03070	#N/A	#N/A	#N/A	#N/A
An07g03130	#N/A	#N/A	#N/A	#N/A
An07g03260	#N/A	#N/A	#N/A	#N/A
An07g03470	#N/A	#N/A	#N/A	#N/A
An07g03600	#N/A	#N/A	#N/A	#N/A
An07g03690	#N/A	#N/A	#N/A	#N/A
An07g03920	#N/A	#N/A	#N/A	#N/A
An07g04430	#N/A	#N/A	#N/A	#N/A
An07g04810	#N/A	#N/A	#N/A	#N/A
An07g04860	#N/A	#N/A	#N/A	#N/A
An07g04980	#N/A	#N/A	#N/A	#N/A
An07g05080	#N/A	#N/A	#N/A	#N/A
An07g05500	#N/A	#N/A	#N/A	#N/A
An07g05510	#N/A	#N/A	#N/A	#N/A
An07g05750	#N/A	#N/A	#N/A	#N/A
An07g06300	#N/A	#N/A	#N/A	#N/A
An07g06450	#N/A	#N/A	#N/A	#N/A
An07g06560	#N/A	#N/A	#N/A	#N/A
An07g06880	#N/A	#N/A	#N/A	#N/A
An07g07380	#N/A	#N/A	#N/A	#N/A
An07g07500	#N/A	#N/A	#N/A	#N/A
An07g07980	#N/A	#N/A	#N/A	#N/A
An07g08060	#N/A	#N/A	#N/A	#N/A
An07g08280	#N/A	#N/A	#N/A	#N/A
An07g08310	#N/A	#N/A	#N/A	#N/A
An07g08770	#N/A	#N/A	#N/A	#N/A
An07g09130	#N/A	#N/A	#N/A	#N/A
An07g09170	#N/A	#N/A	#N/A	#N/A
An07g09740	#N/A	#N/A	#N/A	#N/A
An07g09840	#N/A	#N/A	#N/A	#N/A
An07g10010	#N/A	#N/A	#N/A	#N/A
An07g10370	#N/A	#N/A	#N/A	#N/A
An07g10393	#N/A	#N/A	#N/A	#N/A
An08g00220	#N/A	#N/A	#N/A	#N/A
An08g00370	#N/A	#N/A	#N/A	#N/A
An08g00630	#N/A	#N/A	#N/A	#N/A
An08g00810	#N/A	#N/A	#N/A	#N/A
An08g00860	#N/A	#N/A	#N/A	#N/A
An08g01310	#N/A	#N/A	#N/A	#N/A
An08g01370	#N/A	#N/A	#N/A	#N/A
An08g01800	#N/A	#N/A	#N/A	#N/A
An08g01940	#N/A	#N/A	#N/A	#N/A
An08g02290	#N/A	#N/A	#N/A	#N/A
An08g02330	#N/A	#N/A	#N/A	#N/A
An08g02450	#N/A	#N/A	#N/A	#N/A
An08g02770	#N/A	#N/A	#N/A	#N/A
An08g03000	#N/A	#N/A	#N/A	#N/A
An08g03090	#N/A	#N/A	#N/A	#N/A
An08g03150	#N/A	#N/A	#N/A	#N/A
An08g03400	#N/A	#N/A	#N/A	#N/A
An08g03640	#N/A	#N/A	#N/A	#N/A
An08g03750	#N/A	#N/A	#N/A	#N/A
An08g04040	#N/A	#N/A	#N/A	#N/A
An08g04500	#N/A	#N/A	#N/A	#N/A
An08g04600	#N/A	#N/A	#N/A	#N/A
An08g04860	#N/A	#N/A	#N/A	#N/A
An08g05780	#N/A	#N/A	#N/A	#N/A
An08g06240	#N/A	#N/A	#N/A	#N/A
An08g06430	#N/A	#N/A	#N/A	#N/A
An08g06980	#N/A	#N/A	#N/A	#N/A
An08g07110	#N/A	#N/A	#N/A	#N/A
An08g07400	#N/A	#N/A	#N/A	#N/A
An08g07460	#N/A	#N/A	#N/A	#N/A
An08g07550	#N/A	#N/A	#N/A	#N/A
An08g07770	#N/A	#N/A	#N/A	#N/A
An08g07780	#N/A	#N/A	#N/A	#N/A
An08g08000	#N/A	#N/A	#N/A	#N/A
An08g08220	#N/A	#N/A	#N/A	#N/A
An08g08520	#N/A	#N/A	#N/A	#N/A
An08g08710	#N/A	#N/A	#N/A	#N/A
An08g09250	#N/A	#N/A	#N/A	#N/A
An08g09320	#N/A	#N/A	#N/A	#N/A
An08g09350	#N/A	#N/A	#N/A	#N/A
An08g09570	#N/A	#N/A	#N/A	#N/A
An08g10000	#N/A	#N/A	#N/A	#N/A
An08g10300	#N/A	#N/A	#N/A	#N/A
An08g10550	#N/A	#N/A	#N/A	#N/A
An08g10600	#N/A	#N/A	#N/A	#N/A
An08g10620	#N/A	#N/A	#N/A	#N/A
An08g10790	#N/A	#N/A	#N/A	#N/A
An08g10970	#N/A	#N/A	#N/A	#N/A
An08g11950	#N/A	#N/A	#N/A	#N/A
An08g12090	#N/A	#N/A	#N/A	#N/A
An09g00190	#N/A	#N/A	#N/A	#N/A
An09g00400	#N/A	#N/A	#N/A	#N/A
An09g00550	#N/A	#N/A	#N/A	#N/A
An09g00660	#N/A	#N/A	#N/A	#N/A
An09g00850	#N/A	#N/A	#N/A	#N/A
An09g00930	#N/A	#N/A	#N/A	#N/A
An09g01090	#N/A	#N/A	#N/A	#N/A
An09g01110	#N/A	#N/A	#N/A	#N/A
An09g01650	#N/A	#N/A	#N/A	#N/A
An09g01700	#N/A	#N/A	#N/A	#N/A
An09g01910	#N/A	#N/A	#N/A	#N/A
An09g02210	#N/A	#N/A	#N/A	#N/A
An09g02490	#N/A	#N/A	#N/A	#N/A
An09g02580	#N/A	#N/A	#N/A	#N/A
An09g02880	#N/A	#N/A	#N/A	#N/A
An09g02910	#N/A	#N/A	#N/A	#N/A
An09g02930	#N/A	#N/A	#N/A	#N/A
An09g03160	#N/A	#N/A	#N/A	#N/A
An09g03170	#N/A	#N/A	#N/A	#N/A
An09g03240	#N/A	#N/A	#N/A	#N/A
An09g03340	#N/A	#N/A	#N/A	#N/A
An09g03350	#N/A	#N/A	#N/A	#N/A
An09g03580	#N/A	#N/A	#N/A	#N/A
An09g03630	#N/A	#N/A	#N/A	#N/A
An09g03790	#N/A	#N/A	#N/A	#N/A
An09g03810	#N/A	#N/A	#N/A	#N/A
An09g04680	#N/A	#N/A	#N/A	#N/A
An09g04780	#N/A	#N/A	#N/A	#N/A
An09g04810	#N/A	#N/A	#N/A	#N/A
An09g04840	#N/A	#N/A	#N/A	#N/A
An09g05010	#N/A	#N/A	#N/A	#N/A
An09g05070	#N/A	#N/A	#N/A	#N/A
An09g05580	#N/A	#N/A	#N/A	#N/A
An09g05950	#N/A	#N/A	#N/A	#N/A
An09g06670	#N/A	#N/A	#N/A	#N/A
An09g06730	#N/A	#N/A	#N/A	#N/A
An09g06780	#N/A	#N/A	#N/A	#N/A
An09g06840	#N/A	#N/A	#N/A	#N/A
An10g00050	#N/A	#N/A	#N/A	#N/A
An10g00300	#N/A	#N/A	#N/A	#N/A
An10g00700	#N/A	#N/A	#N/A	#N/A
An10g00880	#N/A	#N/A	#N/A	#N/A
An10g01030	#N/A	#N/A	#N/A	#N/A
An11g00120	#N/A	#N/A	#N/A	#N/A
An11g00190	#N/A	#N/A	#N/A	#N/A
An11g00220	#N/A	#N/A	#N/A	#N/A
An11g00260	#N/A	#N/A	#N/A	#N/A
An11g00450	#N/A	#N/A	#N/A	#N/A
An11g01040	#N/A	#N/A	#N/A	#N/A
An11g01100	#N/A	#N/A	#N/A	#N/A
An11g01270	#N/A	#N/A	#N/A	#N/A
An11g02020	#N/A	#N/A	#N/A	#N/A
An11g02110	#N/A	#N/A	#N/A	#N/A
An11g02540	#N/A	#N/A	#N/A	#N/A
An11g02580	#N/A	#N/A	#N/A	#N/A
An11g02600	#N/A	#N/A	#N/A	#N/A
An11g03530	#N/A	#N/A	#N/A	#N/A
An11g03900	#N/A	#N/A	#N/A	#N/A
An11g04340	#N/A	#N/A	#N/A	#N/A
An11g04780	#N/A	#N/A	#N/A	#N/A
An11g05000	#N/A	#N/A	#N/A	#N/A
An11g05070	#N/A	#N/A	#N/A	#N/A
An11g05080	#N/A	#N/A	#N/A	#N/A
An11g05280	#N/A	#N/A	#N/A	#N/A
An11g05550	#N/A	#N/A	#N/A	#N/A
An11g05930	#N/A	#N/A	#N/A	#N/A
An11g06150	#N/A	#N/A	#N/A	#N/A
An11g06420	#N/A	#N/A	#N/A	#N/A
An11g06860	#N/A	#N/A	#N/A	#N/A
An11g07280	#N/A	#N/A	#N/A	#N/A
An11g07630	#N/A	#N/A	#N/A	#N/A
An11g07820	#N/A	#N/A	#N/A	#N/A
An11g07830	#N/A	#N/A	#N/A	#N/A
An11g08190	#N/A	#N/A	#N/A	#N/A
An11g08280	#N/A	#N/A	#N/A	#N/A
An11g08320	#N/A	#N/A	#N/A	#N/A
An11g08620	#N/A	#N/A	#N/A	#N/A
An11g08820	#N/A	#N/A	#N/A	#N/A
An11g08880	#N/A	#N/A	#N/A	#N/A
An11g08990	#N/A	#N/A	#N/A	#N/A
An11g09130	#N/A	#N/A	#N/A	#N/A
An11g09140	#N/A	#N/A	#N/A	#N/A
An11g09400	#N/A	#N/A	#N/A	#N/A
An11g09600	#N/A	#N/A	#N/A	#N/A
An11g10240	#N/A	#N/A	#N/A	#N/A
An11g10350	#N/A	#N/A	#N/A	#N/A
An11g10600	#N/A	#N/A	#N/A	#N/A
An11g10970	#N/A	#N/A	#N/A	#N/A
An11g11230	#N/A	#N/A	#N/A	#N/A
An12g00110	#N/A	#N/A	#N/A	#N/A
An12g00640	#N/A	#N/A	#N/A	#N/A
An12g00940	#N/A	#N/A	#N/A	#N/A
An12g01040	#N/A	#N/A	#N/A	#N/A
An12g01250	#N/A	#N/A	#N/A	#N/A
An12g01560	#N/A	#N/A	#N/A	#N/A
An12g01620	#N/A	#N/A	#N/A	#N/A
An12g01960	#N/A	#N/A	#N/A	#N/A
An12g02030	#N/A	#N/A	#N/A	#N/A
An12g02370	#N/A	#N/A	#N/A	#N/A
An12g02710	#N/A	#N/A	#N/A	#N/A
An12g02860	#N/A	#N/A	#N/A	#N/A
An12g03020	#N/A	#N/A	#N/A	#N/A
An12g03110	#N/A	#N/A	#N/A	#N/A
An12g03150	#N/A	#N/A	#N/A	#N/A
An12g03460	#N/A	#N/A	#N/A	#N/A
An12g04070	#N/A	#N/A	#N/A	#N/A
An12g04190	#N/A	#N/A	#N/A	#N/A
An12g04470	#N/A	#N/A	#N/A	#N/A
An12g04500	#N/A	#N/A	#N/A	#N/A
An12g04520	#N/A	#N/A	#N/A	#N/A
An12g04600	#N/A	#N/A	#N/A	#N/A
An12g04930	#N/A	#N/A	#N/A	#N/A
An12g04950	#N/A	#N/A	#N/A	#N/A
An12g05190	#N/A	#N/A	#N/A	#N/A
An12g05380	#N/A	#N/A	#N/A	#N/A
An12g05440	#N/A	#N/A	#N/A	#N/A
An12g05610	#N/A	#N/A	#N/A	#N/A
An12g05670	#N/A	#N/A	#N/A	#N/A
An12g05750	#N/A	#N/A	#N/A	#N/A
An12g06050	#N/A	#N/A	#N/A	#N/A
An12g06500	#N/A	#N/A	#N/A	#N/A
An12g06730	#N/A	#N/A	#N/A	#N/A
An12g07170	#N/A	#N/A	#N/A	#N/A
An12g08320	#N/A	#N/A	#N/A	#N/A
An12g08350	#N/A	#N/A	#N/A	#N/A
An12g08620	#N/A	#N/A	#N/A	#N/A
An12g08760	#N/A	#N/A	#N/A	#N/A
An12g08790	#N/A	#N/A	#N/A	#N/A
An12g08950	#N/A	#N/A	#N/A	#N/A
An12g09140	#N/A	#N/A	#N/A	#N/A
An12g09270	#N/A	#N/A	#N/A	#N/A
An12g09280	#N/A	#N/A	#N/A	#N/A
An12g09490	#N/A	#N/A	#N/A	#N/A
An12g09600	#N/A	#N/A	#N/A	#N/A
An12g09630	#N/A	#N/A	#N/A	#N/A
An12g09770	#N/A	#N/A	#N/A	#N/A
An12g10000	#N/A	#N/A	#N/A	#N/A
An12g10130	#N/A	#N/A	#N/A	#N/A
An12g10290	#N/A	#N/A	#N/A	#N/A
An12g10320	#N/A	#N/A	#N/A	#N/A
An13g00300	#N/A	#N/A	#N/A	#N/A
An13g00720	#N/A	#N/A	#N/A	#N/A
An13g00840	#N/A	#N/A	#N/A	#N/A
An13g01250	#N/A	#N/A	#N/A	#N/A
An13g01440	#N/A	#N/A	#N/A	#N/A
An13g01860	#N/A	#N/A	#N/A	#N/A
An13g02030	#N/A	#N/A	#N/A	#N/A
An13g02090	#N/A	#N/A	#N/A	#N/A
An13g02150	#N/A	#N/A	#N/A	#N/A
An13g02180	#N/A	#N/A	#N/A	#N/A
An13g02240	#N/A	#N/A	#N/A	#N/A
An13g02330	#N/A	#N/A	#N/A	#N/A
An13g02350	#N/A	#N/A	#N/A	#N/A
An13g02390	#N/A	#N/A	#N/A	#N/A
An13g02590	#N/A	#N/A	#N/A	#N/A
An13g02680	#N/A	#N/A	#N/A	#N/A
An13g02810	#N/A	#N/A	#N/A	#N/A
An13g02880	#N/A	#N/A	#N/A	#N/A
An13g03060	#N/A	#N/A	#N/A	#N/A
An13g03100	#N/A	#N/A	#N/A	#N/A
An13g03110	#N/A	#N/A	#N/A	#N/A
An13g03220	#N/A	#N/A	#N/A	#N/A
An13g03310	#N/A	#N/A	#N/A	#N/A
An13g03480	#N/A	#N/A	#N/A	#N/A
An13g03570	#N/A	#N/A	#N/A	#N/A
An13g03610	#N/A	#N/A	#N/A	#N/A
An13g03640	#N/A	#N/A	#N/A	#N/A
An13g03650	#N/A	#N/A	#N/A	#N/A
An13g03680	#N/A	#N/A	#N/A	#N/A
An13g03890	#N/A	#N/A	#N/A	#N/A
An13g03930	#N/A	#N/A	#N/A	#N/A
An13g03990	#N/A	#N/A	#N/A	#N/A
An13g04000	#N/A	#N/A	#N/A	#N/A
An14g00290	#N/A	#N/A	#N/A	#N/A
An14g00590	#N/A	#N/A	#N/A	#N/A
An14g00680	#N/A	#N/A	#N/A	#N/A
An14g00820	#N/A	#N/A	#N/A	#N/A
An14g00950	#N/A	#N/A	#N/A	#N/A
An14g00970	#N/A	#N/A	#N/A	#N/A
An14g01160	#N/A	#N/A	#N/A	#N/A
An14g01350	#N/A	#N/A	#N/A	#N/A
An14g01420	#N/A	#N/A	#N/A	#N/A
An14g01540	#N/A	#N/A	#N/A	#N/A
An14g01600	#N/A	#N/A	#N/A	#N/A
An14g01680	#N/A	#N/A	#N/A	#N/A
An14g01710	#N/A	#N/A	#N/A	#N/A
An14g01860	#N/A	#N/A	#N/A	#N/A
An14g01900	#N/A	#N/A	#N/A	#N/A
An14g01990	#N/A	#N/A	#N/A	#N/A
An14g02010	#N/A	#N/A	#N/A	#N/A
An14g02290	#N/A	#N/A	#N/A	#N/A
An14g02390	#N/A	#N/A	#N/A	#N/A
An14g02450	#N/A	#N/A	#N/A	#N/A
An14g02590	#N/A	#N/A	#N/A	#N/A
An14g02700	#N/A	#N/A	#N/A	#N/A
An14g02880	#N/A	#N/A	#N/A	#N/A
An14g02910	#N/A	#N/A	#N/A	#N/A
An14g03090	#N/A	#N/A	#N/A	#N/A
An14g03290	#N/A	#N/A	#N/A	#N/A
An14g03570	#N/A	#N/A	#N/A	#N/A
An14g03580	#N/A	#N/A	#N/A	#N/A
An14g03990	#N/A	#N/A	#N/A	#N/A
An14g04060	#N/A	#N/A	#N/A	#N/A
An14g04180	#N/A	#N/A	#N/A	#N/A
An14g04280	#N/A	#N/A	#N/A	#N/A
An14g04340	#N/A	#N/A	#N/A	#N/A
An14g04560	#N/A	#N/A	#N/A	#N/A
An14g05980	#N/A	#N/A	#N/A	#N/A
An14g06260	#N/A	#N/A	#N/A	#N/A
An14g06280	#N/A	#N/A	#N/A	#N/A
An14g06580	#N/A	#N/A	#N/A	#N/A
An14g06890	#N/A	#N/A	#N/A	#N/A
An14g06950	#N/A	#N/A	#N/A	#N/A
An14g07130	#N/A	#N/A	#N/A	#N/A
An15g00110	#N/A	#N/A	#N/A	#N/A
An15g00220	#N/A	#N/A	#N/A	#N/A
An15g00310	#N/A	#N/A	#N/A	#N/A
An15g00330	#N/A	#N/A	#N/A	#N/A
An15g01130	#N/A	#N/A	#N/A	#N/A
An15g01490	#N/A	#N/A	#N/A	#N/A
An15g01500	#N/A	#N/A	#N/A	#N/A
An15g01510	#N/A	#N/A	#N/A	#N/A
An15g01650	#N/A	#N/A	#N/A	#N/A
An15g01710	#N/A	#N/A	#N/A	#N/A
An15g01790	#N/A	#N/A	#N/A	#N/A
An15g01900	#N/A	#N/A	#N/A	#N/A
An15g02190	#N/A	#N/A	#N/A	#N/A
An15g02680	#N/A	#N/A	#N/A	#N/A
An15g02930	#N/A	#N/A	#N/A	#N/A
An15g03150	#N/A	#N/A	#N/A	#N/A
An15g03860	#N/A	#N/A	#N/A	#N/A
An15g03900	#N/A	#N/A	#N/A	#N/A
An15g03940	#N/A	#N/A	#N/A	#N/A
An15g04050	#N/A	#N/A	#N/A	#N/A
An15g04270	#N/A	#N/A	#N/A	#N/A
An15g04330	#N/A	#N/A	#N/A	#N/A
An15g04340	#N/A	#N/A	#N/A	#N/A
An15g04580	#N/A	#N/A	#N/A	#N/A
An15g04630	#N/A	#N/A	#N/A	#N/A
An15g04880	#N/A	#N/A	#N/A	#N/A
An15g05060	#N/A	#N/A	#N/A	#N/A
An15g05150	#N/A	#N/A	#N/A	#N/A
An15g05160	#N/A	#N/A	#N/A	#N/A
An15g05290	#N/A	#N/A	#N/A	#N/A
An15g05510	#N/A	#N/A	#N/A	#N/A
An15g05730	#N/A	#N/A	#N/A	#N/A
An15g05980	#N/A	#N/A	#N/A	#N/A
An15g06040	#N/A	#N/A	#N/A	#N/A
An15g07120	#N/A	#N/A	#N/A	#N/A
An15g07510	#N/A	#N/A	#N/A	#N/A
An15g07550	#N/A	#N/A	#N/A	#N/A
An15g07600	#N/A	#N/A	#N/A	#N/A
An16g00020	#N/A	#N/A	#N/A	#N/A
An16g00050	#N/A	#N/A	#N/A	#N/A
An16g00090	#N/A	#N/A	#N/A	#N/A
An16g00130	#N/A	#N/A	#N/A	#N/A
An16g00230	#N/A	#N/A	#N/A	#N/A
An16g00240	#N/A	#N/A	#N/A	#N/A
An16g00350	#N/A	#N/A	#N/A	#N/A
An16g00460	#N/A	#N/A	#N/A	#N/A
An16g00650	#N/A	#N/A	#N/A	#N/A
An16g00720	#N/A	#N/A	#N/A	#N/A
An16g00730	#N/A	#N/A	#N/A	#N/A
An16g00770	#N/A	#N/A	#N/A	#N/A
An16g00940	#N/A	#N/A	#N/A	#N/A
An16g01000	#N/A	#N/A	#N/A	#N/A
An16g01040	#N/A	#N/A	#N/A	#N/A
An16g01130	#N/A	#N/A	#N/A	#N/A
An16g01150	#N/A	#N/A	#N/A	#N/A
An16g01260	#N/A	#N/A	#N/A	#N/A
An16g01330	#N/A	#N/A	#N/A	#N/A
An16g01420	#N/A	#N/A	#N/A	#N/A
An16g01590	#N/A	#N/A	#N/A	#N/A
An16g01660	#N/A	#N/A	#N/A	#N/A
An16g01690	#N/A	#N/A	#N/A	#N/A
An16g01820	#N/A	#N/A	#N/A	#N/A
An16g01920	#N/A	#N/A	#N/A	#N/A
An16g01940	#N/A	#N/A	#N/A	#N/A
An16g02330	#N/A	#N/A	#N/A	#N/A
An16g02610	#N/A	#N/A	#N/A	#N/A
An16g03300	#N/A	#N/A	#N/A	#N/A
An16g04230	#N/A	#N/A	#N/A	#N/A
An16g05310	#N/A	#N/A	#N/A	#N/A
An16g05750	#N/A	#N/A	#N/A	#N/A
An16g05840	#N/A	#N/A	#N/A	#N/A
An16g05880	#N/A	#N/A	#N/A	#N/A
An16g06090	#N/A	#N/A	#N/A	#N/A
An16g06190	#N/A	#N/A	#N/A	#N/A
An16g06220	#N/A	#N/A	#N/A	#N/A
An16g06300	#N/A	#N/A	#N/A	#N/A
An16g06580	#N/A	#N/A	#N/A	#N/A
An16g06610	#N/A	#N/A	#N/A	#N/A
An16g06740	#N/A	#N/A	#N/A	#N/A
An16g06770	#N/A	#N/A	#N/A	#N/A
An16g06940	#N/A	#N/A	#N/A	#N/A
An16g06950	#N/A	#N/A	#N/A	#N/A
An16g07290	#N/A	#N/A	#N/A	#N/A
An16g07410	#N/A	#N/A	#N/A	#N/A
An16g07900	#N/A	#N/A	#N/A	#N/A
An16g07960	#N/A	#N/A	#N/A	#N/A
An16g08080	#N/A	#N/A	#N/A	#N/A
An16g08330	#N/A	#N/A	#N/A	#N/A
An16g08510	#N/A	#N/A	#N/A	#N/A
An16g08550	#N/A	#N/A	#N/A	#N/A
An16g08940	#N/A	#N/A	#N/A	#N/A
An16g09020	#N/A	#N/A	#N/A	#N/A
An16g09180	#N/A	#N/A	#N/A	#N/A
An17g00120	#N/A	#N/A	#N/A	#N/A
An17g00240	#N/A	#N/A	#N/A	#N/A
An17g01450	#N/A	#N/A	#N/A	#N/A
An17g01540	#N/A	#N/A	#N/A	#N/A
An17g01550	#N/A	#N/A	#N/A	#N/A
An17g01560	#N/A	#N/A	#N/A	#N/A
An17g01710	#N/A	#N/A	#N/A	#N/A
An17g01770	#N/A	#N/A	#N/A	#N/A
An17g02075	#N/A	#N/A	#N/A	#N/A
An17g02080	#N/A	#N/A	#N/A	#N/A
An17g02140	#N/A	#N/A	#N/A	#N/A
An17g02220	#N/A	#N/A	#N/A	#N/A
An17g02310	#N/A	#N/A	#N/A	#N/A
An18g00040	#N/A	#N/A	#N/A	#N/A
An18g00120	#N/A	#N/A	#N/A	#N/A
An18g00400	#N/A	#N/A	#N/A	#N/A
An18g00420	#N/A	#N/A	#N/A	#N/A
An18g00440	#N/A	#N/A	#N/A	#N/A
An18g00480	#N/A	#N/A	#N/A	#N/A
An18g00700	#N/A	#N/A	#N/A	#N/A
An18g00960	#N/A	#N/A	#N/A	#N/A
An18g01010	#N/A	#N/A	#N/A	#N/A
An18g01070	#N/A	#N/A	#N/A	#N/A
An18g01150	#N/A	#N/A	#N/A	#N/A
An18g01220	#N/A	#N/A	#N/A	#N/A
An18g01380	#N/A	#N/A	#N/A	#N/A
An18g01400	#N/A	#N/A	#N/A	#N/A
An18g01490	#N/A	#N/A	#N/A	#N/A
An18g01700	#N/A	#N/A	#N/A	#N/A
An18g01720	#N/A	#N/A	#N/A	#N/A
An18g01760	#N/A	#N/A	#N/A	#N/A
An18g01830	#N/A	#N/A	#N/A	#N/A
An18g02200	#N/A	#N/A	#N/A	#N/A
An18g02380	#N/A	#N/A	#N/A	#N/A
An18g02470	#N/A	#N/A	#N/A	#N/A
An18g03280	#N/A	#N/A	#N/A	#N/A
An18g03550	#N/A	#N/A	#N/A	#N/A
An18g03990	#N/A	#N/A	#N/A	#N/A
An18g04220	#N/A	#N/A	#N/A	#N/A
An18g04260	#N/A	#N/A	#N/A	#N/A
An18g04620	#N/A	#N/A	#N/A	#N/A
An18g04670	#N/A	#N/A	#N/A	#N/A
An18g04910	#N/A	#N/A	#N/A	#N/A
An18g05450	#N/A	#N/A	#N/A	#N/A
An18g05590	#N/A	#N/A	#N/A	#N/A
An18g05610	#N/A	#N/A	#N/A	#N/A
An18g06290	#N/A	#N/A	#N/A	#N/A
An18g06370	#N/A	#N/A	#N/A	#N/A
An19g00130	#N/A	#N/A	#N/A	#N/A
An19g00180	#N/A	#N/A	#N/A	#N/A
An19g00320	#N/A	#N/A	#N/A	#N/A
An19g00330	#N/A	#N/A	#N/A	#N/A
An19g00340	#N/A	#N/A	#N/A	#N/A
An19g00350	#N/A	#N/A	#N/A	#N/A
An19g00420	#N/A	#N/A	#N/A	#N/A

## Sheet: Hydrolase
		Additional_File_4_DGE_Genes_by_function
Carbohydrases	Pel, Herman J., et al. "Genome sequencing and analysis of the versatile cell factory Aspergillus niger CBS 513.88." Nature biotechnology 25.2 (2007): 221-231.					Proteases	Dong, Zixing, Shuangshuang Yang, and Byong H. Lee. "Bioinformatic mapping of a more precise Aspergillus niger degradome." Scientific reports 11.1 (2021): 693.					Lipases	van der Veen, Douwe. Transcriptional profiling of Aspergillus niger. Wageningen University and Research, 2009.
Total genes in list:	Genes diff expressed upon Dox application		% of Backround			Total genes in list:	Genes diff expressed upon Dox application		% of Backround			Total genes in list:	Genes diff expressed upon Dox application		% of Backround
170	32		18.8235			227	36		15.859			65	9		13.8462
Gene ID	Product Description	Gene Name	log2FC	padj		Gene ID	Product Description	Gene Name	log2FC	padj		Gene ID	Product Description	Gene Name	log2FC	padj
An15g05370	Polygalacturonase II	pgaII	5.32055	0.0114138		An01g00530	Extracellular acidic protease	pepB	7.40432	0.00924146		An09g02180	Triacylglycerol lipase	N/A	5.13621	0.00967421
An01g01320	Alpha-galactosidase	N/A	5.19992	0.036851		An14g04710	Aspergillopepsin A, a pepsin family secreted acid protease	pepA	6.51424	8.95513e-05		An16g01880	lysophospholipase	lipanl	3.75746	0.000980843
An04g08550	Putative endo-glucanase	N/A	3.36159	0.000447856		An02g12680	Has domain(s) with predicted hydrolase activity, hydrolase activity, acting on carbon-nitrogen (but not peptide) bonds, in linear amidines, metallopeptidase activity and role in metabolic process, proteolysis	N/A	5.64938	0.00807628		An09g02270	Triacylglycerol lipase	N/A	3.06655	0.00849745
An06g00170	Alpha-galactosidase	aglA	3.22624	0.0223124		An13g02260	Has domain(s) with predicted aminopeptidase activity, dipeptidyl-peptidase activity, hydrolase activity and role in metabolic process, proteolysis	N/A	4.89854	0.04172		An09g06390	Ortholog(s) have cytosol, nucleus localization	N/A	2.7602	0.0114198
An12g05010	Acetyl xylan esterase	axeA	2.84299	2.66456e-06		An08g04640	Sedolisin family secreted protease	protB	4.88027	0.000199079		An16g08870	Triacylglycerol lipase	N/A	2.51098	0.00160616
An15g03550	Has domain(s) with predicted hydrolase activity, hydrolyzing O-glycosyl compounds activity and role in carbohydrate metabolic process	N/A	2.82598	0.000307932		An01g11610	Has domain(s) with predicted hydrolase activity and role in metabolic process	N/A	4.56012	0.000460995		An03g06560	Triacylglycerol lipase	N/A	2.50301	1.52797e-05
An09g01190	Endo-l,5-alpha-L-arabinase, secreted enzyme involved in degradation of hemicellulosic component L-araban	abnA	2.77502	0.0201589		An02g00090	Putative prolidase	N/A	4.4905	0.0234636		An02g13340	Ortholog of Aspergillus tubingensis : Asptu1_0055375, Aspergillus brasiliensis : Aspbr1_0118048, Aspergillus kawachii : Aspka1_0174533 and Aspergillus niger ATCC 1015 : 132003-mRNA	N/A	2.00292	0.00722128
An15g02300	Alpha-arabinofuranosidase B, glycosyl hydrolase involved in degradation of plant cell wall polysaccharide L-arabinan	abfB	2.63325	0.0467558		An14g02470	Sedolisin family secreted protease	N/A	3.97576	0.000187472		An18g06580	Has domain(s) with predicted triglyceride lipase activity and role in lipid metabolic process	N/A	1.66878	0.0114138
An07g03100	Ortholog(s) have S-formylglutathione hydrolase activity, role in formaldehyde catabolic process and cytosol localization	N/A	2.41281	0.0123684		An15g07700	Aspergillopepsin II precursor	protD	3.96752	0.0011832		An11g03000	Ortholog(s) have gamma-glutamyltransferase activity, omega peptidase activity, role in glutathione catabolic process and cytoplasm, glutathione hydrolase complex, nuclear periphery localization	N/A	-1.04526	0.0172221
An01g01340	Has domain(s) with predicted catalytic activity	N/A	2.37775	0.0288206		An01g01750	Sedolisin family secreted protease	N/A	3.93075	0.000209053		An13g02820	Has domain(s) with predicted hydrolase activity	N/A	#N/A	#N/A
An01g11520	Polygalacturonase, one of two in A. niger	pgaI	1.67944	0.00949792		An07g08030	Putative serine carboxypeptidase	pepF	3.58329	0.00042043		An03g02820	Vacuolar lipase	atg15	#N/A	#N/A
An08g05230	Ortholog(s) have cellulase activity and role in glucan catabolic process	N/A	1.59779	0.00244001		An01g01720	Ortholog(s) have RNA polymerase II core promoter proximal region sequence-specific DNA binding, cysteine-type peptidase activity, double-stranded DNA binding, mRNA binding, single-stranded DNA binding activity	N/A	2.63838	0.0315185		An07g00440	Triacylglycerol lipase	N/A	#N/A	#N/A
An01g00780	Secreted endo-1,4-xylanase	xynB	1.40594	0.0108285		An02g04690	Serine-type carboxypeptidase Y family secreted neutral protease	N/A	2.40373	0.021761		An09g03760	Ortholog of A. nidulans FGSC A4 : AN1314, A. niger CBS 513.88 : An11g08070, Neosartorya fischeri NRRL 181 : NFIA_030520 and Aspergillus versicolor : Aspve1_0031176	N/A	#N/A	#N/A
An11g07660	Putative glucan exo-1,3-beta-glucosidase	exgD	-1.01096	0.0410381		An12g05960	Protein similar to dipeptidyl peptidase II	N/A	2.39838	0.00442014		An15g03950	Ortholog(s) have sterol esterase activity, role in cell wall mannoprotein biosynthetic process, sterol metabolic process and integral component of membrane, plasma membrane localization	N/A	#N/A	#N/A
An17g00520	Beta-glucosidase precursor	bglI	-1.18379	0.0151507		An16g09010	Putative protease	protH	1.97256	0.00452003		An01g06480	Ortholog(s) have unfolded protein binding activity, role in protein folding and chaperonin-containing T-complex, nucleus localization	N/A	#N/A	#N/A
An18g03570	Beta-glucosidase	bglA	-1.26145	0.0244412		An09g02830	Putative estherase/lipase/thioesterase	N/A	1.97032	0.0220329		An03g06300	Ortholog of A. nidulans FGSC A4 : AN2394, A. niger CBS 513.88 : An16g06790, A. oryzae RIB40 : AO090010000576, Aspergillus wentii : Aspwe1_0027397 and Aspergillus sydowii : Aspsy1_1173185	N/A	#N/A	#N/A
An11g08700	Has domain(s) with predicted polygalacturonase activity and role in carbohydrate metabolic process	N/A	-1.28895	0.0326178		An08g04490	Secreted lysosomal Pro-Xaa carboxypeptidase	protA	1.95043	0.0354965		An04g01200	Ortholog(s) have ubiquinol-cytochrome-c reductase activity and role in aerobic respiration, mitochondrial electron transport, ubiquinol to cytochrome c, mitochondrial respiratory chain complex III assembly	N/A	#N/A	#N/A
An01g01870	Avicelase III	eglC	-1.41854	0.0257607		An01g06080	Ortholog(s) have ATPase activity, coupled activity, role in positive regulation of protein-pyridoxal-5-phosphate linkage, protein refolding and mitochondrial matrix localization	N/A	1.94061	0.0132024		An08g04360	Has domain(s) with predicted hydrolase activity, acting on ester bonds activity and role in GPI anchor metabolic process, intracellular protein transport	N/A	#N/A	#N/A
An18g04800	Has domain(s) with predicted intramolecular lyase activity	N/A	-1.43151	0.00871692		An02g13740	Putative Gly-X carboxypeptidase precursor	N/A	1.6185	0.00870596		An13g00480	Ortholog of A. fumigatus Af293 : Afu7g04020, A. oryzae RIB40 : AO090026000812, Aspergillus wentii : Aspwe1_0429172, Aspergillus sydowii : Aspsy1_0154048 and Aspergillus terreus NIH2624 : ATET_04283	N/A	#N/A	#N/A
An04g09890	Putative 1,3-alpha-glucan synthase	agsA	-1.43853	0.0474913		An14g02080	Putative prolidase	N/A	1.41495	0.0452071		An16g02540	Ortholog(s) have role in fungal-type cell wall organization and hyphal cell wall localization	N/A	#N/A	#N/A
An03g05330	Putative beta-glucosidase	N/A	-1.62935	0.00344217		An18g06210	Ortholog(s) have extracellular region localization	N/A	1.13996	0.0413114		An16g06790	Ortholog of A. nidulans FGSC A4 : AN2394, A. niger CBS 513.88 : An03g06300, A. oryzae RIB40 : AO090010000576, Aspergillus wentii : Aspwe1_0027397 and Aspergillus sydowii : Aspsy1_1173185	N/A	#N/A	#N/A
An09g00260	Putative secreted alpha-galactosidase	aglC	-1.66866	0.0425258		An01g00560	Putative signal peptidase complex subunit	N/A	1.08376	0.0472535		An03g06630	Triacylglycerol lipase	N/A	#N/A	#N/A
An02g00610	Has domain(s) with predicted catalytic activity, hydrolase activity, hydrolyzing O-glycosyl compounds activity and role in carbohydrate metabolic process	N/A	-1.73393	0.00130311		An09g06250	Ortholog(s) have metalloaminopeptidase activity and extracellular region, fungal-type vacuole localization	N/A	1.00379	0.0166035		An06g00350	Triacylglycerol lipase	N/A	#N/A	#N/A
An04g06920	Extracellular alpha-glucosidase pro-protein	agdA	-1.79274	0.0211397		An07g07000	Ortholog(s) have ATP binding, ATPase activity, metallopeptidase activity, role in protein complex assembly, signal peptide processing and m-AAA complex, mitochondrial inner boundary membrane localization	N/A	-1.01071	0.00451534		An07g04200	Triacylglycerol lipase	N/A	#N/A	#N/A
An12g08280	Extracellular exo-inulinase	inuE	-2.58321	0.00443639		An02g03760	Ortholog(s) have ATP-dependent peptidase activity, role in chaperone-mediated protein complex assembly, misfolded or incompletely synthesized protein catabolic process and mitochondrial matrix localization	pim1	-1.02115	0.0002242		An02g13440	Has domain(s) with predicted hydrolase activity and role in metabolic process	N/A	#N/A	#N/A
An07g00350	Alpha-glucosidase	agdG	-2.71981	0.0104498		An11g03000	Ortholog(s) have gamma-glutamyltransferase activity, omega peptidase activity, role in glutathione catabolic process and cytoplasm, glutathione hydrolase complex, nuclear periphery localization	N/A	-1.04526	0.0172221		An08g00620	Ortholog(s) have lysophosphatidylethanolamine acyltransferase activity, triglyceride lipase activity, role in cell budding, triglyceride catabolic process, triglyceride mobilization and lipid particle localization	N/A	#N/A	#N/A
An02g12450	Putative exopolygalacturonase/exoxylogalacturonan hydrolase	pgxC	-3.07247	0.000697504		An04g01440	Pepsin family secreted protease	N/A	-1.04537	0.0231482		An01g07160	Ortholog(s) have alpha-tubulin binding activity, role in protein folding, tubulin complex assembly and cytosol, nucleus localization	N/A	#N/A	#N/A
An15g07810	Putative alpha-glucan synthase	agsB	-3.36427	0.0113241		An14g01410	Has domain(s) with predicted metallopeptidase activity, zinc ion binding activity and role in proteolysis	N/A	-1.27387	0.0247209		An08g07390	Has domain(s) with predicted hydrolase activity and role in metabolic process	N/A	#N/A	#N/A
An06g02040	Putative beta-glucosidase	N/A	-3.65744	0.0124446		An02g06070	Has domain(s) with predicted ATP-dependent peptidase activity, zinc ion binding activity and role in proteolysis	N/A	-1.62976	0.000172982		An09g00120	Feruloyl esterase	faeA	#N/A	#N/A
An10g00870	Pectate lyase A, pectin depolymerizing enzyme	plyA	-3.71246	0.0147563		An01g13040	Has domain(s) with predicted aminopeptidase activity, manganese ion binding activity and role in cellular process	N/A	-1.77624	0.00818965		An01g04180	Ortholog(s) have triglyceride lipase activity, role in triglyceride mobilization and cytoplasm localization	N/A	#N/A	#N/A
An11g03200	Inulase	inuA	-3.80812	0.0368011		An11g01110	Ortholog(s) have role in proteolysis	aorO	-1.85312	0.0144229		An04g03220	Ortholog(s) have calcium-independent phospholipase A2 activity, lysophosphatidic acid acyltransferase activity, sterol esterase activity, triglyceride lipase activity	N/A	#N/A	#N/A
An15g07760	Mannan endo-1,4-beta-mannosidase	man26A	-4.30069	0.00528595		An01g00370	Pepsin family secreted protease	pepAb	-1.90615	0.0399677		An11g08070	Ortholog of A. nidulans FGSC A4 : AN1314, A. niger CBS 513.88 : An09g03760, Neosartorya fischeri NRRL 181 : NFIA_030520 and Aspergillus versicolor : Aspve1_0031176	N/A	#N/A	#N/A
An01g00330	Alpha-L-arabinofuranosidase, involved in degradation of hemicellulosic component L-araban	abfA	#N/A	#N/A		An12g02180	protein of unknown function	N/A	-2.05468	0.00148294		An04g09770	Has domain(s) with predicted hydrolase activity and role in metabolic process	N/A	#N/A	#N/A
An01g01260	Has domain(s) with predicted catalytic activity, hydrolase activity, hydrolyzing O-glycosyl compounds activity and role in carbohydrate metabolic process	N/A	#N/A	#N/A		An11g05400	Has domain(s) with predicted cysteine-type endopeptidase activity and role in proteolysis	N/A	-1.96625	0.00558767		An01g05620	Has domain(s) with predicted hydrolase activity and role in metabolic process	N/A	#N/A	#N/A
An01g03340	Xyloglucan-specific endo-beta-1,4-glucanase	xgeA	#N/A	#N/A		An13g03240	Ortholog of A. fumigatus Af293 : Afu8g00530, A. niger CBS 513.88 : An07g00020, A. oryzae RIB40 : AO090009000132, AO090026000248, AO090102000460 and Aspergillus wentii : Aspwe1_0182625	N/A	-2.14373	0.0325307		An04g02360	Has domain(s) with predicted hydrolase activity and role in metabolic process	N/A	#N/A	#N/A
An01g04880	Putative alpha-glucosidase	axlB	#N/A	#N/A		An01g02070	Has domain(s) with predicted metalloendopeptidase activity, zinc ion binding activity and extracellular space localization	mep	-2.1794	0.0424964		An08g08390	Ortholog(s) have carboxylic ester hydrolase activity, lipase activity	N/A	#N/A	#N/A
An01g06120	Glycogen debranching enzyme	gdbA	#N/A	#N/A		An01g01210	Has domain(s) with predicted serine-type peptidase activity and role in proteolysis	N/A	#N/A	#N/A		An11g03380	Ortholog(s) have cytoplasm localization	N/A	#N/A	#N/A
An01g06620	Ortholog(s) have rhamnogalacturonan acetylesterase activity and role in pectin catabolic process	N/A	#N/A	#N/A		An01g02440	Ortholog of A. nidulans FGSC A4 : AN0173, A. oryzae RIB40 : AO090026000850, Aspergillus wentii : Aspwe1_0442639, Aspergillus sydowii : Aspsy1_0027713 and Aspergillus terreus NIH2624 : ATET_07718	N/A	#N/A	#N/A		An12g03120	Ortholog(s) have carboxylic ester hydrolase activity, lipase activity	afl1-1	#N/A	#N/A
An01g06630	Beta-mannosidase	N/A	#N/A	#N/A		An01g02980	Has domain(s) with predicted dipeptidyl-peptidase activity, role in proteolysis and cytoplasm localization	N/A	#N/A	#N/A		An02g07360	Has domain(s) with predicted hydrolase activity and role in metabolic process	N/A	#N/A	#N/A
An01g09960	Secreted beta-D-xylosidase involved in degradation of xylan	xlnD	#N/A	#N/A		An01g04680	Ortholog(s) have calcium-dependent cysteine-type endopeptidase activity	palB	#N/A	#N/A		An02g09690	Ortholog(s) have role in fatty acid catabolic process	N/A	#N/A	#N/A
An01g10350	Beta-galactosidase	lacB	#N/A	#N/A		An01g05470	Ortholog(s) have metalloendopeptidase activity, role in protein sumoylation, response to UV-B, response to UV-C, translesion synthesis and nuclear envelope localization	N/A	#N/A	#N/A		An08g08030	Ortholog of Aspergillus wentii : Aspwe1_0113392, Aspergillus niger ATCC 1015 : 52616-mRNA, Aspergillus zonatus : Aspzo1_0137432 and Aspergillus carbonarius ITEM 5010 : Acar5010_038811	N/A	#N/A	#N/A
An01g10930	Putative alpha-glucosidase	agdE	#N/A	#N/A		An01g08470	putative ubiquitin carboxyl-terminal hydrolase	creB	#N/A	#N/A		An10g00780	Ortholog of A. niger CBS 513.88 : An13g03800, Aspergillus wentii : Aspwe1_0025183, Aspergillus niger ATCC 1015 : 191883-mRNA, 50962-mRNA and Aspergillus zonatus : Aspzo1_0102847	N/A	#N/A	#N/A
An01g11660	Putative cellobiohydrolase B	cbhB	#N/A	#N/A		An01g08530	Putative kexin	kexB	#N/A	#N/A		An11g08610	Ortholog(s) have carboxylic ester hydrolase activity, lipase activity	N/A	#N/A	#N/A
An01g11670	Endoglucanase A	eglA	#N/A	#N/A		An01g09320	Ortholog(s) have ubiquitin-specific protease activity, role in protein deubiquitination and cytosol, ribosome localization	N/A	#N/A	#N/A		An12g02340	Ortholog of A. niger CBS 513.88 : An06g00340, Aspergillus niger ATCC 1015 : 131911-mRNA, 37750-mRNA, Aspergillus zonatus : Aspzo1_0076809 and Aspergillus carbonarius ITEM 5010 : Acar5010_056460	N/A	#N/A	#N/A
An01g12150	Secreted, thermostable beta-galactosidase	lacA	#N/A	#N/A		An01g11160	Ortholog(s) have ubiquitin-specific protease activity, role in protein deubiquitination and nuclear periphery localization	N/A	#N/A	#N/A		An12g05590	Ortholog of A. nidulans FGSC A4 : AN7521, A. fumigatus Af293 : Afu3g09230, A. oryzae RIB40 : AO090023000559, Aspergillus wentii : Aspwe1_0110954 and Aspergillus sydowii : Aspsy1_1178405	N/A	#N/A	#N/A
An01g13610	Putative alpha-amylase	amyD	#N/A	#N/A		An01g11340	Has domain(s) with predicted aminopeptidase activity, metalloexopeptidase activity and role in cellular process, proteolysis	N/A	#N/A	#N/A		An12g06560	Triacylglycerol lipase	N/A	#N/A	#N/A
An01g14600	Endo-1,4-beta-xylanase	xynG1	#N/A	#N/A		An01g11360	Has domain(s) with predicted aminopeptidase activity, metalloexopeptidase activity and role in cellular process, proteolysis	N/A	#N/A	#N/A		An13g02160	Ortholog of Aspergillus tubingensis : Asptu1_0054527, Aspergillus brasiliensis : Aspbr1_0068324, Aspergillus kawachii : Aspka1_0177108 and Aspergillus acidus : Aspfo1_0157496	N/A	#N/A	#N/A
An01g14650	Putative exo-rhamnogalacturonan hydrolase with a predicted role in pectin degradation	rgxA	#N/A	#N/A		An01g11740	Ortholog(s) have Golgi apparatus localization	N/A	#N/A	#N/A		An13g03800	Ortholog of A. niger CBS 513.88 : An10g00780, Aspergillus wentii : Aspwe1_0025183, Aspergillus niger ATCC 1015 : 191883-mRNA, 50962-mRNA and Aspergillus zonatus : Aspzo1_0102847	N/A	#N/A	#N/A
An01g14670	Putative endopolygalacturonase	pgaE	#N/A	#N/A		An01g12210	Ubiquinol-cytochrome c reductase	N/A	#N/A	#N/A		An15g02210	Ortholog of A. nidulans FGSC A4 : AN7948, Aspergillus tubingensis : Asptu1_0130978, Aspergillus kawachii : Aspka1_0180797, Aspergillus acidus : Aspfo1_0071750 and Aspergillus versicolor : Aspve1_0063096	N/A	#N/A	#N/A
An02g00140	Xylan-1,4-beta-xylosidase	xynB	#N/A	#N/A		An01g13530	Ortholog(s) have GPI-anchor transamidase activity, role in attachment of GPI anchor to protein and GPI-anchor transamidase complex localization	N/A	#N/A	#N/A		An16g00030	Ortholog of Aspergillus tubingensis : Asptu1_0146145, Aspergillus acidus : Aspfo1_0133296, Aspergillus niger ATCC 1015 : 41437-mRNA and Aspergillus zonatus : Aspzo1_0017236	N/A	#N/A	#N/A
An02g01400	Ortholog(s) have arabinan endo-1,5-alpha-L-arabinosidase activity and role in pectin catabolic process	N/A	#N/A	#N/A		An01g14920	P{utative metallopeptidase	N/A	#N/A	#N/A		An02g00070	Has domain(s) with predicted hydrolase activity and role in metabolic process	N/A	#N/A	#N/A
An02g03260	Putative 1,3-alpha-glucan synthase	agsA	#N/A	#N/A		An02g00990	Has domain(s) with predicted hydrolase activity and role in metabolic process	N/A	#N/A	#N/A		An08g08020	Has domain(s) with predicted hydrolase activity and role in metabolic process	N/A	#N/A	#N/A
An02g04900	Endopolygalacturonase	pgaB	#N/A	#N/A		An02g01000	Has domain(s) with predicted aminopeptidase activity, dipeptidyl-peptidase activity, hydrolase activity and role in metabolic process, proteolysis	N/A	#N/A	#N/A		An12g04350	Has domain(s) with predicted hydrolase activity and role in metabolic process	N/A	#N/A	#N/A
An02g07590	Has domain(s) with predicted N-acetyltransferase activity, hydrolase activity, hydrolyzing O-glycosyl compounds activity and role in carbohydrate metabolic process	N/A	#N/A	#N/A		An02g01420	Ortholog(s) have ubiquitin-specific protease activity, role in protein deubiquitination and cytosol, nucleus localization	N/A	#N/A	#N/A		An06g00340	Ortholog of A. niger CBS 513.88 : An12g02340, Aspergillus niger ATCC 1015 : 131911-mRNA, 37750-mRNA, Aspergillus zonatus : Aspzo1_0076809 and Aspergillus carbonarius ITEM 5010 : Acar5010_056460	N/A	#N/A	#N/A
An02g10550	Putative endo-alpha-1,5-arabinanase	abnC	#N/A	#N/A		An02g01500	Ortholog of A. nidulans FGSC A4 : AN6275, A. fumigatus Af293 : Afu2g12570, A. oryzae RIB40 : AO090026000362, Aspergillus wentii : Aspwe1_0116943 and Aspergillus sydowii : Aspsy1_0151369	N/A	#N/A	#N/A		An12g04190	Has domain(s) with predicted ATP binding, ATPase activity, ATPase activity, coupled to transmembrane movement of substances, nucleoside-triphosphatase activity, nucleotide binding activity and role in transmembrane transport	N/A	#N/A	#N/A
An02g11150	Putative alpha-galactosidase variant B	aglB	#N/A	#N/A		An02g01550	Secreted serine protease	N/A	#N/A	#N/A		An12g07860	Ortholog(s) have carboxylic ester hydrolase activity, lipase activity	N/A	#N/A	#N/A
An02g13240	Putative alpha-glucosidase	agdC	#N/A	#N/A		An02g02850	Has domain(s) with predicted serine-type endopeptidase activity and role in proteolysis	N/A	#N/A	#N/A		An09g05120	Triacylglycerol lipase	N/A	#N/A	#N/A
An03g00190	Pectin lyase	pelB	#N/A	#N/A		An02g03400	20S CP alpha subunit of the proteasome	pup2	#N/A	#N/A		An16g00180	Ortholog(s) have cytosol, nucleus localization	N/A	#N/A	#N/A
An03g00940	Endo-1,4-beta-xylanase, member of glycosyl hydrolase family 10	xynA	#N/A	#N/A		An02g06300	Ortholog(s) have endoplasmic reticulum localization	N/A	#N/A	#N/A		An01g01160	Has domain(s) with predicted hydrolase activity and role in metabolic process	N/A	#N/A	#N/A
An03g00960	1,4-beta-D-arabinoxylan arabinofuranohydrolase	axhA	#N/A	#N/A		An02g06910	Ortholog(s) have cell division site, cytosol, nucleus localization	N/A	#N/A	#N/A		An14g00300	Ortholog(s) have acylglycerone-phosphate reductase activity, triglyceride lipase activity and role in phosphatidic acid biosynthetic process, triglyceride catabolic process	N/A	#N/A	#N/A
An03g01050	Endo-beta-1,4-glucanase	N/A	#N/A	#N/A		An02g07040	20S CP alpha subunit of the proteasome	scl1	#N/A	#N/A		An02g00100	Has domain(s) with predicted hydrolase activity and role in metabolic process	N/A	#N/A	#N/A
An03g02080	Putative exo-rhamnogalacturonan hydrolase with a predicted role in pectin degradation	rgxB	#N/A	#N/A		An02g07210	Putative acid aspartic protease, constitutively expressed	pepE	#N/A	#N/A		An03g00380	Has domain(s) with predicted oxidoreductase activity and role in metabolic process	N/A	#N/A	#N/A
An03g03740	Beta-glucosidase	bgl4	#N/A	#N/A		An02g07490	Ortholog(s) have ubiquitin-specific protease activity, role in protein deubiquitination and mitochondrial outer membrane localization	N/A	#N/A	#N/A		An11g07700	Ortholog(s) have mitochondrion localization	N/A	#N/A	#N/A
An03g05380	Putative endo-glucanase	N/A	#N/A	#N/A		An02g10790	20S CP alpha subunit of the proteasome	pre6	#N/A	#N/A		An08g05320	Has domain(s) with predicted oxidoreductase activity and role in metabolic process	N/A	#N/A	#N/A
An03g06310	Pectin methylesterase	pmeA	#N/A	#N/A		An02g11420	Type IV dipeptidyl aminopeptidase (DPP IV)	dapB	#N/A	#N/A		An18g00230	Ortholog(s) have Golgi apparatus, endoplasmic reticulum, fungal-type vacuole membrane localization	N/A	#N/A	#N/A
An03g06550	1,4-alpha-D-glucan glucohydrolase	glaA	#N/A	#N/A		An02g11940	Ortholog(s) have metalloaminopeptidase activity, role in cellular response to drug, chaperone-mediated protein folding, proteolysis and cytosol, extracellular region, fungal-type vacuole lumen, ribosome localization	N/A	#N/A	#N/A
An03g06740	Putative exopolygalacturonase B	pgxB	#N/A	#N/A		An02g11960	Ortholog(s) have mitochondrion localization	N/A	#N/A	#N/A
An04g02700	Has domain(s) with predicted catalytic activity	N/A	#N/A	#N/A		An02g12490	Ortholog(s) have ubiquitin-specific protease activity and role in endocytosis, protein deubiquitination, protein targeting to vacuole involved in ubiquitin-dependent protein catabolic process via the multivesicular body sorting pathway	N/A	#N/A	#N/A
An04g03170	Putative beta-glucosidase	N/A	#N/A	#N/A		An02g13920	Ortholog(s) have ubiquitin-specific protease activity, role in protein deubiquitination and cytosol, nucleus localization	N/A	#N/A	#N/A
An04g06930	Alpha-amylase	amyA	#N/A	#N/A		An02g14990	Ortholog(s) have ubiquitin-specific protease activity, role in protein deubiquitination and nucleoplasm localization	N/A	#N/A	#N/A
An04g09070	Ortholog(s) have alpha-L-rhamnosidase activity	N/A	#N/A	#N/A		An03g01010	Sedolisin family secreted protease	N/A	#N/A	#N/A
An04g09690	Pectin methylesterase	pmeA	#N/A	#N/A		An03g01660	Vacuolar aminopeptidase Y family secreted protease	ape3	#N/A	#N/A
An04g09700	Has domain(s) with predicted polygalacturonase activity and role in carbohydrate metabolic process	xghA	#N/A	#N/A		An03g02530	Ortholog of Aspergillus carbonarius ITEM 5010 : Acar5010_397307	N/A	#N/A	#N/A
An05g01320	Acidophilic endo-1,4-beta-D-mannanase involved in mannan degradation	man5A	#N/A	#N/A		An03g03810	Ortholog of A. nidulans FGSC A4 : AN7083, A. fumigatus Af293 : Afu2g16580, Afu8g00380/fma-AT, A. niger CBS 513.88 : An15g03730 and A. oryzae RIB40 : AO090003000093, AO090020000720, AO090023000925, AO090012000367	N/A	#N/A	#N/A
An05g02100	Alpha-amylase (1, 4-alpha-D-glucan 4-glucanohydrolase), hydrolyzes the alpha-1,4-glucosidic bonds in glycogen or starch	amyA	#N/A	#N/A		An03g04230	Ortholog(s) have cytosol, nucleus localization	N/A	#N/A	#N/A
An05g02410	Has domain(s) with predicted catalytic activity, hydrolase activity, hydrolyzing O-glycosyl compounds activity and role in carbohydrate metabolic process	N/A	#N/A	#N/A		An03g05200	Carboxypeptidase Y family secreted protease	protF	#N/A	#N/A
An05g02440	Putative polygalacturonase	pgaC	#N/A	#N/A		An04g00380	Ortholog of A. nidulans FGSC A4 : AN4319, A. fumigatus Af293 : Afu4g06110, A. oryzae RIB40 : AO090023000984, Neosartorya fischeri NRRL 181 : NFIA_110030 and Aspergillus versicolor : Aspve1_0085237	N/A	#N/A	#N/A
An06g00290	Beta-galactosidase	lacC	#N/A	#N/A		An04g00410	Putative dipeptidyl peptidase III	N/A	#N/A	#N/A
An06g02060	Has domain(s) with predicted catalytic activity, hydrolase activity, hydrolyzing O-glycosyl compounds activity and role in carbohydrate metabolic process	N/A	#N/A	#N/A		An04g00980	Has domain(s) with predicted aminopeptidase activity, hydrolase activity and role in metabolic process, proteolysis	N/A	#N/A	#N/A
An06g02070	Has domain(s) with predicted polygalacturonase activity and role in carbohydrate metabolic process	rhgC	#N/A	#N/A		An04g01330	Ortholog(s) have cytosol localization	N/A	#N/A	#N/A
An06g02420	Putative inulinolytic enzyme	sucC	#N/A	#N/A		An04g01800	Ortholog(s) have endopeptidase activator activity and role in proteasomal ubiquitin-independent protein catabolic process, proteasome-mediated ubiquitin-dependent protein catabolic process	N/A	#N/A	#N/A
An06g02460	Has domain(s) with predicted hydrolase activity, hydrolyzing O-glycosyl compounds activity and role in carbohydrate metabolic process	N/A	#N/A	#N/A		An04g01870	Ortholog(s) have endopeptidase activator activity and role in proteasomal ubiquitin-independent protein catabolic process, proteasome-mediated ubiquitin-dependent protein catabolic process	N/A	#N/A	#N/A
An07g00240	Has domain(s) with predicted catalytic activity	N/A	#N/A	#N/A		An04g01950	Putative zinc metalloprotease similar to S. cerevisiae STE24	N/A	#N/A	#N/A
An07g01000	Has domain(s) with predicted polygalacturonase activity and role in carbohydrate metabolic process	N/A	#N/A	#N/A		An04g01980	Ortholog(s) have cytosol, nucleus localization	N/A	#N/A	#N/A
An07g04420	Beta-galactosidase	N/A	#N/A	#N/A		An04g02320	Ortholog(s) have metalloendopeptidase activity, role in proteolysis involved in cellular protein catabolic process and mitochondrial intermembrane space localization	cym1	#N/A	#N/A
An07g04930	Has domain(s) with predicted hydrolase activity, hydrolyzing O-glycosyl compounds activity and role in carbohydrate metabolic process	N/A	#N/A	#N/A		An04g02850	Putative protease	protC	#N/A	#N/A
An07g07630	Beta-glucosidase	N/A	#N/A	#N/A		An04g02880	Has domain(s) with predicted peptidase activity and role in proteolysis	N/A	#N/A	#N/A
An07g08950	Heat- and alkaline-stable endoglucanase	eglC	#N/A	#N/A		An04g03100	Has domain(s) with predicted aminopeptidase activity, dipeptidyl-peptidase activity, hydrolase activity and role in metabolic process, proteolysis	N/A	#N/A	#N/A
An07g09330	Putative cellobiohydrolase	cbhA	#N/A	#N/A		An04g03930	Putative zinc aminopeptidase	apsA	#N/A	#N/A
An07g09760	Putative beta-glucosidase	bglD	#N/A	#N/A		An04g04970	Ortholog(s) have ATP-dependent peptidase activity	N/A	#N/A	#N/A
An08g01100	Has domain(s) with predicted catalytic activity, hydrolase activity, hydrolyzing O-glycosyl compounds activity and role in carbohydrate metabolic process	N/A	#N/A	#N/A		An04g05530	Ortholog(s) have metallopeptidase activity, role in ascospore wall assembly and ascospore wall, endoplasmic reticulum membrane localization	admB	#N/A	#N/A
An08g01710	Putative arabinofuranosidase	abfC	#N/A	#N/A		An04g07380	Ortholog(s) have metalloendopeptidase activity, role in misfolded or incompletely synthesized protein catabolic process and mitochondrial inner membrane localization	N/A	#N/A	#N/A
An08g01760	Putative cellulase	N/A	#N/A	#N/A		An04g09960	Ortholog of Aspergillus tubingensis : Asptu1_0058153, Aspergillus brasiliensis : Aspbr1_0661759, Aspergillus kawachii : Aspka1_0181292 and Aspergillus acidus : Aspfo1_0187220	N/A	#N/A	#N/A
An08g01900	Putative xylan beta-xylosidase	N/A	#N/A	#N/A		An04g10270	Has domain(s) with predicted hydrolase activity, metallopeptidase activity and role in metabolic process, proteolysis	N/A	#N/A	#N/A
An08g08240	Putative beta-glucosidase	bglD	#N/A	#N/A		An05g00050	Ortholog(s) have dipeptidase activity and cytoplasm localization	pepP	#N/A	#N/A
An08g09140	Has domain(s) with predicted catalytic activity	N/A	#N/A	#N/A		An05g00070	Ortholog(s) have aminopeptidase activity, epoxide hydrolase activity, role in cellular lipid metabolic process, protein catabolic process and cytosol, extracellular region, nucleus localization	N/A	#N/A	#N/A
An08g10780	Has domain(s) with predicted hydrolase activity, hydrolyzing O-glycosyl compounds activity and role in carbohydrate metabolic process	N/A	#N/A	#N/A		An05g00110	Ortholog(s) have role in mitochondrial protein processing, mitochondrial proton-transporting ATP synthase complex assembly and extrinsic component of mitochondrial inner membrane, mitochondrial intermembrane space localization	atp23	#N/A	#N/A
An08g11070	Secreted invertase	suc1	#N/A	#N/A		An05g01870	Has domain(s) with predicted serine-type carboxypeptidase activity and role in proteolysis	N/A	#N/A	#N/A
An09g00270	Putative alpha-galactosidase	aglC	#N/A	#N/A		An05g02170	Putative acid protease	N/A	#N/A	#N/A
An09g00880	Has domain(s) with predicted alpha-L-arabinofuranosidase activity, catalytic activity and role in L-arabinose metabolic process, carbohydrate metabolic process	abfD	#N/A	#N/A		An06g00190	Sedolisin family secreted protease	sedD	#N/A	#N/A
An09g03070	Putative 1,3-alpha-glucan synthase	agsE	#N/A	#N/A		An06g00310	Ortholog(s) have extracellular region localization	N/A	#N/A	#N/A
An09g03100	GPI-anchored alpha-glucanosyltransferase	agtA	#N/A	#N/A		An06g00780	Ortholog of A. fumigatus Af293 : Afu1g03370, A. niger CBS 513.88 : An08g07440, An07g01270, A. oryzae RIB40 : AO090120000190 and Neosartorya fischeri NRRL 181 : NFIA_021280, NFIA_024060, NFIA_049510	N/A	#N/A	#N/A
An09g03110	Putative alpha-amylase	amyE	#N/A	#N/A		An06g01380	Ortholog(s) have ubiquitin-specific protease activity, role in protein deubiquitination, ubiquitin homeostasis, ubiquitin-dependent protein catabolic process via the multivesicular body sorting pathway and cytosol localization	N/A	#N/A	#N/A
An09g03260	Endopolygalacturonase (PG)	pgaD	#N/A	#N/A		An06g01580	Ortholog of A. nidulans FGSC A4 : AN3731, A. fumigatus Af293 : Afu6g12420, A. oryzae RIB40 : AO090009000171, Aspergillus wentii : Aspwe1_0099460 and Aspergillus sydowii : Aspsy1_0044130	N/A	#N/A	#N/A
An09g03300	Secreted alpha-xylosidase	axlA	#N/A	#N/A		An06g01920	Ortholog(s) have protein complex scaffold, ubiquitin-specific protease activity and role in RNA splicing, histone H3-K4 methylation, histone H3-K79 methylation, histone deubiquitination	N/A	#N/A	#N/A
An09g05880	Alpha-glucosidase	agdE	#N/A	#N/A		An07g00320	Ortholog(s) have endopeptidase activity, role in zymogen activation and extracellular region localization	N/A	#N/A	#N/A
An10g00290	Has domain(s) with predicted catalytic activity	N/A	#N/A	#N/A		An07g00470	Has domain(s) with predicted metalloendopeptidase activity, metallopeptidase activity and role in proteolysis	N/A	#N/A	#N/A
An11g00200	Putative beta-glucosidase precursor	exg15	#N/A	#N/A		An07g00580	Ortholog of A. nidulans FGSC A4 : AN2818, A. niger CBS 513.88 : An12g03370, An18g00460, A. oryzae RIB40 : AO090103000478 and Aspergillus wentii : Aspwe1_0058229, Aspwe1_0111514	N/A	#N/A	#N/A
An11g00390	Ortholog(s) have carbon-oxygen lyase activity, acting on polysaccharides activity and role in pectin catabolic process	rglB	#N/A	#N/A		An07g00950	Has domain(s) with predicted aspartic-type endopeptidase activity and role in proteolysis	N/A	#N/A	#N/A
An11g02100	Beta-glucosidase	N/A	#N/A	#N/A		An07g01430	Has domain(s) with predicted aminopeptidase activity, dipeptidyl-peptidase activity, hydrolase activity and role in metabolic process, proteolysis	N/A	#N/A	#N/A
An11g03120	Endo-1,4-beta-xylanase	xynD	#N/A	#N/A		An07g01970	Ortholog(s) have metalloendopeptidase activity, role in proteolysis and Golgi apparatus, fungal-type vacuole, mitochondrial intermembrane space localization	mepB	#N/A	#N/A
An11g03210	Protein with homology to exo-inulinases	inuQ	#N/A	#N/A		An07g02010	20S CP alpha subunit of the proteasome	pre8	#N/A	#N/A
An11g03340	Putative acid alpha-amylase	amyB	#N/A	#N/A		An07g03020	Ortholog(s) have serine-type endopeptidase activity, role in mitochondrial tRNA threonylcarbamoyladenosine modification, proteolysis, tRNA threonylcarbamoyladenosine modification and mitochondrion localization	N/A	#N/A	#N/A
An11g04030	Putative pectin lyase, involved in degradation of pectins	pelC	#N/A	#N/A		An07g03090	Ortholog(s) have role in mitotic nuclear division, mitotic spindle organization	bimB	#N/A	#N/A
An11g04040	Putative exopolygalacturonase A	pgxA	#N/A	#N/A		An07g03400	protein of unknown function	N/A	#N/A	#N/A
An11g06090	Beta-glucosidase 2	N/A	#N/A	#N/A		An07g03830	protein of unknown function	N/A	#N/A	#N/A
An11g06320	Has domain(s) with predicted polygalacturonase activity and role in carbohydrate metabolic process	rhgD	#N/A	#N/A		An07g03880	Putative vacuolar serine proteinase	pepC	#N/A	#N/A
An11g06330	Alpha-galactosidase	N/A	#N/A	#N/A		An07g06490	Has domain(s) with predicted catalytic activity, metal ion binding activity	N/A	#N/A	#N/A
An11g06540	Beta-mannosidase	mndA	#N/A	#N/A		An07g07860	Ortholog(s) have ubiquitin-specific protease activity and role in mitochondrial fission, peroxisome fission, proteasome storage granule assembly, proteasome-mediated ubiquitin-dependent protein catabolic process, protein deubiquitination	N/A	#N/A	#N/A
An12g00950	Rhamnogalacturonan hydrolase	rhgA	#N/A	#N/A		An07g09120	Ortholog(s) have cytosol, nucleolus localization	N/A	#N/A	#N/A
An12g01850	Beta-mannosidase	mndB	#N/A	#N/A		An07g09730	Ortholog(s) have ubiquitin-specific protease activity, role in protein deubiquitination and cytosol, nucleus localization	N/A	#N/A	#N/A
An12g02220	Putative cellulose 1,4-beta-cellobiosidase	cbhC	#N/A	#N/A		An07g10110	Ortholog(s) have role in cellular response to drug and nuclear envelope, proteasome regulatory particle, lid subcomplex, proteasome storage granule localization	N/A	#N/A	#N/A
An12g02450	Putative 1,3-alpha-glucan synthase	agsC	#N/A	#N/A		An07g10130	Has domain(s) with predicted ubiquitinyl hydrolase activity and role in protein deubiquitination, ubiquitin-dependent protein catabolic process	N/A	#N/A	#N/A
An12g02460	Alpha-glucanotransferase	agtB	#N/A	#N/A		An07g10410	Putative metalloprotease	N/A	#N/A	#N/A
An12g02540	Ortholog(s) have cellulase activity and role in glucan catabolic process	N/A	#N/A	#N/A		An08g00430	Ortholog(s) have serine-type carboxypeptidase activity, role in apoptotic process, hyphal growth, positive regulation of conidium formation and fungal-type vacuole, trans-Golgi network localization	kexA	#N/A	#N/A
An12g02550	Feruloyl esterase	faeC	#N/A	#N/A		An08g00670	Has domain(s) with predicted serine-type endopeptidase activity, role in proteolysis and integral component of membrane localization	N/A	#N/A	#N/A
An12g03070	Putative glucoamylase	glaB	#N/A	#N/A		An08g04080	Ortholog(s) have ADP binding, peptidase activity and mitochondrial processing peptidase complex localization	N/A	#N/A	#N/A
An12g04610	Putative endoglucanase IV	N/A	#N/A	#N/A		An08g05390	Ortholog(s) have cytosol, nucleus localization	N/A	#N/A	#N/A
An12g05700	Has domain(s) with predicted catalytic activity	N/A	#N/A	#N/A		An08g07280	Has domain(s) with predicted hydrolase activity and role in metabolic process	N/A	#N/A	#N/A
An12g06930	Alpha-amylase (1, 4-alpha-D-glucan 4-glucanohydrolase), hydrolyzes the alpha-1,4-glucosidic bonds in glycogen or starch	amyC	#N/A	#N/A		An08g08670	Ortholog(s) have nucleus localization	N/A	#N/A	#N/A
An12g07500	Putative exopolygalacturonase X	pgxA	#N/A	#N/A		An08g08750	Carboxypeptidase Y	cpy	#N/A	#N/A
An13g02110	Has domain(s) with predicted alpha-L-fucosidase activity, catalytic activity and role in carbohydrate metabolic process, fucose metabolic process	N/A	#N/A	#N/A		An08g09840	protein of unknown function	N/A	#N/A	#N/A
An13g03710	Putative alpha-glucosidase	agdD	#N/A	#N/A		An08g10730	Has domain(s) with predicted serine-type endopeptidase activity and integral component of membrane localization	N/A	#N/A	#N/A
An14g01130	Ortholog(s) have carbon-oxygen lyase activity, acting on polysaccharides activity and role in pectin catabolic process, sporocarp development involved in sexual reproduction	rglA	#N/A	#N/A		An08g11630	Has domain(s) with predicted ubiquitin-specific protease activity, role in ubiquitin-dependent protein catabolic process and intracellular localization	N/A	#N/A	#N/A
An14g01770	Putative beta-glucosidase	bglJ	#N/A	#N/A		An09g00700	Has domain(s) with predicted role in cellular process	N/A	#N/A	#N/A
An14g01790	Ortholog of Aspergillus carbonarius ITEM 5010 : Acar5010_031329	N/A	#N/A	#N/A		An09g00950	Putative aminopeptidase	gdaA	#N/A	#N/A
An14g01800	Alpha-galactosidase D	N/A	#N/A	#N/A		An09g02370	Ortholog of A. nidulans FGSC A4 : AN8498, AN5429, AN8310, AN11121, A. fumigatus Af293 : Afu3g01350 and A. niger CBS 513.88 : An12g08560, An13g02790, An13g02620	N/A	#N/A	#N/A
An14g02670	Ortholog(s) have cellulase activity and role in glucan catabolic process	N/A	#N/A	#N/A		An09g02730	Ortholog(s) have mitochondrion localization	N/A	#N/A	#N/A
An14g02760	Putative secreted endoglucanase A	eglA	#N/A	#N/A		An09g03780	Putative subtilisin-like serine protease	pepD	#N/A	#N/A
An14g02920	Has domain(s) with predicted catalytic activity	N/A	#N/A	#N/A		An09g03800	Ortholog of A. nidulans FGSC A4 : AN7404, A. fumigatus Af293 : Afu3g01280, A. niger CBS 513.88 : An02g12500, An16g05960 and A. oryzae RIB40 : AO090011000171	N/A	#N/A	#N/A
An14g04190	1,4-alpha-glucan branching enzyme	gbeA	#N/A	#N/A		An09g04470	Ortholog(s) have calcium-dependent cysteine-type endopeptidase activity	casB	#N/A	#N/A
An14g04200	Rhamnogalacturonan hydrolase	rhgB	#N/A	#N/A		An09g05400	Ortholog(s) have SUMO-specific protease activity and role in protein desumoylation	N/A	#N/A	#N/A
An14g04370	Pectin lyase A, involved in degradation of pectins	pelA	#N/A	#N/A		An09g05480	Ortholog(s) have ubiquitin-specific protease activity, role in endocytosis, protein deubiquitination and cell division site, cytosol, nucleus, transport vesicle localization	N/A	#N/A	#N/A
An14g05340	Has domain(s) with predicted catalytic activity	N/A	#N/A	#N/A		An09g06650	Core protein II of ubiquinol-cytochrome c reductase	N/A	#N/A	#N/A
An14g05800	Secreted alpha-glucuronidase	aguA	#N/A	#N/A		An09g06800	Putative leucyl aminopeptidase	protE	#N/A	#N/A
An14g05820	Beta-galactosidase	N/A	#N/A	#N/A		An11g00310	Predicted aspartic-type endopeptidase, encoded in a secondary metabolite gene cluster involved in production of pyranonigirin E	pynH	#N/A	#N/A
An14g07390	Has domain(s) with predicted hydrolase activity, hydrolyzing O-glycosyl compounds activity and role in carbohydrate metabolic process	XYN5	#N/A	#N/A		An11g01080	Ortholog of A. nidulans FGSC A4 : AN2467, A. fumigatus Af293 : Afu6g10340, A. oryzae RIB40 : AO090023000250, Aspergillus wentii : Aspwe1_0059095 and Aspergillus sydowii : Aspsy1_0125009	N/A	#N/A	#N/A
An15g00320	Putative intracellular invertase	sucB	#N/A	#N/A		An11g01760	Protein similar to proteasome 20S subunit Pre2p	N/A	#N/A	#N/A
An15g01890	Putative beta-glucosidase	N/A	#N/A	#N/A		An11g01970	Putative pyroglutamyl peptidase	N/A	#N/A	#N/A
An15g04530	Has domain(s) with predicted catalytic activity	N/A	#N/A	#N/A		An11g02950	Predicted calpain family cysteine protease	N/A	#N/A	#N/A
An15g04550	Putative xylanase	xynA	#N/A	#N/A		An11g04385	Ortholog(s) have ubiquitin-specific protease activity	N/A	#N/A	#N/A
An15g04570	Putative endoglucanase IV	N/A	#N/A	#N/A		An11g04620	Ortholog(s) have endopeptidase activity and role in proteasomal ubiquitin-independent protein catabolic process, proteasome-mediated ubiquitin-dependent protein catabolic process	N/A	#N/A	#N/A
An15g04800	Beta-1,2-D-glucosidase	bglH	#N/A	#N/A		An11g04730	Prolyl amino peptidase involved in protein degradation	papA	#N/A	#N/A
An15g04900	Putative endo-glucanase	eglD	#N/A	#N/A		An11g05710	Ortholog(s) have metalloendopeptidase activity, role in cellular iron ion homeostasis, protein processing involved in protein targeting to mitochondrion, protein stabilization and mitochondrial matrix localization	N/A	#N/A	#N/A
An15g07160	Putative pectin lyase, involved in degradation of pectins	pelF	#N/A	#N/A		An11g05920	Putative prolidase	N/A	#N/A	#N/A
An15g07800	Putative alpha-glucanotransferase	agtC	#N/A	#N/A		An11g06350	Putative acid protease	N/A	#N/A	#N/A
An16g00540	Has domain(s) with predicted catalytic activity	N/A	#N/A	#N/A		An11g06720	20S CP alpha subunit of the proteasome	pre9	#N/A	#N/A
An16g02100	Ortholog(s) have steryl-beta-glucosidase activity, role in ergosteryl 3-beta-D-glucoside catabolic process and cytosol localization	N/A	#N/A	#N/A		An11g06960	Ortholog(s) have aminopeptidase activity, role in protein processing, protein stabilization and extrinsic component of mitochondrial inner membrane, nucleus localization	N/A	#N/A	#N/A
An16g02730	Has domain(s) with predicted hydrolase activity, hydrolyzing O-glycosyl compounds activity and role in carbohydrate metabolic process	N/A	#N/A	#N/A		An11g07760	Has domain(s) with predicted hydrolase activity and role in metabolic process	N/A	#N/A	#N/A
An16g02760	Alpha-fucosidase	afcA	#N/A	#N/A		An11g08890	Has domain(s) with predicted hydrolase activity and role in metabolic process	N/A	#N/A	#N/A
An16g06590	Has domain(s) with predicted catalytic activity, glucosidase activity and role in carbohydrate metabolic process	N/A	#N/A	#N/A		An11g09170	Has domain(s) with predicted aspartic-type endopeptidase activity and role in proteolysis	N/A	#N/A	#N/A
An16g06800	Putative endoglucanase	eglB	#N/A	#N/A		An11g09240	Putative GPI-anchored aspartic protease	N/A	#N/A	#N/A
An16g06990	Polygalacturonase	pgaA	#N/A	#N/A		An11g10270	Has domain(s) with predicted aspartic-type endopeptidase activity and role in proteolysis	N/A	#N/A	#N/A
An16g09090	Has domain(s) with predicted hydrolase activity, hydrolyzing O-glycosyl compounds activity and role in carbohydrate metabolic process	N/A	#N/A	#N/A		An11g11090	Ortholog(s) have ubiquitin-specific protease activity, role in protein deubiquitination and cytosol, nucleus localization	N/A	#N/A	#N/A
An17g00300	Bifunctional xylosidase-arabinosidase	xarB	#N/A	#N/A		An11g11130	Has domain(s) with predicted ubiquitin-specific protease activity, role in ubiquitin-dependent protein catabolic process and intracellular localization	N/A	#N/A	#N/A
An18g04100	Putative exo-beta-1,3-glucanase	exgA	#N/A	#N/A		An11g11180	Putative glutamate carboxypeptidase-like protein	cdpA	#N/A	#N/A
An18g04810	Putative exo-rhamnogalacturonan hydrolase with a predicted role in pectin degradation	rgxC	#N/A	#N/A		An11g11320	Cysteine protease	atg4	#N/A	#N/A
An18g05620	Has domain(s) with predicted hydrolase activity, hydrolyzing O-glycosyl compounds activity and role in carbohydrate metabolic process	agdF	#N/A	#N/A		An12g01820	Predicted ubiquitin carboxyl-terminal hydrolase	N/A	#N/A	#N/A
An18g05940	Endogalactanase	galA	#N/A	#N/A		An12g02360	Ortholog of A. oryzae RIB40 : AO090012000080, Aspergillus wentii : Aspwe1_0109388, Aspergillus niger ATCC 1015 : 43768-mRNA and Aspergillus carbonarius ITEM 5010 : Acar5010_179611	N/A	#N/A	#N/A
An19g00270	Pectin lyase D, an extracellular pectin-degrading enzyme	pelD	#N/A	#N/A		An12g02780	Has domain(s) with predicted carbohydrate binding, metallopeptidase activity, zinc ion binding activity and role in cell adhesion, proteolysis	N/A	#N/A	#N/A
						An12g03300	Pepsin family secreted acid protease	protG	#N/A	#N/A
						An12g03700	Has domain(s) with predicted ubiquitinyl hydrolase activity and role in protein deubiquitination, ubiquitin-dependent protein catabolic process	N/A	#N/A	#N/A
						An12g04170	Ortholog(s) have endoplasmic reticulum, fungal-type vacuole localization	ecm14	#N/A	#N/A
						An12g04700	Ortholog(s) have exopeptidase activity	dppV	#N/A	#N/A
						An12g05900	Has domain(s) with predicted metalloendopeptidase activity and role in proteolysis	N/A	#N/A	#N/A
						An12g08370	Ortholog(s) have ubiquitin-specific protease activity, role in protein deubiquitination and nucleoplasm localization	N/A	#N/A	#N/A
						An12g08560	Ortholog of A. nidulans FGSC A4 : AN8498, AN5429, AN8310, AN11121, A. fumigatus Af293 : Afu3g01350 and A. niger CBS 513.88 : An09g02370, An13g02790, An13g02620	N/A	#N/A	#N/A
						An13g01190	Ortholog(s) have NEDD8-specific protease activity, SUMO-specific isopeptidase activity and role in asexual sporulation resulting in formation of a cellular spore, cullin deneddylation, protein desumoylation, response to light stimulus	denA	#N/A	#N/A
						An13g01210	Ortholog(s) have endopeptidase activity and role in proteasomal ubiquitin-independent protein catabolic process, proteasome-mediated ubiquitin-dependent protein catabolic process	N/A	#N/A	#N/A
						An13g02130	Pepsin family secreted protease	N/A	#N/A	#N/A
						An13g02620	Ortholog of A. nidulans FGSC A4 : AN8498, AN5429, AN8310, AN11121, A. fumigatus Af293 : Afu3g01350 and A. niger CBS 513.88 : An12g08560, An09g02370, An13g02790	N/A	#N/A	#N/A
						An13g02790	Ortholog of A. nidulans FGSC A4 : AN8498, AN5429, AN8310, AN11121, A. fumigatus Af293 : Afu3g01350 and A. niger CBS 513.88 : An12g08560, An09g02370, An13g02620	N/A	#N/A	#N/A
						An14g00620	Putative aminopeptidase	lap1	#N/A	#N/A
						An14g01120	Has domain(s) with predicted serine-type peptidase activity and role in proteolysis	N/A	#N/A	#N/A
						An14g01380	Has domain(s) with predicted serine-type endopeptidase activity and role in proteolysis	N/A	#N/A	#N/A
						An14g01530	Putative subtilisin-like serine protease	N/A	#N/A	#N/A
						An14g02150	Carboxypeptidase Y family secreted protease	ocpO	#N/A	#N/A
						An14g03250	Predicted aspartic-type endopeptidase	N/A	#N/A	#N/A
						An14g03420	Ortholog(s) have endoplasmic reticulum localization	N/A	#N/A	#N/A
						An14g03560	Has domain(s) with predicted hydrolase activity	N/A	#N/A	#N/A
						An14g05150	Ortholog(s) have ubiquitin-specific protease activity, role in protein deubiquitination and endoplasmic reticulum localization	N/A	#N/A	#N/A
						An14g05500	Ortholog(s) have SUMO-specific protease activity and role in protein desumoylation	N/A	#N/A	#N/A
						An14g06320	Ortholog(s) have endopeptidase activity, role in protein processing involved in protein targeting to mitochondrion and mitochondrial inner membrane peptidase complex localization	N/A	#N/A	#N/A
						An15g00510	20S CP alpha subunit of the proteasome	pre5	#N/A	#N/A
						An15g00830	Has domain(s) with predicted metallopeptidase activity	N/A	#N/A	#N/A
						An15g00900	Ortholog(s) have chromatin DNA binding activity and role in positive regulation of transcription from RNA polymerase II promoter, tRNA modification, tRNA threonylcarbamoyladenosine metabolic process, telomere maintenance via recombination	N/A	#N/A	#N/A
						An15g01800	Has domain(s) with predicted hydrolase activity and role in metabolic process	N/A	#N/A	#N/A
						An15g02290	Has domain(s) with predicted metalloendopeptidase activity, metallopeptidase activity and role in proteolysis	N/A	#N/A	#N/A
						An15g02400	Has domain(s) with predicted aspartic-type endopeptidase activity and integral component of membrane localization	N/A	#N/A	#N/A
						An15g03750	Ortholog(s) have metallopeptidase activity	N/A	#N/A	#N/A
						An15g04370	Has domain(s) with predicted hydrolase activity	N/A	#N/A	#N/A
						An15g06280	Pepsin family secreted protease	pepAa	#N/A	#N/A
						An15g06920	Ortholog(s) have role in filamentous growth of a population of unicellular organisms, negative regulation of filamentous growth of a population of unicellular organisms	N/A	#N/A	#N/A
						An15g07770	Has domain(s) with predicted aspartic-type endopeptidase activity and role in proteolysis	N/A	#N/A	#N/A
						An16g00930	Ortholog(s) have intracellular localization	N/A	#N/A	#N/A
						An16g01860	Ortholog(s) have metalloendopeptidase activity	N/A	#N/A	#N/A
						An16g02250	Ortholog(s) have exopeptidase activity	sedC	#N/A	#N/A
						An16g06070	Has domain(s) with predicted peptidase activity and role in proteolysis	N/A	#N/A	#N/A
						An16g06260	Putative serine-type alkaline endopeptidase	N/A	#N/A	#N/A
						An16g06560	Has domain(s) with predicted aminopeptidase activity, dipeptidyl-peptidase activity, hydrolase activity and role in metabolic process, proteolysis	N/A	#N/A	#N/A
						An16g06750	Protein with similarity to D-stereospecific aminopeptidase	N/A	#N/A	#N/A
						An16g07710	Has domain(s) with predicted aminopeptidase activity, dipeptidyl-peptidase activity, hydrolase activity and role in metabolic process, proteolysis	N/A	#N/A	#N/A
						An16g08150	Putative dipeptidyl-peptidase V	N/A	#N/A	#N/A
						An17g00390	Putative aminopeptidase	N/A	#N/A	#N/A
						An17g00760	Ortholog(s) have extracellular region localization	N/A	#N/A	#N/A
						An17g01260	Has domain(s) with predicted ubiquitinyl hydrolase activity and role in protein deubiquitination, ubiquitin-dependent protein catabolic process	N/A	#N/A	#N/A
						An18g01320	Pepsin family secreted protease	N/A	#N/A	#N/A
						An18g02630	Has domain(s) with predicted serine-type endopeptidase activity and role in proteolysis	N/A	#N/A	#N/A
						An18g02980	Putative serine-type endopeptidase	N/A	#N/A	#N/A
						An18g03780	Ortholog(s) have cytosol, fungal-type vacuole membrane localization	N/A	#N/A	#N/A
						An18g03980	Putative glutamate carboxypeptidase II	N/A	#N/A	#N/A
						An18g04970	Has domain(s) with predicted serine-type endopeptidase activity and role in proteolysis	N/A	#N/A	#N/A
						An18g05100	Ortholog of A. nidulans FGSC A4 : AN4228, A. fumigatus Af293 : Afu1g06270, A. oryzae RIB40 : AO090001000423, Aspergillus sydowii : Aspsy1_0059198 and Aspergillus terreus NIH2624 : ATET_02994	N/A	#N/A	#N/A
						An18g05760	Ortholog(s) have role in apoptotic process, response to endoplasmic reticulum stress	casA	#N/A	#N/A
						An18g06680	Ortholog(s) have role in proteasomal ubiquitin-independent protein catabolic process, proteasome assembly, proteasome-mediated ubiquitin-dependent protein catabolic process	N/A	#N/A	#N/A
						An18g06700	20S CP beta subunit of the proteasome	pre7	#N/A	#N/A
						An18g06800	20S CP alpha subunit of the proteasome	pre10	#N/A	#N/A

## Sheet: Cell wall remodeling
		Additional_File_4_DGE_Genes_by_function
Cell wall remodelling	Pel, Herman J., et al. "Genome sequencing and analysis of the versatile cell factory Aspergillus niger CBS 513.88." Nature biotechnology 25.2 (2007): 221-231.
Total genes in list:	Genes diff expressed upon Dox application		% of Backround
119	14		11.7647
Gene ID	Product Description	Gene Name	log2FC	padj
An15g07810	Putative catalytic subunit alpha1,3-glucan synthase complex; SpAgs1-like	AgsB	-3.36427	0.0113241
An08g05290	Putative chitin synthase ClassVI;	ChsG	-2.78957	0.0271191
An03g06220	Predicted GPI-anchored protein. Putative 1,3-beta-glucanosyltransferase GH72; member of the Gel-family	GelE	-2.5481	0.00420197
An09g00670	Predicted GPI-anchored protein. Putative 1,3-beta-glucanosyltransferase GH72; member of the Gel-family	GelD	-2.42555	0.00526474
An06g00360	Predicted GPI-anchored protein. Putative endo-mannanase (GH76-family) with a possible role in GPI-CWP incorporation; ScDfg5-like	DfgF	-2.0928	0.000145379
An02g03980	Putative transglycosidase required for beta-1,6 glucan biosynthesis; ScKre6-like	KslA	-1.67238	0.00294617
An18g03740	MAPKK with putative function in CWI signalling; ScMkk1-like	MkkA	-1.48452	8.45614e-06
An04g09890	Putative catalytic subunit alpha1,3-glucan synthase complex; SpAgs1-like	AgsA	-1.43853	0.0474913
An08g09030	Putative ClassV Chitinase (GH18); ScCts2-like	CfcB	-1.37626	0.00945559
An02g06830	MAPKKK with putative function in CWI signalling Bck1; ScBck-like	BckA	-1.21453	0.00546361
An11g07660	Putative exo-beta-1,3-glucanase (GH5-family); member of the ScExg1-family	ExgB	-1.01096	0.0410381
An02g02360	Putative chitin synthase	ChsM	-0.935656	0.0174881
An02g02340	Putative chitin synthase	ChsL	-1.00756	2.86058e-05
An12g05330	Putative ClassV Chitinase (GH18); ScCts2-like	CfcK	2.59328	0.00723161
An02g03070	Predicted GPI-anchored protein. Putative 1,3-beta-glucanosyltransferase GH72; A. fumigatus Gel3-like	GelC	#N/A	#N/A
An16g06120	Predicted GPI-anchored protein. Putative 1,3-beta-glucanosyltransferase GH72; member of the Gel-family	GelF	#N/A	#N/A
An10g00400	Predicted GPI-anchored protein. Putative 1,3-beta-glucanosyltransferase GH72; A. fumigatus Gel1-like	GelA	#N/A	#N/A
An08g07350	Predicted GPI-anchored protein. Putative 1,3-beta-glucanosyltransferase GH72; A. fumigatus Gel2-like	GelB	#N/A	#N/A
An02g09050	Predicted GPI-anchored protein. Putative 1,3-beta-glucanosyltransferase GH72; member of the Gel-family	GelG	#N/A	#N/A
An08g03580	Putative beta-1,3-glucanosyltransferase GH17; A fumigatus Bgt1-like	BgtA	#N/A	#N/A
An03g05290	Predicted GPI-anchored protein. Putative beta-1,3-glucanosyltransferase GH17; member of the AfBgt1- family	BgtB	#N/A	#N/A
An07g04650	Putative beta-1,3-glucanosyltransferase GH17; member of the AfBgt1-family	BgtC	#N/A	#N/A
An06g01530	Putative beta-1,3-glucanosyltransferase GH17; member of the AfBgt1-family	BgtD	#N/A	#N/A
An16g07040	Putative beta-1,3-glucanosyltransferase GH17; member of the AfBgt1-family	BgtE	#N/A	#N/A
An11g01540	Putative transglycosidase of GH16-family involved in cell wall biosynthesis; ScCrh1-like	CrhA	#N/A	#N/A
An01g11010	Predicted GPI-anchored protein. Putative transglycosidase of GH16-family involved in cell wall biosynthesis; member of the ScCrh1-family	CrhD	#N/A	#N/A
An13g02510	Predicted GPI-anchored protein. Putative transglycosidase of GH16-family involved in cell wall biosynthesis; member of the ScCrh1-family	CrhE	#N/A	#N/A
An16g02850	Putative transglycosidase of GH16-family involved in cell wall biosynthesis; member of the ScCrh1-family	CrhF	#N/A	#N/A
An15g05350	Putative transglycosidase of GH16-family involved in cell wall biosynthesis; member of the ScCrh1-family	CrhG	#N/A	#N/A
An07g07530	Predicted GPI-anchored protein. Putative transglycosidase of GH16-family involved in cell wall biosynthesis; ScCrh2-like	CrhB	#N/A	#N/A
An07g01160	Predicted GPI-anchored protein. Putative transglycosidase of GH16-family involved in cell wall biosynthesis; member of the ScCrh1-family	CrhC	#N/A	#N/A
An01g03090	Predicted GPI-anchored protein. Putative endo-beta-1,3-glucanase GH81-family; ScEng1-like	EngA	#N/A	#N/A
An18g04100	Putative exo-beta-1,3-glucanase (GH5-family); ScExg1-like	ExgA	#N/A	#N/A
An08g01100	Putative exo-beta-1,3-glucanase (GH5-family); member of the ScExg1-family	ExgC	#N/A	#N/A
An06g02060	Putative exo-beta-1,3-glucanase (GH5-family); member of the ScExg1-family	ExgD	#N/A	#N/A
An01g12450	Putative exo-beta-1,3-glucanase (GH55-family); related to Coniothyrium minitans exo-1,3-glucanase (Cmg1)	BxgA	#N/A	#N/A
An02g13180	Putative exo-beta-1,3-glucanase (GH55-family); related to Coniothyrium minitans exo-1,3-glucanase (Cmg1)	BgxB	#N/A	#N/A
An19g00090	Putative exo-beta-1,3-glucanase (GH55-family); related to Coniothyrium minitans exo-1,3-glucanase (Cmg1)	BgxC	#N/A	#N/A
An06g01550	Putative catalytic subunit beta1,3-glucan synthase complex; ScFks1-like	FksA	#N/A	#N/A
An18g05980	Putative Rho-related GTPase; ScRho1-like	RhoA	#N/A	#N/A
An14g00800	Putative regulatory component beta1,3-glucan synthesis; ScHkr1-like	HkrA	#N/A	#N/A
An17g02120	Putative regulatory component beta1,3-glucan synthesis; ScKnr4-like	KnrA	#N/A	#N/A
An02g03260	Putative catalytic subunit alpha1,3-glucan synthase complex; SpAgs1-like	AgsD	#N/A	#N/A
An09g03070	Putative catalytic subunit alpha1,3-glucan synthase complex; SpAgs1-like	AgsE	#N/A	#N/A
An12g02450	Putative catalytic subunit alpha1,3-glucan synthase complex; SpAgs1-like	AgsC	#N/A	#N/A
An16g04200	Putative Rho-related GTPase; ScRho2-like and SpRho2-like	RhoB	#N/A	#N/A
An12g02460	Putative GPI-anchored amylase-like protein (GH13-family) with possible function in alpha1,3-1,4-glucan processing	agtB	#N/A	#N/A
An15g07800	Putative GPI-anchored amylase-like protein (GH13-family) with possible function in alpha1,3-1,4-glucan processing	agtC	#N/A	#N/A
An09g03100	Putative GPI-anchored amylase-like protein (GH13-family) with possible function in alpha1,3-1,4-glucan processing	agtA	#N/A	#N/A
An06g00510	Putative alpha-1,3-glucanase GH71; SpAgn1-like	AgnA	#N/A	#N/A
An07g08640	Predicted GPI-anchored protein. Putative alpha-1,3-glucanase GH71; member of the SpAgn1-family	AgnB	#N/A	#N/A
An09g06260	Putative alpha-1,3-glucanase GH71; member of the SpAgn1-family	AgnC	#N/A	#N/A
An08g09610	Putative alpha-1,3-glucanase GH71; member of the SpAgn1-family	AgnD	#N/A	#N/A
An15g04760	Putative alpha-1,3-glucanase GH71; member of the SpAgn1-family	AgnE	#N/A	#N/A
An12g01800	Putative alpha-1,3-glucanase GH71; member of the SpAgn1-family	AgnF	#N/A	#N/A
An06g00810	Putative alpha-1,3-glucanase GH71; member of the SpAgn1-family	AgnG	#N/A	#N/A
An02g02360	Putative chitin synthase with a myosin motor domain ClassV; EnCsmA-like	CsmA	#N/A	#N/A
An09g02290	Putative chitin synthase ClassIV; EnChsD-like	ChsD	#N/A	#N/A
An09g04010	Putative chitin synthase ClassIII; EnChsB-like	ChsB	#N/A	#N/A
An12g10380	Putative chitin synthase ClassIII; EnChsB-like	ChsE	#N/A	#N/A
An03g06360	Putative chitin synthase ClassIII; EnChsB-like	ChsF	#N/A	#N/A
An14g00660	Putative chitin synthase ClassI; EnChsC-like	ChsC	#N/A	#N/A
An07g05570	Putative chitin synthase ClassII; EnChsA-like	ChsA	#N/A	#N/A
An09g06400	Predicted GPI-anchored protein. Putative ClassIII Chitinase (GH18); ScCts1-like	CtcA	#N/A	#N/A
An09g05920	Putative ClassIII Chitinase (GH18); ScCts1-like	CtcB	#N/A	#N/A
An02g07020	Putative ClassV Chitinase (GH18); ScCts2-like	CfcA	#N/A	#N/A
An04g04670	Putative ClassV Chitinase (GH18); ScCts2-like	CfcC	#N/A	#N/A
An01g05360	Putative ClassV Chitinase (GH18); ScCts2-like	CfcD	#N/A	#N/A
An15g00840	Putative ClassV Chitinase (GH18); ScCts2-like	CfcE	#N/A	#N/A
An11g01160	Putative ClassV Chitinase (GH18); ScCts2-like	CfcF	#N/A	#N/A
An19g00100	Putative ClassV Chitinase (GH18); ScCts2-like	CfcG	#N/A	#N/A
An14g07420	Putative ClassV Chitinase (GH18); ScCts2-like	CfcH	#N/A	#N/A
An02g13580	Putative ClassV Chitinase (GH18); ScCts2-like	CfcI	#N/A	#N/A
An11g05860	Putative ClassV Chitinase (GH18); ScCts2-like	CfcJ	#N/A	#N/A
An01g05160	Putative Chitinase		#N/A	#N/A
An12g02920	Putative Chitinase		#N/A	#N/A
An05g00130	Pytative glycoprotein required for beta-1,6 glucan biosynthesis; ScKre9-like	KnlA	#N/A	#N/A
An07g01540	Putative protein involved in beta-1,6 glucan biosynthesis; ScRot1-like	RotA	#N/A	#N/A
An18g01410	Putative endo-mannanase (GH76-family) with a possible role in GPI-CWP incorporation; ScDfg5-like	DfgA	#N/A	#N/A
An03g00740	Predicted GPI-anchored protein. Putative endo-mannanase (GH76-family) with a possible role in GPI-CWP incorporation; ScDfg5-like	DfgB	#N/A	#N/A
An14g03520	Predicted GPI-anchored protein. Putative endo-mannanase (GH76-family) with a possible role in GPI-CWP incorporation; ScDfg5-like	DfgC	#N/A	#N/A
An01g06500	Predicted GPI-anchored protein. Putative endo-mannanase (GH76-family) with a possible role in GPI-CWP	DfgD	#N/A	#N/A
An16g08090	Predicted GPI-anchored protein. Putative endo-mannanase (GH76-family) with a possible role in GPI-CWP incorporation; ScDfg5-like	DfgE	#N/A	#N/A
An02g02660	Putative endo-mannanase (GH76-family) with a possible role in GPI-CWP incorporation; ScDfg5-like	DfgG	#N/A	#N/A
An11g01240	Putative endo-mannanase (GH76-family) with a possible role in GPI-CWP incorporation; ScDfg5-like	DfgH	#N/A	#N/A
An12g05930	Putative endo-mannanase (GH76-family) with a possible role in GPI-CWP incorporation; ScDfg5-like	DfgI	#N/A	#N/A
An04g01230	Predicted GPI-anchored protein. Putative enzyme involved in cell wall biosynthesis with unknown function; ScEcm33-like	EcmA	#N/A	#N/A
An01g09460	Putative plasma membrane sensor-transducer of the stress-activated PKC1-MPK1 kinase pathway involved in maintenance of cell wall integrity; ScWsc1-like	WscA	#N/A	#N/A
An07g04070	Putative plasma membrane sensor-transducer of the stress-activated PKC1-MPK1 kinase pathway involved in maintenance of cell wall integrity; ScWsc1-like	WscB	#N/A	#N/A
An02g06660	Putative plasma membrane sensor required for cell wall integrity signalling; ScMtl1like	MtlA	#N/A	#N/A
An04g10140	Putative plasma membrane sensor required for cell wall integrity signalling; ScMtl1like	MtlB	#N/A	#N/A
An07g05090	Putative Rho1-Guanine Exchange Factor involved in CWI signalling with strong similarity to ScRom1	RefA	#N/A	#N/A
An15g02900	Putative Rho1-Guanine Exchange Factor with similarity to ScRom1	RefB	#N/A	#N/A
An04g05150	Putative Cdc42-Guanine Exchange Factor with strong similarity to ScCdc24	CefA	#N/A	#N/A
An08g10040	Putative Cdc42-Guanine Exchange Factor with weak similarity to ScCdc24	CefB	#N/A	#N/A
An10g00490	Putative Rho1-GTPase Activating protein (GAP) involved in CWI signaling and actin organization with similarity to ScSag7	RapA	#N/A	#N/A
An11g10060	Putative Rho1-GTPase Activating protein (GAP) involved in CWI signaling with similarity to ScBem2	RapB	#N/A	#N/A
An15g03040	Putative Rho1-GTPase Activating protein (GAP) involved in beta1,3-glucan synthesis with strong similarity to ScLrg1	RapC	#N/A	#N/A
An13g01020	Putative Rho1-GTPase Activating protein (GAP) with weak similarity to ScBem2	RapD	#N/A	#N/A
An13g00850	Putative Rho1-GTPase Activating protein (GAP) with strong similarity to ScRgd2	RapE	#N/A	#N/A
An08g05440	Putative Cdc42-GTPase Activating protein (GAP) with similarity to ScRga1	CapA	#N/A	#N/A
An18g06730	Putative Cdc42-GTPase Activating protein (GAP) with similarity to ScBem3p	CapB	#N/A	#N/A
An18g05980	Putative Rho-related GTPase; ScRho1-like	RhoA	#N/A	#N/A
An16g04200	Putative Rho-related GTPase; ScRho2-like and SpRho2-like	RhoB	#N/A	#N/A
An14g05530	Putative Rho-related GTPase; ScRho4-like	RhoD	#N/A	#N/A
An02g14200	Putative Rho-related GTPase; ScCdc42-like	CftA	#N/A	#N/A
An11g10030	Putative Rho-related GTPase; HsRac1-like	RacA	#N/A	#N/A
An11g09620	Putative Rho-related GTPas;e ScRho3-like	RhoC	#N/A	#N/A
An18g02400	Protein kinase C with putative function in CWI signaling	PkcA	#N/A	#N/A
An17g01280	MAPKKK with putative function in Pheromone response/pseudohyphal growth pathway; ScSte11-like	SteK	#N/A	#N/A
An08g03240	MAPKKK with putative function in High Osmolarity stress pathway; ScSsk2-like	SskB	#N/A	#N/A
An11g10690	MAPKK with putative function in Pheromone response/pseudohyphal growth pathway; ScSte7-like	SteG	#N/A	#N/A
An01g11080	MAPKK with putative function in High Osmolarity stress pathway; ScPbs2-like	PbsB	#N/A	#N/A
An01g09520	MAPK with putative function in CWI signalling; ScMpk-like	MpkA	#N/A	#N/A
An08g10670	MAPK with putative function in Pheromone response/pseudohyphal growth pathway; ScFus3-like	FusC	#N/A	#N/A
An07g03980	MAPK with putative function in High Osmolarity stress pathway; ScHog1-like	HogA	#N/A	#N/A
An08g05850	MAPK with putative function in High Osmolarity stress pathway; ScHog1-like	HogB	#N/A	#N/A
An18g05270	MAPK with putative function in High Osmolarity stress pathway; ScHog1-like	HogC	#N/A	#N/A
An02g12210	MADS-box transcription factor involved in CWI-signalling; ScRlmA	RlmA	#N/A	#N/A
An12g08730	MADS-box transcription factor similar to ScMcm1	McmA	#N/A	#N/A

## Sheet: Cell Death
		Additional_File_4_DGE_Genes_by_function
	Regulated cell death (membrane lysis)																		Regulated cell death (membrane intact)
	Heterokaryon incompatibility	Pel, Herman J., et al. "Genome sequencing and analysis of the versatile cell factory Aspergillus niger CBS 513.88." Nature biotechnology 25.2 (2007): 221-231.					Ferroptosis	Zhou, Nan, and Jinku Bao. "FerrDb: a manually curated resource for regulators and markers of ferroptosis and ferroptosis-disease associations." Database 2020 (2020): baaa021.					NLR	Dyrka, Witold, et al. "Diversity and variability of NOD-like receptors in fungi." Genome biology and evolution 6.12 (2014): 3137-3158.					Apoptosis	Dyrka, Witold, et al. "Diversity and variability of NOD-like receptors in fungi." Genome biology and evolution 6.12 (2014): 3137-3158.					Autophagy	Nitsche, Benjamin M., et al. "The carbon starvation response of Aspergillus niger during submerged cultivation: insights from the transcriptome and secretome." BMC genomics 13 (2012): 1-22.
	Total genes in list:	Genes diff expressed upon Dox application		% of Backround			Total genes in list:	Genes diff expressed upon Dox application		% of Backround			Total genes in list:	Genes diff expressed upon Dox application		% of Backround			Total genes in list:	Genes diff expressed upon Dox application		% of Backround			Total genes in list:	Genes diff expressed upon Dox application		% of Backround
	11	1		9.09091			68	10		14.7059			45	6		13.3333			32	1		3.125			26	0		0
	Gene ID	Product Description	Gene Name or Symbol	log2FC	padj		Gene ID	Product Description	Gene Name or Symbol	log2FC	padj		Gene ID	Product Description	Gene Name or Symbol	log2FC	padj		Gene ID	Product Description	Gene Name or Symbol	log2FC	padj		Gene ID	Product Description	Gene Name or Symbol	log2FC	padj
	An15g06140	Ortholog of A. nidulans FGSC A4 : AN9067/tinC, AN2167/hetC	N/A	1.11405	0.0481388		An16g04760	Putative aldehyde reductase	N/A	2.98274	0.0109156		An03g06670	Ortholog of A. nidulans FGSC A4 : AN0391, AN7222, A. fumigatus Af293 : Afu1g01490, Afu2g01760, A. niger CBS 513.88 : An15g07300 and A. oryzae RIB40 : AO090010000045/aoiD, AO090102000259	N/A	3.04914	0.0277078		An16g00710	Has domain(s) with predicted calcium ion binding activity	N/A	2.46211	0.0044519		An01g08520	Sorting nexin	atg24	#N/A	#N/A
	An02g09550	Putative HET-C2 protein	hetC2	#N/A	#N/A		An04g00740	Sterol carrier protein	N/A	2.77062	0.0114138		An15g06750	Ortholog of A. nidulans FGSC A4 : AN5168, AN1130, A. fumigatus Af293 : Afu6g07030, Afu4g13872, A. niger CBS 513.88 : An07g01930 and A. oryzae RIB40 : AO090701000916	N/A	-1.49934	0.0298497		An01g02370	Ortholog(s) have sequence-specific DNA binding activity and role in cellular iron ion homeostasis, negative regulation of iron ion transport, siderophore biosynthetic process	sreA	#N/A	#N/A		An01g13390	Type I membrane protein	atg27	#N/A	#N/A
	An02g12950	Ortholog of Aspergillus tubingensis : Asptu1_0118842, Aspergillus brasiliensis : Aspbr1_0037887, Aspergillus acidus : Aspfo1_0057813 and Aspergillus niger ATCC 1015 : 37491-mRNA	N/A	#N/A	#N/A		An01g04830	Myb-like DNA-binding protein	flbD	2.33774	0.00167532		An01g14390	Ortholog of A. nidulans FGSC A4 : AN10921, A. fumigatus Af293 : Afu3g07460, Neosartorya fischeri NRRL 181 : NFIA_069710 and Aspergillus niger ATCC 1015 : 119074-mRNA	N/A	-1.5264	0.0154668		An01g05760	Ortholog(s) have polyubiquitin binding activity	N/A	#N/A	#N/A		An02g01390	Sorting nexin family member	atg20	#N/A	#N/A
	An04g01080	Ribonucleotide reductase	N/A	#N/A	#N/A		An02g12430	NADP+-specific isocitrate dehydrogenase	icdA	1.26639	0.00912143		An18g00540	Has domain(s) with predicted catalytic activity and role in nucleoside metabolic process	N/A	-2.36277	0.00387418		An01g07830	Ortholog of A. nidulans FGSC A4 : AN3667, A. fumigatus Af293 : Afu4g12410, A. oryzae RIB40 : AO090009000453, Aspergillus wentii : Aspwe1_0166557 and Aspergillus sydowii : Aspsy1_1055875	N/A	#N/A	#N/A		An02g03340	Protein with a predicted role in autophagy	atg22	#N/A	#N/A
	An04g04510	Has domain(s) with predicted sequence-specific DNA binding, transcription factor activity, sequence-specific DNA binding activity and role in regulation of transcription, DNA-templated	N/A	#N/A	#N/A		An02g12260	Ortholog(s) have gamma-glutamylcyclotransferase activity, role in glutathione catabolic process and cytosol, nucleus localization	N/A	1.22747	0.00643753		An08g11190	Ankyrin	ank1	-2.58124	0.0429045		An01g10050	IgE-dependent histamine-releasing factor	IgE-HRF	#N/A	#N/A		An02g04820	Scaffold protein of Atg1 signaling complex	atg17	#N/A	#N/A
	An07g03880	Putative vacuolar serine proteinase	pepC	#N/A	#N/A		An02g08110	Ortholog(s) have glutathione peroxidase activity, phospholipid-hydroperoxide glutathione peroxidase activity, thioredoxin peroxidase activity	gpxA	1.09115	0.006479		An01g02260	Ortholog of Aspergillus tubingensis : Asptu1_0167102, Aspergillus brasiliensis : Aspbr1_0193848, Aspergillus kawachii : Aspka1_0181968 and Aspergillus acidus : Aspfo1_0276378	N/A	-3.73038	0.0011236		An01g11910	Ortholog(s) have role in mitotic chromosome condensation, mitotic cytokinesis, mitotic spindle elongation, protein localization to kinetochore, protein localization to nucleolar rDNA repeats, regulation of mitotic nuclear division	N/A	#N/A	#N/A		An02g07380	Adapter protein pexophagy and CVT pathway protein	atg11	#N/A	#N/A
	An07g10020	Putative autophagy-related ubiquitin modifier	atg8	#N/A	#N/A		An04g05060	Ortholog(s) have role in cellular potassium ion homeostasis	aslA	-1.03887	0.0022232		An01g06710	Has domain(s) with predicted catalytic activity and role in nucleoside metabolic process	N/A	#N/A	#N/A		An02g06780	Ortholog(s) have Rab GTPase binding, SNARE binding activity and role in Golgi to plasma membrane transport, establishment of cell polarity, exocytosis, small GTPase mediated signal transduction	N/A	#N/A	#N/A		An02g13480	Protein with a predicted role in recruitment of proteins to the pre-autophagosomal structure	atg29	#N/A	#N/A
	An08g05820	G-protein alpha subunit	ganB	#N/A	#N/A		An13g00890	Has domain(s) with predicted ATP binding, protein kinase activity, transferase activity, transferring phosphorus-containing groups activity and role in protein phosphorylation	N/A	-1.0793	0.0131659		An01g06790	Ortholog of Aspergillus tubingensis : Asptu1_0110511	N/A	#N/A	#N/A		An02g06870	protein of unknown function	N/A	#N/A	#N/A		An02g14810	Vacuolar integral membrane protein' predicted role in autophagy	atg22	#N/A	#N/A
	An09g06590	Hsp90 chaperone	sspB	#N/A	#N/A		An18g04410	Has domain(s) with predicted cysteine dioxygenase activity, iron ion binding activity and role in L-cysteine metabolic process, oxidation-reduction process	N/A	-1.54517	0.0499653		An01g08000	Ortholog of A. niger CBS 513.88 : An08g12200, Aspergillus flavus NRRL 3357 : AFL2T_08825, Neosartorya fischeri NRRL 181 : NFIA_005170 and Aspergillus wentii : Aspwe1_0161656	N/A	#N/A	#N/A		An02g10450	Protein with similarity to GTP-binding protein Vps1p of S. cerevisiae	vpsA	#N/A	#N/A		An02g14900	Ubiquitine activating enzyme	atg7	#N/A	#N/A
	An11g03460	Ortholog of A. nidulans FGSC A4 : AN8468, AN2021, A. fumigatus Af293 : Afu7g00550 and A. niger CBS 513.88 : An15g05630, An11g07530, An04g03850, An09g00640	N/A	#N/A	#N/A		An04g03360	Putative mitochondrial peroxiredoxin	prx1	-3.30965	0.000645791		An01g14380	Ortholog of A. niger CBS 513.88 : An01g01490, An10g00710, A. oryzae RIB40 : AO090009000551, Aspergillus wentii : Aspwe1_0184470 and Aspergillus versicolor : Aspve1_0507685	N/A	#N/A	#N/A		An03g06950	Ortholog(s) have GTPase activity, protein homodimerization activity	N/A	#N/A	#N/A		An02g14910	protein of unknown function	N/A	#N/A	#N/A
	An15g04930	Ortholog of Aspergillus tubingensis : Asptu1_0180055, Aspergillus kawachii : Aspka1_0180640, Aspergillus acidus : Aspfo1_0207656 and Aspergillus wentii : Aspwe1_0179513	N/A	#N/A	#N/A		An01g00640	Has domain(s) with predicted catalytic activity and role in nucleoside metabolic process	N/A	#N/A	#N/A		An02g07340	Has domain(s) with predicted ADP binding activity	N/A	#N/A	#N/A		An04g01730	Ortholog(s) have cytoplasm, nucleus localization	N/A	#N/A	#N/A		An03g02820	Vacuolar lipase	atg15	#N/A	#N/A
	An16g09130	putative transcription factor	aphA	#N/A	#N/A		An01g02320	Ras GTPase	rasA	#N/A	#N/A		An03g03030	Has domain(s) with predicted ADP binding, catalytic activity, microtubule motor activity, nucleoside-triphosphatase activity, nucleotide binding activity, role in nucleoside metabolic process and kinesin complex localization	N/A	#N/A	#N/A		An07g07880	Ortholog(s) have mitochondrion targeting sequence binding, protein channel activity	N/A	#N/A	#N/A		An03g04380	E2-like conjugating enzyme involved in autophagy	atg3	#N/A	#N/A
							An01g07390	Ortholog(s) have NAD+ binding, NAD-dependent histone deacetylase activity (H3-K9 specific), NAD-dependent histone deacetylase activity (H4-K16 specific) and histone deacetylase activity (H3-K14 specific), more	sirA	#N/A	#N/A		An03g06120	Has domain(s) with predicted ADP binding, catalytic activity and role in defense response, nucleoside metabolic process	N/A	#N/A	#N/A		An07g09990	Hsp70 protein	N/A	#N/A	#N/A		An04g03260	Coiled-coil protein	atg28	#N/A	#N/A
							An01g08520	Sorting nexin	atg24	#N/A	#N/A		An03g06250	Ortholog of Aspergillus tubingensis : Asptu1_0061173, Aspergillus brasiliensis : Aspbr1_0078384, Neosartorya fischeri NRRL 181 : NFIA_033260 and Aspergillus versicolor : Aspve1_0050768	N/A	#N/A	#N/A		An08g05870	Ortholog(s) have role in SCF-dependent proteasomal ubiquitin-dependent protein catabolic process, negative regulation of mitotic DNA replication initiation and cytosol, nuclear SCF ubiquitin ligase complex localization	N/A	#N/A	#N/A		An04g03950	Autophagy-related serine/threonine kinase	atg1	#N/A	#N/A
							An01g11160	Ortholog(s) have ubiquitin-specific protease activity, role in protein deubiquitination and nuclear periphery localization	N/A	#N/A	#N/A		An04g00640	Ortholog of A. fumigatus Af293 : Afu6g09450, Neosartorya fischeri NRRL 181 : NFIA_112440, Aspergillus wentii : Aspwe1_0731886 and Aspergillus versicolor : Aspve1_0056875, Aspve1_0755767	N/A	#N/A	#N/A		An08g07050	DNA-directed RNA polymerase	N/A	#N/A	#N/A		An06g01500	Transmembrane protein	atg9	#N/A	#N/A
							An01g12610	Ortholog(s) have role in endoplasmic reticulum organization, nucleus organization and cytosol localization	N/A	#N/A	#N/A		An04g00900	Ortholog of A. niger CBS 513.88 : An07g04960, Aspergillus wentii : Aspwe1_0144532, Aspergillus versicolor : Aspve1_0327326 and Aspergillus niger ATCC 1015 : 44298-mRNA, 53269-mRNA	N/A	#N/A	#N/A		An08g07060	Ortholog(s) have ATP-dependent 5'-3' DNA helicase activity, damaged DNA binding activity	N/A	#N/A	#N/A		An07g06610	UDP-glucose:sterol glucosyltransferase	atg26	#N/A	#N/A
							An02g00890	Phosphoserine transaminase	N/A	#N/A	#N/A		An04g03250	Ortholog of A. nidulans FGSC A4 : AN3342, AN10302, AN4609, A. fumigatus Af293 : Afu7g06670, A. niger CBS 513.88 : An04g04320, An16g05670 and A. oryzae RIB40 : AO090011000012	N/A	#N/A	#N/A		An11g04180	DnaK-type molecular chaperone	bipA	#N/A	#N/A		An07g10020	Putative autophagy-related ubiquitin modifier	atg8	#N/A	#N/A
							An02g04130	Ortholog of A. nidulans FGSC A4 : AN6217, A. fumigatus Af293 : Afu2g12060, A. oryzae RIB40 : AO090026000440, Aspergillus wentii : Aspwe1_0053972 and Aspergillus sydowii : Aspsy1_0152133	N/A	#N/A	#N/A		An04g03850	Ortholog of A. nidulans FGSC A4 : AN8468, AN2021, A. fumigatus Af293 : Afu7g00550 and A. niger CBS 513.88 : An15g05630, An11g03460, An11g07530, An09g00640	N/A	#N/A	#N/A		An11g09920	Has domain(s) with predicted DNA binding activity	N/A	#N/A	#N/A		An08g10270	Putative membrane protein involved in autophagy	atg2	#N/A	#N/A
							An02g06300	Ortholog(s) have endoplasmic reticulum localization	N/A	#N/A	#N/A		An04g04320	Ortholog of A. nidulans FGSC A4 : AN3342, AN10302, AN4609, A. fumigatus Af293 : Afu7g06670, A. niger CBS 513.88 : An16g05670, An04g03250 and A. oryzae RIB40 : AO090011000012	N/A	#N/A	#N/A		An12g04110	Ortholog(s) have endoribonuclease activity, exodeoxyribonuclease activity, single-stranded DNA endodeoxyribonuclease activity	nucA	#N/A	#N/A		An09g03630	Protein with a predicted role in autophagy	atg22	#N/A	#N/A
							An02g07400	Ortholog(s) have DNA binding, bending, sequence-specific DNA binding activity	N/A	#N/A	#N/A		An05g01620	Has domain(s) with predicted catalytic activity and role in nucleoside metabolic process	N/A	#N/A	#N/A		An12g06890	Ortholog of Aspergillus acidus : Aspfo1_0057429	N/A	#N/A	#N/A		An11g04460	Regulatory subunit of Atg1 signalling complex	atg13	#N/A	#N/A
							An02g09370	Ortholog(s) have role in mitotic G1 DNA damage checkpoint, regulation of cytoplasmic translational initiation in response to stress and cytosol, nucleus localization	N/A	#N/A	#N/A		An06g02210	Has domain(s) with predicted catalytic activity and role in nucleoside metabolic process	N/A	#N/A	#N/A		An14g00040	Ortholog(s) have protein serine/threonine kinase activity, role in DNA repair, cellular response to UV, intra-S DNA damage checkpoint, mitotic G2 DNA damage checkpoint, mitotic recombination and cytosol, nuclear chromosome localization	uvsB	#N/A	#N/A		An11g06920	Ubiquitin-like modifier	atg12	#N/A	#N/A
							An02g10710	Ortholog(s) have role in ascospore formation, conidiophore development, conidium formation, hyphal growth, regulation of protein localization to mitotic spindle pole body and septation initiation signaling, more	N/A	#N/A	#N/A		An07g01850	Has domain(s) with predicted ADP binding, catalytic activity and role in nucleoside metabolic process	N/A	#N/A	#N/A		An14g05540	Has domain(s) with predicted role in mitotic spindle organization in nucleus and DASH complex, mitotic spindle localization	N/A	#N/A	#N/A		An11g11320	Cysteine protease	atg4	#N/A	#N/A
							An02g11040	Aconitate hydratase	N/A	#N/A	#N/A		An07g01930	Ortholog of A. nidulans FGSC A4 : AN5168, AN1130, A. fumigatus Af293 : Afu6g07030, Afu4g13872, A. niger CBS 513.88 : An15g06750 and A. oryzae RIB40 : AO090701000916	N/A	#N/A	#N/A		An14g06540	Ortholog(s) have protein kinase activity and role in DNA damage checkpoint, anisotropic cell growth, establishment of cell polarity, hyphal growth, regulation of microtubule cytoskeleton organization, response to UV	atmA	#N/A	#N/A		An16g07540	Phosphatidylinositol 3-kinase complex subunit	atg6	#N/A	#N/A
							An02g11420	Type IV dipeptidyl aminopeptidase (DPP IV)	dapB	#N/A	#N/A		An07g04960	Ortholog of A. niger CBS 513.88 : An04g00900, Aspergillus wentii : Aspwe1_0144532, Aspergillus versicolor : Aspve1_0327326 and Aspergillus niger ATCC 1015 : 44298-mRNA, 53269-mRNA	N/A	#N/A	#N/A		An15g00170	Ortholog(s) have protein serine/threonine kinase activity, protein serine/threonine/tyrosine kinase activity, protein tyrosine kinase activity	N/A	#N/A	#N/A		An18g02220	Atg12-Atg5-Atg16 complex protein	atg16	#N/A	#N/A
							An02g12140	glucose-6-phosphate dehydrogenase	gsdA	#N/A	#N/A		An08g04770	Has domain(s) with predicted catalytic activity and role in nucleoside metabolic process	N/A	#N/A	#N/A		An16g04720	1-phosphatidylinositol 3-kinase/phosphoinositide 3-kinase	torA	#N/A	#N/A		An18g03070	Phosphoinositide binding protein	atg18	#N/A	#N/A
							An02g14910	protein of unknown function	N/A	#N/A	#N/A		An08g09970	Ortholog of Aspergillus tubingensis : Asptu1_0111989, Neosartorya fischeri NRRL 181 : NFIA_021340, Aspergillus acidus : Aspfo1_0044485 and Aspergillus wentii : Aspwe1_0176412, Aspwe1_0177517	N/A	#N/A	#N/A		An16g09260	DnaK-type molecular chaperone	ssb2	#N/A	#N/A		An18g06610	E2-like conjugating enzyme	atg10	#N/A	#N/A
							An03g04060	ABC metal ion transporter	ANI_1_480034	#N/A	#N/A		An08g11610	Has domain(s) with predicted ADP binding, catalytic activity, microtubule motor activity, nucleoside-triphosphatase activity, nucleotide binding activity, role in nucleoside metabolic process and kinesin complex localization	N/A	#N/A	#N/A		An17g01280	Ortholog(s) have MAP kinase kinase kinase activity, MAP kinase kinase kinase kinase activity, SAM domain binding activity	steC	#N/A	#N/A
							An03g04380	E2-like conjugating enzyme involved in autophagy	atg3	#N/A	#N/A		An08g12200	Has domain(s) with predicted catalytic activity and role in nucleoside metabolic process	N/A	#N/A	#N/A		An18g02400	Putative protein kinase C	pkcA	#N/A	#N/A
							An03g04720	Ortholog(s) have AMP-activated protein kinase activity, ARF guanyl-nucleotide exchange factor activity	N/A	#N/A	#N/A		An09g00640	Ortholog of A. nidulans FGSC A4 : AN8468, AN2021, A. fumigatus Af293 : Afu7g00550 and A. niger CBS 513.88 : An15g05630, An11g03460, An11g07530, An04g03850	N/A	#N/A	#N/A		An18g03030	Ortholog(s) have ATP binding, ATPase activity, dinucleotide insertion or deletion binding, heteroduplex DNA loop binding, single-stranded DNA binding activity	N/A	#N/A	#N/A
							An04g01130	Ortholog(s) have protein serine/threonine kinase activity	sepH	#N/A	#N/A		An10g00600	Has domain(s) with predicted ADP binding, catalytic activity and role in defense response, nucleoside metabolic process	N/A	#N/A	#N/A		An18g03920	Putative oligosaccharyltransferase complex, epsilon subunit	N/A	#N/A	#N/A
							An04g01340	Putative asparagine synthase	N/A	#N/A	#N/A		An11g03460	Ortholog of A. nidulans FGSC A4 : AN8468, AN2021, A. fumigatus Af293 : Afu7g00550 and A. niger CBS 513.88 : An15g05630, An11g07530, An04g03850, An09g00640	N/A	#N/A	#N/A		An18g04480	Ortholog(s) have chromatin binding, protein complex scaffold activity and role in RNA polymerase II transcriptional preinitiation complex assembly, histone acetylation	N/A	#N/A	#N/A
							An04g01390	Ortholog(s) have endoplasmic reticulum localization	N/A	#N/A	#N/A		An11g03610	Has domain(s) with predicted catalytic activity and role in nucleoside metabolic process	N/A	#N/A	#N/A		An18g05980	Ras GTPase	rhoA	#N/A	#N/A
							An04g03950	Autophagy-related serine/threonine kinase	atg1	#N/A	#N/A		An11g03870	Ortholog of Aspergillus tubingensis : Asptu1_0191311, Aspergillus brasiliensis : Aspbr1_0025414, Aspergillus kawachii : Aspka1_0174084 and Aspergillus acidus : Aspfo1_0125007	N/A	#N/A	#N/A
							An04g05880	Putative dioxygenase	ppoA	#N/A	#N/A		An11g05660	Ortholog of A. nidulans FGSC A4 : AN9003, Aspergillus kawachii : Aspka1_0173957, Aspergillus versicolor : Aspve1_0104265 and Aspergillus sydowii : Aspsy1_0093599	N/A	#N/A	#N/A
							An04g06430	Has domain(s) with predicted nucleic acid binding, zinc ion binding activity	N/A	#N/A	#N/A		An11g06060	Ortholog of Aspergillus tubingensis : Asptu1_0098026 and Aspergillus kawachii : Aspka1_0173922	N/A	#N/A	#N/A
							An04g06510	Ortholog of A. nidulans FGSC A4 : AN2000/ubi4, A. fumigatus Af293 : Afu4g10350/ubiD, A. oryzae RIB40 : AO090003001182/ubiB, Aspergillus wentii : Aspwe1_0047475 and Aspergillus sydowii : Aspsy1_0053937	N/A	#N/A	#N/A		An11g07210	Putative ankyrin	N/A	#N/A	#N/A
							An05g00100	Ortholog(s) have protein serine/threonine kinase activity	N/A	#N/A	#N/A		An11g08920	Has domain(s) with predicted catalytic activity and role in nucleoside metabolic process	N/A	#N/A	#N/A
							An05g00160	Cystathionine beta-synthase	mecA	#N/A	#N/A		An12g00850	Ortholog of Aspergillus tubingensis : Asptu1_0061269, Aspergillus kawachii : Aspka1_0181383 and Aspergillus acidus : Aspfo1_0064915	N/A	#N/A	#N/A
							An05g00880	Protein with similarity to similar to dnaJ protein	N/A	#N/A	#N/A		An12g05650	Has domain(s) with predicted catalytic activity and role in nucleoside metabolic process	N/A	#N/A	#N/A
							An07g03980	Ortholog(s) have role in carbon utilization, cellular hyperosmotic response, cellular response to drug, cellular response to heat and cellular response to oxidative stress, more	mpkC	#N/A	#N/A		An12g05680	Ortholog of A. niger CBS 513.88 : An01g01380, A. oryzae RIB40 : AO090038000267, Aspergillus niger ATCC 1015 : 36409-mRNA, Aspergillus zonatus : Aspzo1_0017959 and Aspergillus terreus NIH2624 : ATET_06412	N/A	#N/A	#N/A
							An07g07760	14-3-3 protein	artA	#N/A	#N/A		An12g06340	Ortholog of Aspergillus tubingensis : Asptu1_0109568 and Aspergillus kawachii : Aspka1_0176829	N/A	#N/A	#N/A
							An07g10020	Putative autophagy-related ubiquitin modifier	atg8	#N/A	#N/A		An15g05050	Has domain(s) with predicted ADP binding, catalytic activity and role in defense response, nucleoside metabolic process	N/A	#N/A	#N/A
							An08g03190	Beta tubulin structural protein	tubB	#N/A	#N/A		An15g05630	Ortholog of A. nidulans FGSC A4 : AN8468, AN2021, A. fumigatus Af293 : Afu7g00550 and A. niger CBS 513.88 : An11g03460, An11g07530, An04g03850, An09g00640	N/A	#N/A	#N/A
							An08g04280	Ortholog(s) have mRNA binding, poly(U) RNA binding activity and role in nuclear-transcribed mRNA catabolic process, nonsense-mediated decay, regulation of mRNA stability, stress granule assembly	pub1	#N/A	#N/A		An15g07300	Ortholog of A. nidulans FGSC A4 : AN0391, AN7222, A. fumigatus Af293 : Afu1g01490, Afu2g01760, A. niger CBS 513.88 : An03g06670 and A. oryzae RIB40 : AO090010000045/aoiD, AO090102000259	N/A	#N/A	#N/A
							An08g05850	Osmotic sensitivity MAP kinase	sakA	#N/A	#N/A		An16g02230	Ortholog of A. oryzae RIB40 : AO090001000149, Aspergillus wentii : Aspwe1_0044664, Aspwe1_0101861, Aspergillus versicolor : Aspve1_0045324, Aspve1_0134959 and Aspergillus niger ATCC 1015 : 41282-mRNA	N/A	#N/A	#N/A
							An08g10000	Putative NADPH oxidase	noxA	#N/A	#N/A
							An08g10670	Ortholog(s) have MAP kinase activity involved in conjugation with cellular fusion activity	mpkB	#N/A	#N/A
							An11g02620	Alanine transaminase	N/A	#N/A	#N/A
							An11g11320	Cysteine protease	atg4	#N/A	#N/A
							An12g00370	Ortholog(s) have U5 snRNP localization	N/A	#N/A	#N/A
							An14g00040	Ortholog(s) have protein serine/threonine kinase activity, role in DNA repair, cellular response to UV, intra-S DNA damage checkpoint, mitotic G2 DNA damage checkpoint, mitotic recombination and cytosol, nuclear chromosome localization	uvsB	#N/A	#N/A
							An14g03020	Ortholog(s) have phospholipid scramblase activity, voltage-gated calcium channel activity, role in ion transmembrane transport, phospholipid translocation and endoplasmic reticulum, integral component of membrane localization	TMEM16	#N/A	#N/A
							An14g06280	Has domain(s) with predicted iron ion transmembrane transporter activity, role in iron ion transmembrane transport and integral component of membrane localization	N/A	#N/A	#N/A
							An14g06870	Ribonucleotide reductase	N/A	#N/A	#N/A
							An15g00120	Has domain(s) with predicted nucleic acid binding, zinc ion binding activity	N/A	#N/A	#N/A
							An15g00330	Ortholog of A. nidulans FGSC A4 : AN10825, A. fumigatus Af293 : Afu6g04990, A. oryzae RIB40 : AO090701000039, Neosartorya fischeri NRRL 181 : NFIA_051550 and Aspergillus wentii : Aspwe1_0326806	N/A	#N/A	#N/A
							An15g00450	Ortholog(s) have 1-acylglycerol-3-phosphate O-acyltransferase activity, 1-acylglycerophosphocholine O-acyltransferase activity, role in glycerophospholipid biosynthetic process and endoplasmic reticulum, ribosome localization	N/A	#N/A	#N/A
							An16g00960	Has domain(s) with predicted actin binding activity	N/A	#N/A	#N/A
							An16g05550	RacA binding protein	riaA	#N/A	#N/A
							An16g07540	Phosphatidylinositol 3-kinase complex subunit	atg6	#N/A	#N/A
							An17g00860	Ortholog(s) have eukaryotic translation initiation factor 2alpha kinase activity, tRNA binding activity	cpcC	#N/A	#N/A
							An17g01280	Ortholog(s) have MAP kinase kinase kinase activity, MAP kinase kinase kinase kinase activity, SAM domain binding activity	steC	#N/A	#N/A
							An17g01360	Ortholog(s) have structural constituent of ribosome activity, role in cytoplasmic translation and cytosolic large ribosomal subunit, nucleus, preribosome, large subunit precursor localization	N/A	#N/A	#N/A
							An17g02030	Ortholog(s) have endoplasmic reticulum, lipid particle localization	N/A	#N/A	#N/A
							An18g00290	3-oxoacyl-[acyl-carrierprotein] reductase	N/A	#N/A	#N/A
							An18g03040	Ortholog(s) have role in regulation of spore germination	ppsA	#N/A	#N/A
							An18g03070	Phosphoinositide binding protein	atg18	#N/A	#N/A
							An18g06840	Ortholog(s) have histone methyltransferase activity (H3-K4 specific) activity	N/A	#N/A	#N/A
