# Supplementary material for: The antifungal peptide AnAFP from Aspergillus niger promotes nutrient mobilization through autophagic recycling during asexual development
Source: Front Microbiol. 2025 Jan 24;15:1490293. doi: 10.3389/fmicb.2024.1490293 (PMC11802824; doi:10.3389/fmicb.2024.1490293)
Supplement: Supplementary file 3 [file Data_Sheet_1.zip › Additional File 5 ( Table 4 ).xls]

## Sheet: GO analysis
		Additional File 5_GO_Enrichment_AfpB_Pdigitatum_Fungi2Fung
GO ID	GO name	GO namespace	Exact p-value	Adjusted p-value (Benjamini-Hochberg)	# genes / category	# genes / input
GO:0055114	oxidation-reduction process	BP	0.000328106	0.0324415	194 / 688	194 / 2110
GO:0055085	transmembrane transport	BP	0.000169496	0.0268142	116 / 377	116 / 2110
GO:0005975	carbohydrate metabolic process	BP	0.000114522	0.0226467	62 / 176	62 / 2110
GO:0016798	hydrolase activity, acting on glycosyl bonds	MF	0.000239552	0.0309569	27 / 62	27 / 2110
GO:0008237	metallopeptidase activity	MF	0.000273954	0.0309569	11 / 17	11 / 2110
GO:0004553	hydrolase activity, hydrolyzing O-glycosyl compounds	MF	4.77572e-05	0.0220759	36 / 85	36 / 2110
GO:0016491	oxidoreductase activity	MF	6.46371e-05	0.0220759	155 / 518	155 / 2110
GO:0022857	transmembrane transporter activity	MF	8.37265e-05	0.0220759	29 / 65	29 / 2110
